# Supplementary material for: AFB1 Induced Transcriptional Regulation Related to Apoptosis and Lipid Metabolism in Liver of Chicken
Source: Toxins (Basel). 2020 May 4;12(5):290. doi: 10.3390/toxins12050290 (PMC7290437; doi:10.3390/toxins12050290)
Supplement: Supplementary file 1 [file toxins-12-00290-s001.zip]

Archive with 16 entries (13 files):
- Supplementary Materials 2/
- Supplementary Materials 2/Table S1.xlsx
- __MACOSX/
- __MACOSX/Supplementary Materials 2/
- __MACOSX/Supplementary Materials 2/._Table S1.xlsx
- Supplementary Materials 2/.DS_Store
- __MACOSX/Supplementary Materials 2/._.DS_Store
- Supplementary Materials 2/Table S5.xlsx
- __MACOSX/Supplementary Materials 2/._Table S5.xlsx
- Supplementary Materials 2/Table S4.xlsx
- __MACOSX/Supplementary Materials 2/._Table S4.xlsx
- Supplementary Materials 2/table S3.xlsx
- __MACOSX/Supplementary Materials 2/._table S3.xlsx
- Supplementary Materials 2/Table S2.xlsx
- __MACOSX/Supplementary Materials 2/._Table S2.xlsx
- __MACOSX/._Supplementary Materials 2
