# Supplementary material for: AFB1 Induced Transcriptional Regulation Related to Apoptosis and Lipid Metabolism in Liver of Chicken
Source: Toxins (Basel). 2020 May 4;12(5):290. doi: 10.3390/toxins12050290 (PMC7290437; doi:10.3390/toxins12050290)
Supplement: Supplementary file 1 [file toxins-12-00290-s001.zip › Supplementary Materials 2/Table S1.xlsx]

## Sheet: miRNA
Table S1.The expression profile of identified miRNAs
miR	CB-1	CB-2	CB-3	TB3-1	TB3-2	TB3-3
conserve-gga-miR-100-5p	0	0	0	0.600882	0	0
conserve-gga-miR-103-5p	0	0	0	0.472469	0	0
conserve-gga-miR-105-3p	0	0	0	0	0	0
conserve-gga-miR-106a-5p	0	0	0	1.78829	1.67053	1.2455
conserve-gga-miR-1183-3p	0	0	0	0	0	0
conserve-gga-miR-1190-5p	0	0	0	0	0	0.321089
conserve-gga-miR-1193-5p	0	0	0.648562	0	0	0
conserve-gga-miR-1198-3p	0	0	0	0	0	0
conserve-gga-miR-1205-3p	0	0	0	0.600882	0.470189	0.805557
conserve-gga-miR-1208-3p	0	0	0	0	0	0
conserve-gga-miR-1224-3p	0	0	0	0	0	0
conserve-gga-miR-1246-5p	0	0	0	0	0	0
conserve-gga-miR-1258-5p	0	0	0	0	0	0
conserve-gga-miR-126-3p	0	0	0	0	0.470189	0.583564
conserve-gga-miR-1264-5p	0	0	0	0	0	0
conserve-gga-miR-1265-3p	0.571395	0	0	0	0	0
conserve-gga-miR-126-5p	0	0	0	2.32308	4.41224	4.20548
conserve-gga-miR-1268a-5p	0.44834	0	0	0	0	0
conserve-gga-miR-1270-3p	0	0	0	0	0	0
conserve-gga-miR-1271-3p	0.313803	0	0	1.67615	2.07408	0.904933
conserve-gga-miR-1271-3p	0	0	0	0	0	0
conserve-gga-miR-1271-5p	0.165417	0	0	0.718792	0.470189	0.321089
conserve-gga-miR-1271-5p	0	0	0	0	0	0
conserve-gga-miR-1273f-5p	0	0	0	0	0	0
conserve-gga-miR-1283-3p	0	0	0	0.472469	0	0.805557
conserve-gga-miR-1285-3p	0	0	0	0.331501	0	0
conserve-gga-miR-129-5p	2.96411	3.28709	3.16132	0	0	0
conserve-gga-miR-133c-5p	0	0	0	0	0.470189	0
conserve-gga-miR-1343-3p	0	0	0	0	2.5559	0
conserve-gga-miR-1344-3p	0	0	0.54011	0	0	0
conserve-gga-miR-1344-5p	0	0	0	0	0	0
conserve-gga-miR-135b-5p	0	0	0	0	0	0
conserve-gga-miR-137-3p	0	0	0	0	0	0
conserve-gga-miR-1380-5p	0	0	0	0	0	0
conserve-gga-miR-1388-3p	0	0	0	0	0	0
conserve-gga-miR-1388-3p	0	0	0	0	0	0
conserve-gga-miR-1388-3p	0	0	0	0	1.10827	1.2455
conserve-gga-miR-139-3p	0	0	0	0	0	0
conserve-gga-miR-1405-5p	0	0	0	0	0.470189	0
conserve-gga-miR-141-5p	0	0	0	0	0	0
conserve-gga-miR-1422l-3p	0	0	0	0	0	0
conserve-gga-miR-143-3p	0	0	0	0	0	0
conserve-gga-miR-1434-3p	0	0	0	0	2.86653	0
conserve-gga-miR-143-5p	0	0	0	0	0	0
conserve-gga-miR-143-5p	5.06864	6.77879	5.92121	7.64784	6.84284	6.69628
conserve-gga-miR-145-3p	5.38614	5.53403	5.66454	9.0754	8.78086	8.60638
conserve-gga-miR-145-5p	8.09091	8.32274	8.69622	4.21458	3.39285	3.14602
conserve-gga-miR-146a-3p	0	0	0	0	0	0
conserve-gga-miR-148a-3p	9.0338	9.36374	9.2436	8.71601	9.14096	8.8569
conserve-gga-miR-148a-5p	1.5577	1.21686	1.60567	3.30919	4.41224	4.16596
conserve-gga-miR-148b-3p	0	0.384746	0	0	0	0
conserve-gga-miR-148b-3p	0	0	0	0	0	1.16759
conserve-gga-miR-149-3p	0	0	0.295185	0	0	0
conserve-gga-miR-153-3p	0	0	0	0	0	0
conserve-gga-miR-1587-3p	0	0.493142	0	0.718792	0	0
conserve-gga-miR-1587-3p	0	0	0	0	0	0
conserve-gga-miR-1587-5p	0	0.85998	0	0	0	0
conserve-gga-miR-1721-3p	0	0	0	0	0	0
conserve-gga-miR-1777b-3p	0	0	0.422839	0	0	0
conserve-gga-miR-1777b-5p	0	0	0.155129	0	0	0
conserve-gga-miR-1784-5p	2.58041	0	2.55616	4.14256	5.72831	4.79037
conserve-gga-miR-182-5p	2.94147	2.15827	2.923	6.59364	6.38731	5.55048
conserve-gga-miR-1836-3p	0	0	0	0	0	0
conserve-gga-miR-1840-3p	0	0	0	0	0	0
conserve-gga-miR-1840-5p	0	0	0	0	0	0
conserve-gga-miR-1842-3p	0	0	0	0	0	0
conserve-gga-miR-1842-5p	0	0	0	0	0	0
conserve-gga-miR-1843-3p	0	0	0	0	0	0
conserve-gga-miR-185-3p	0	0.384746	0	0	0	0
conserve-gga-miR-185-5p	0.313803	0	0	0	0	0
conserve-gga-miR-187-5p	0	0	0	0	0	0
conserve-gga-miR-1892-5p	0	0	0	0	0	0
conserve-gga-miR-190a-5p	1.36702	1.1522	1.43446	1.42174	1.34549	1.69753
conserve-gga-miR-1936-3p	0	0	0.648562	0	0	0
conserve-gga-miR-1936-3p	0	0	0	0	0	0
conserve-gga-miR-1936-5p	0	0	0	0	0	1.2455
conserve-gga-miR-193a-3p	0	0	0	0	0	0
conserve-gga-miR-193a-3p	0	0	0	0	2.07408	0
conserve-gga-miR-193a-5p	0	0	0	0	1.88637	0
conserve-gga-miR-193b-5p	0	0	0	0	0	0
conserve-gga-miR-1966-3p	0	0	0	0	0	0
conserve-gga-miR-1966-5p	0	0	0.295185	0	0	0
conserve-gga-miR-1969-5p	0	0	0	0	0	0
conserve-gga-miR-1973-3p	0	0	0.422839	0	0	0
conserve-gga-miR-1973-3p	0	0	0.295185	0	0	0
conserve-gga-miR-1973-5p	0.571395	0	4.01897	0	0	0
conserve-gga-miR-19a-3p	0	0	0	0.718792	0	0
conserve-gga-miR-202-5p	0	0	0	0	0	0
conserve-gga-miR-20b-3p	0	0	1.70948	0	0	0
conserve-gga-miR-210-3p	2.13807	2.42779	2.63737	5.52598	5.34642	5.14567
conserve-gga-miR-210-5p	3.11334	2.67795	2.44024	6.23643	5.93928	5.71356
conserve-gga-miR-2113-3p	0	0	0	0	0	0
conserve-gga-miR-221-5p	0	0	0	0	1.61112	0
conserve-gga-miR-22-3p	0	0	0	0	1.19175	0
conserve-gga-miR-2285q-3p	0	0	0	0	0	0
conserve-gga-miR-2287-3p	0	0	0	0	0	0
conserve-gga-miR-2293-5p	0	0	0	0	0	0
conserve-gga-miR-2294-3p	0	0	0	0	0.329825	0.698826
conserve-gga-miR-2294-3p	0	0	0	0	0	1.2455
conserve-gga-miR-2294-5p	0	0	0	0	0	0
conserve-gga-miR-2294-5p	0	0	0.422839	0	0	0
conserve-gga-miR-2317-5p	0	0	0	0	0	0.458288
conserve-gga-miR-2320-5p	0	0	0	0	0	0
conserve-gga-miR-2329-3p	0.44834	0	0	0	0.329825	0.321089
conserve-gga-miR-2329-5p	0	0	0	0.718792	1.19175	2.16666
conserve-gga-miR-2331-5p	0	0	0	0	0	0
conserve-gga-miR-2338-3p	0	0	0	0.472469	0	0
conserve-gga-miR-2346-3p	0	0	0	0	0	1.31941
conserve-gga-miR-2361-5p	0	0	0	0	0	0
conserve-gga-miR-2362-3p	0	0	0	0	0	0
conserve-gga-miR-2364-3p	0	0	0	0	0	0
conserve-gga-miR-2367-3p	0	0	0	0.929128	0.174317	0.698826
conserve-gga-miR-2367-5p	2.39291	1.90715	2.06302	4.99994	4.88321	5.06202
conserve-gga-miR-2372-3p	0	0	0	0	0	0
conserve-gga-miR-2372-5p	0	0	0	0	0	0
conserve-gga-miR-2383-3p	0.88786	0.593959	1.16911	0	1.67053	0
conserve-gga-miR-2385-3p	0	0	0	0	0	0
conserve-gga-miR-2385-5p	0	0	0	0	0	0
conserve-gga-miR-2396-5p	0	0	0	0.472469	0	0
conserve-gga-miR-23a-5p	0	0	0	0	0	0
conserve-gga-miR-2400-3p	0	0	0	0	0	0
conserve-gga-miR-2404-5p	0	0	0	0	4.60729	2.97361
conserve-gga-miR-2407-3p	0	0	0.295185	0	0	0
conserve-gga-miR-2407-5p	0	0	0	0	0	0.583564
conserve-gga-miR-2420-3p	0	0	0.295185	0	0	0
conserve-gga-miR-2420-5p	0	0.384746	0	0	0	0
conserve-gga-miR-2438-5p	0	0	0	0	0	0
conserve-gga-miR-2451-3p	0	0	0	0	0	0
conserve-gga-miR-24-5p	0	0.384746	0	0	0	0
conserve-gga-miR-2461-3p	0	0	0	0	0	0
conserve-gga-miR-2461-3p	0	0	0	0	0.470189	0.169459
conserve-gga-miR-2461-5p	1.14724	0	0	0	0	0.321089
conserve-gga-miR-2466-3p	0	0	0	0	0	0
conserve-gga-miR-2469-3p	0	0	0	0	0	0
conserve-gga-miR-26b-3p	0	0	1.09438	3.38249	0	0.997902
conserve-gga-miR-26b-3p	0	0	0	0	0	0
conserve-gga-miR-26b-5p	0	0	0.422839	0.600882	0	0
conserve-gga-miR-28-3p	0.571395	0	0	0	0	0.169459
conserve-gga-miR-28-3p	0	0	0	0	1.54915	0.458288
conserve-gga-miR-28-5p	0	0	0	0	0	0.321089
conserve-gga-miR-28-5p	0	0	0	0	0	0
conserve-gga-miR-2893-5p	0	0	0	0	0	0
conserve-gga-miR-2899-3p	0	0	0	1.55455	1.83536	2.38892
conserve-gga-miR-2899-5p	0	0	0	1.11266	1.01966	1.45676
conserve-gga-miR-2902-3p	0.684773	1.78452	2.31418	0	3.39285	0
conserve-gga-miR-2902-3p	1.61604	0	2.06302	0	1.27067	0
conserve-gga-miR-2902-5p	0	0	0	0	0	0
conserve-gga-miR-2973-3p	0	0	0	0.82779	1.01966	0.904933
conserve-gga-miR-2973-5p	0	0	0	0	0	0
conserve-gga-miR-2981-3p	0	0	0	0	0	0.458288
conserve-gga-miR-2981-5p	0	0	0	0	0	0
conserve-gga-miR-298-3p	0	0	0	0.331501	0	0.805557
conserve-gga-miR-2985-5p	0	0	0	0	0	0
conserve-gga-miR-298-5p	0	0.384746	0	0	0	0
conserve-gga-miR-2986-3p	0.44834	0	0	0	0	1.38972
conserve-gga-miR-2988-3p	0	0	0	0	0	0
conserve-gga-miR-2988-5p	0	0	0	0	0.329825	0.583564
conserve-gga-miR-2996-3p	0	0	0	0	0	0
conserve-gga-miR-2996-5p	0	0	0	0	0	0
conserve-gga-miR-29b-3p	0	0	0	0	0	0
conserve-gga-miR-3064-3p	0	0	0	0	0.598099	0.583564
conserve-gga-miR-3064-3p	0	0	0	0	0	0.458288
conserve-gga-miR-3064-3p	1.06585	0	0	0	0	0
conserve-gga-miR-3064-5p	0	0	0	0	0	0
conserve-gga-miR-3064-5p	0.313803	0	0	0	0	0
conserve-gga-miR-3092-5p	0	0	0	0	0	0
conserve-gga-miR-30b-5p	0	0	0	0	0	0
conserve-gga-miR-30d-5p	0	0	0	0	0.470189	0
conserve-gga-miR-3113-3p	0	0	0	0	0	0
conserve-gga-miR-3124-3p	0	0	0	0	0	0
conserve-gga-miR-3134-5p	0	0	0	0	0	0
conserve-gga-miR-3141-3p	0.571395	0	0	0	0	0
conserve-gga-miR-3151-3p	0	0	0.295185	2.82182	3.05667	0
conserve-gga-miR-3151-5p	0	0	0	0	0	0.583564
conserve-gga-miR-3151-5p	0	0	0	0	0	0
conserve-gga-miR-3156-5p	0	0	0	0	0	0
conserve-gga-miR-3160-5p	0	0	0	0	0	0
conserve-gga-miR-3169-3p	0	0	0	0	0	0
conserve-gga-miR-3177-3p	0	0	0	0	0	0
conserve-gga-miR-3177-5p	0	0	0.422839	0	0	0
conserve-gga-miR-3180-3p	0	6.11602	7.68584	0.175251	0	0
conserve-gga-miR-3180-5p	0	9.94327	11.4484	3.04142	0	0
conserve-gga-miR-320b-3p	0	0	0	0	0	0
conserve-gga-miR-324-3p	0	0	0	0	0.470189	0
conserve-gga-miR-330-3p	0	0	0	0	0	0
conserve-gga-miR-330-5p	0	0	0	0	0	0
conserve-gga-miR-338-3p	0	0	0	1.48967	1.27067	0
conserve-gga-miR-338-5p	0	0	0	2.46483	2.07408	0
conserve-gga-miR-338-5p	0	0	0	0	0	0.698826
conserve-gga-miR-342-5p	0	0	0	4.95859	4.40351	5.95876
conserve-gga-miR-3431-3p	0	0	0	0	0	0
conserve-gga-miR-3431-5p	0	0	0	0	0	0
conserve-gga-miR-3470a-3p	0	0	0.422839	0	0	0
conserve-gga-miR-3470a-5p	0	0	0	0	0	0
conserve-gga-miR-34a-5p	0	0	0	1.78829	0	0.458288
conserve-gga-miR-3544-5p	0	0	0	0	0	0
conserve-gga-miR-3561-3p	0	0	0	0	0	0
conserve-gga-miR-3561-5p	0	0	0	0	0	0
conserve-gga-miR-3584-5p	0	0	1.65851	0	0	3.12556
conserve-gga-miR-3617-3p	0	0	0	0	0	0
conserve-gga-miR-363-5p	0	0	0	0	0	0
conserve-gga-miR-3670-3p	0	0	0	0	0	0.583564
conserve-gga-miR-3678-5p	0	0	0	1.35046	0	0
conserve-gga-miR-3679-3p	0	0	0	0	0	0
conserve-gga-miR-3688-3p	0	0	0	0	0	0
conserve-gga-miR-3688-5p	0	0	0	0	0	0
conserve-gga-miR-3692-3p	0	0	0.295185	0	0	0
conserve-gga-miR-378d-3p	0	0	0	0	0	0
conserve-gga-miR-378d-5p	0	0	0	0	0	0
conserve-gga-miR-3915-3p	0	0	0	0	1.19175	0
conserve-gga-miR-3918-3p	0	0	0.422839	0	0	0
conserve-gga-miR-3918-3p	0.571395	0	0	0	0	0.169459
conserve-gga-miR-3919-3p	0	0	0	0	0	0
conserve-gga-miR-3919-3p	0	0	0	0	0	0
conserve-gga-miR-3919-5p	0	0	0	0	0	0
conserve-gga-miR-3940-3p	0	0	0	0	1.34549	0
conserve-gga-miR-3940-5p	0	0	0	0	0	0
conserve-gga-miR-3966-3p	0	0	0	0	0	0.321089
conserve-gga-miR-3966-5p	0	0	0	0	0	0
conserve-gga-miR-3969-3p	0	0	0	0	0	0
conserve-gga-miR-3970-3p	0	0.384746	0	0	0	0
conserve-gga-miR-3970-5p	0	0	0	0	0	0
conserve-gga-miR-3977-3p	0	0	0.422839	0	0	0
conserve-gga-miR-425-3p	0	0	0	0	0	0
conserve-gga-miR-425-5p	0	0	0	0	0	0
conserve-gga-miR-4257-3p	0	0	0	0	3.59036	0
conserve-gga-miR-4269-5p	0	0	0	0	0	0
conserve-gga-miR-4273-3p	0	0	0	0	0	0
conserve-gga-miR-4279-3p	0	0	0	0	0	0
conserve-gga-miR-4286-3p	0.313803	0	0	0	0	0
conserve-gga-miR-4286-5p	0	0	0	0	0	0
conserve-gga-miR-4331-3p	0	0	0	0	0	0
conserve-gga-miR-4331-3p	0	0	0	0	0	0
conserve-gga-miR-4331-5p	0	0	0	0	0	0
conserve-gga-miR-4331-5p	0	0	0	0	0	0
conserve-gga-miR-4428-5p	0	0	0	0.82779	0	0
conserve-gga-miR-4443-5p	0	0	0	0	0	0
conserve-gga-miR-4446-5p	0	0	0	0	0	0.321089
conserve-gga-miR-4474-3p	0	0	0	0	2.15951	0
conserve-gga-miR-4474-5p	0	0	0.422839	0	0.470189	0
conserve-gga-miR-4496-3p	0	0	0	0	0	0
conserve-gga-miR-449c-5p	0	0	0	0	0	0
conserve-gga-miR-450-3p	0	0	0	0	0	0
conserve-gga-miR-4511-3p	0	0	0	0	0	0
conserve-gga-miR-451-3p	0	0.493142	0	0	0	0
conserve-gga-miR-4514-3p	0	0	0	0	0	0
conserve-gga-miR-4515-3p	0	0	0	0	0	0
conserve-gga-miR-4520-5p	0	0	0	0	0	0
conserve-gga-miR-452-3p	0	0	0	0.600882	0	0
conserve-gga-miR-4525-3p	0	0	0	0	0	0
conserve-gga-miR-452-5p	0	0	0	0	0	0
conserve-gga-miR-4530-3p	0	0	0	0	0	0
conserve-gga-miR-4533-5p	0	0	0.422839	0	0	0
conserve-gga-miR-4652-5p	0	0.384746	0	0	0	0
conserve-gga-miR-4665-3p	0	0	0.295185	0	0	0
conserve-gga-miR-466b-3p	0	0	0	0	0	0.997902
conserve-gga-miR-466b-5p	0	0	0	0	0	0
conserve-gga-miR-466b-5p	0.44834	0	0	0	0	0
conserve-gga-miR-466b-5p	0	0	0	0	0	0
conserve-gga-miR-466c-3p	0	0	0	0	0	0
conserve-gga-miR-466l-3p	0	0	0	0	0	0
conserve-gga-miR-466n-3p	0	0	0	0	0	0
conserve-gga-miR-466n-5p	0	0.384746	0	0	0	0
conserve-gga-miR-466n-5p	0	0	0	0	0	0
conserve-gga-miR-4671-3p	0	0	0	0	0	0
conserve-gga-miR-4675-5p	0	0	0	0	0	0
conserve-gga-miR-467e-5p	0.571395	0	0	0	0	0
conserve-gga-miR-4693-5p	0	0	0	0	0	0
conserve-gga-miR-4693-5p	0	0	0	0	0	0
conserve-gga-miR-4710-3p	0	0	0	0	0.925249	0
conserve-gga-miR-4711-3p	0	0	0	0	0	0
conserve-gga-miR-4711-5p	0	0	0	0	0	0
conserve-gga-miR-4724-5p	0	0	0	0	0	0
conserve-gga-miR-4727-3p	0	0	0	0	0.329825	0
conserve-gga-miR-4727-5p	0	0	0	0	0	0
conserve-gga-miR-4731-5p	0	0	0	0	0	0
conserve-gga-miR-4734-5p	0	0	0	0	0	0
conserve-gga-miR-4743-3p	0	0	0	0	0	0
conserve-gga-miR-4743-3p	0	0	0	0	0.824223	0
conserve-gga-miR-4743-5p	0.44834	0	0	0	0	0
conserve-gga-miR-4743-5p	0.44834	0	0.295185	0	0.470189	0
conserve-gga-miR-4746-3p	0	0	0	0	0	0
conserve-gga-miR-4746-5p	0	0	0	0	0	0
conserve-gga-miR-4759-3p	0	0	0	0	0	0
conserve-gga-miR-4759-5p	0	0	0	0	0	0
conserve-gga-miR-4764-3p	0	0	0	0	0	0
conserve-gga-miR-4764-5p	0	0	0	0	0	0
conserve-gga-miR-4768-3p	0	0	0	0	0	0
conserve-gga-miR-4768-5p	0	0	0	0.472469	0	0.698826
conserve-gga-miR-4768-5p	0	0	0	0	0	0.583564
conserve-gga-miR-4778-3p	0	0	0	0	0	0
conserve-gga-miR-4778-5p	0	0	0	0	0	0
conserve-gga-miR-4778-5p	0	0	0.422839	0	0	0
conserve-gga-miR-4782-3p	0	0	0	0	0	0
conserve-gga-miR-4793-5p	0.571395	0	0	0	0	0
conserve-gga-miR-492-3p	0	0	0.54011	0	0	0.458288
conserve-gga-miR-492-5p	0	0	0	0	0	0
conserve-gga-miR-493a-5p	0	0	0	0	1.01966	0.583564
conserve-gga-miR-499-3p	0	0	0	0	0	0.997902
conserve-gga-miR-5000-5p	0	0	0	0	0	0
conserve-gga-miR-5011-3p	0	0	0	0	0	0
conserve-gga-miR-5011-3p	0	0	0	0	0	0
conserve-gga-miR-503-3p	0	0	0	0	0	0
conserve-gga-miR-503-5p	0	0	0	0	0	0.169459
conserve-gga-miR-503-5p	0	0	0	0.331501	0	0
conserve-gga-miR-507-5p	1.06585	0.493142	1.24016	0	0	0
conserve-gga-miR-5087-5p	0	0	0	0	0	0
conserve-gga-miR-5088-3p	0	1.6029	0	2.2068	1.27067	0
conserve-gga-miR-5089-3p	0	0	0	0	0	0
conserve-gga-miR-508b-5p	0	0	0	0	0	0
conserve-gga-miR-510-3p	0	0	0	0	0	0
conserve-gga-miR-5116-3p	0	0	0	0	0.470189	0
conserve-gga-miR-5125-3p	0	0	0	0	3.80441	4.06214
conserve-gga-miR-5125-5p	0	0	0	0	0.824223	0.904933
conserve-gga-miR-512-5p	0	0	0	0	0	0
conserve-gga-miR-5126-3p	0	0	0	1.27546	0	0
conserve-gga-miR-5126-5p	0	0	0	0	0	0.583564
conserve-gga-miR-5128-5p	0	0	0	0	0	0
conserve-gga-miR-513a-3p	0	0	0	0	0	0
conserve-gga-miR-514a-3p	0.313803	0	0.54011	0	0	0
conserve-gga-miR-542-3p	0	0	0	0	0	0
conserve-gga-miR-543-5p	0	0	0	0	0	0
conserve-gga-miR-545-5p	0	0	0	0	0	0
conserve-gga-miR-548an-5p	0	0	0	0	0	0
conserve-gga-miR-548s-5p	0	0	0	0	0	0
conserve-gga-miR-548u-3p	0	0	0	0	0	0
conserve-gga-miR-548u-5p	1.06585	0	0	0	0	0
conserve-gga-miR-550b-3p	0	0	0	0.472469	0	0
conserve-gga-miR-550b-5p	0	0	0	0	0.715587	0
conserve-gga-miR-553-3p	0	0	0	0	0	0
conserve-gga-miR-553-5p	0	0	0.422839	0	0	0
conserve-gga-miR-558-3p	0	0	0	0	0	0
conserve-gga-miR-5587-3p	0	0	0	0.331501	0	1.31941
conserve-gga-miR-5587-5p	0	0	0	1.11266	1.61112	0
conserve-gga-miR-5615-5p	0	0	0	0	0	0
conserve-gga-miR-5625-3p	0	0	0	0	0	0
conserve-gga-miR-576-5p	0	0	0	0	0	0
conserve-gga-miR-579-3p	0	0	0	0	0	0
conserve-gga-miR-579-5p	0	0	0	0	0	0
conserve-gga-miR-582-3p	0	0	0	0	0	0
conserve-gga-miR-584-3p	0	0	2.49936	0	0	0
conserve-gga-miR-584-5p	0	0	0	0	0	0
conserve-gga-miR-600-5p	0	0	0	0	0	0
conserve-gga-miR-6072-3p	0	0	0	0	0	0
conserve-gga-miR-6081-3p	0	0	0	0	0	0.458288
conserve-gga-miR-6081-5p	0	0	0	0	0	0
conserve-gga-miR-6165-3p	0	0	0	0	0	0.997902
conserve-gga-miR-6165-5p	0	0	0	0	0	0
conserve-gga-miR-6165-5p	0	0.384746	0	0	0	0
conserve-gga-miR-6314-3p	0	1.1522	0	1.35046	0	1.08524
conserve-gga-miR-6314-3p	4.59721	4.54294	0	0	0	0
conserve-gga-miR-6314-5p	0.44834	0	0	0	0	0
conserve-gga-miR-6314-5p	0	0.139963	0	0	0	1.31941
conserve-gga-miR-6318-3p	0	0	0	0	0	0
conserve-gga-miR-6319-5p	0	0.384746	0	0	0	0
conserve-gga-miR-632-3p	0	0	0	0.718792	0.715587	0
conserve-gga-miR-6346-3p	0	0	0.422839	0	0	0
conserve-gga-miR-6372-3p	0	0	0	0	0	0
conserve-gga-miR-6398-5p	0	0	0	0	0.470189	1.38972
conserve-gga-miR-6403-3p	0	0	0	0	0	0
conserve-gga-miR-6408-3p	0	0	0	0	0	0
conserve-gga-miR-646-3p	0	1.33808	0	0	0	0
conserve-gga-miR-6499-5p	0	0	0	0.472469	0	0
conserve-gga-miR-6509-5p	0	0	0	0	0	0
conserve-gga-miR-653-3p	0	0	0	0	0	0
conserve-gga-miR-653-5p	0	0	0	0	0	0
conserve-gga-miR-654-3p	0.9796	0	0	0	1.10827	0.583564
conserve-gga-miR-654-5p	0	0	0	0	0	0.698826
conserve-gga-miR-6546-5p	0	0	0	0	0	0.805557
conserve-gga-miR-661-3p	0	0	0	0	0	0
conserve-gga-miR-661-5p	0	0	0	0.331501	0	0
conserve-gga-miR-664-5p	0	0	0	0	0	0
conserve-gga-miR-667-3p	0	1.69657	0	0	0	0
conserve-gga-miR-667-5p	0	0	0	0	0	0
conserve-gga-miR-669e-3p	0	0.384746	0	0	0	0
conserve-gga-miR-6717-3p	0	0	0	1.11266	0	0
conserve-gga-miR-6719-5p	0	0	0	0	0.470189	0
conserve-gga-miR-673-3p	0	0	0	0	0	0
conserve-gga-miR-673-5p	0	0	0	0	0	0
conserve-gga-miR-6737-3p	0	0	0	0	0	0
conserve-gga-miR-6744-5p	0	0	0	0	1.34549	0
conserve-gga-miR-6753-3p	0	0	0	0	0	0
conserve-gga-miR-675-3p	0	0	0	0	0	0.458288
conserve-gga-miR-6756-3p	0	0.384746	0	0.82779	0.925249	0
conserve-gga-miR-6756-5p	0	0	0	0.331501	0.329825	0.583564
conserve-gga-miR-6762-3p	0	0	0	0	0	0
conserve-gga-miR-6762-5p	0	0	0	0	0	0
conserve-gga-miR-676-3p	0	0	0	0	0	0
conserve-gga-miR-6764-5p	0	0	0	0	0	0
conserve-gga-miR-6765-3p	0	0	0	0	0	0
conserve-gga-miR-676-5p	0	0	0	0	0	0
conserve-gga-miR-6768-3p	0	0	0	0	0	0
conserve-gga-miR-6768-5p	0	0	0	0	0	0
conserve-gga-miR-6781-3p	0	0	0	0	1.01966	0
conserve-gga-miR-6781-5p	0	0	0	0	0.470189	0
conserve-gga-miR-679-5p	0	0	0	0	0	0
conserve-gga-miR-679-5p	0	0	0	0	0	0
conserve-gga-miR-6798-3p	0	0	0.422839	0	0	0
conserve-gga-miR-6798-5p	0	0	0	0	0	0.458288
conserve-gga-miR-6818-5p	0	0	0	0	0	0
conserve-gga-miR-6828-3p	0	0	0	0	0	0
conserve-gga-miR-6832-3p	0	0	1.01556	0.175251	0	0
conserve-gga-miR-6832-5p	0	0	0	3.04142	0	0
conserve-gga-miR-6837-5p	0	0	0	0	0	0
conserve-gga-miR-6843-5p	0	0	0	0	0	0
conserve-gga-miR-6856-3p	0	0	0	0	0	0
conserve-gga-miR-6856-5p	0	0	0	0	0	0
conserve-gga-miR-6857-3p	0	0	0	0	2.42402	1.31941
conserve-gga-miR-6857-5p	0	0	0	0	0	0
conserve-gga-miR-6867-3p	0	0	0	0	0	0
conserve-gga-miR-6871-3p	0	0	0	0	0	0
conserve-gga-miR-6872-3p	0	0	0	0	0	0
conserve-gga-miR-6872-5p	0	0	0	0	0	0
conserve-gga-miR-6873-5p	0	0	0	0	0	1.90381
conserve-gga-miR-6878-3p	0	0	0	0	0	0
conserve-gga-miR-6878-5p	0	0	0	1.78829	0	0
conserve-gga-miR-6892-5p	0	0	0	0	0.715587	0.583564
conserve-gga-miR-6913-3p	0	0	0	0	0	0
conserve-gga-miR-6948-3p	0	0	0	0	0	0
conserve-gga-miR-6948-5p	0	0	0	0	0	0
conserve-gga-miR-696-3p	0	0	0	0.472469	0	1.2455
conserve-gga-miR-6995-3p	0	0	0	0	0	0
conserve-gga-miR-6995-3p	0	0.384746	0	0	0	0
conserve-gga-miR-6995-5p	0	0	0	0	0	0
conserve-gga-miR-702-3p	0	0	0	0	0	0
conserve-gga-miR-702-5p	0	0	0	0	0	0
conserve-gga-miR-7038-3p	0	0	0	0	1.10827	0
conserve-gga-miR-7063-5p	0.571395	0	0	0	0	0
conserve-gga-miR-7068-5p	0	0	0	0	0	0
conserve-gga-miR-7083-3p	0	0	0	0	0	1.31941
conserve-gga-miR-7084-3p	0	0	0	0	0	0
conserve-gga-miR-7084-3p	0	0	0	0	0	0.904933
conserve-gga-miR-7084-5p	0	0	0	0.929128	0.598099	0
conserve-gga-miR-7088-5p	0	0.593959	0	0	0	0
conserve-gga-miR-7138-3p	0	0	0	0	0	0
conserve-gga-miR-7138-5p	0	0	0	0	0	0
conserve-gga-miR-7143-5p	0	0	0	0	0.470189	0
conserve-gga-miR-7143-5p	0	0	0	0	0	0
conserve-gga-miR-7150-3p	0	0	0	0	0	0
conserve-gga-miR-7151-3p	0	0	0.422839	0	0	0
conserve-gga-miR-7151-5p	0	0	0	0	0	0
conserve-gga-miR-7156-3p	0	0	0	0.472469	0	0
conserve-gga-miR-7156-5p	0	0	0	0	0	0
conserve-gga-miR-717-3p	0	0	0	0	0	0
conserve-gga-miR-717-5p	0	0	0	0	0	0
conserve-gga-miR-7240-5p	0	0	0	0	0	0
conserve-gga-miR-7255-3p	0	0	0	0.175251	0	0
conserve-gga-miR-7255-5p	0	0	0	1.02381	0.329825	0
conserve-gga-miR-7258-5p	0	0	0	0	0	0
conserve-gga-miR-7280-3p	0	0	0	0	0	0.997902
conserve-gga-miR-7280-3p	0	0	0	0	0	4.87859
conserve-gga-miR-7280-5p	0.313803	0	0	0	0	0.583564
conserve-gga-miR-7297-5p	0	0	0	0	0	0
conserve-gga-miR-7299-3p	0	0	0	0	0	0
conserve-gga-miR-7317-3p	0	0	0	0	0	0.997902
conserve-gga-miR-7317-5p	0	0	0	0	0	0
conserve-gga-miR-7326-3p	0	0	0	0	0	0
conserve-gga-miR-7326-5p	0	0	0	0	0	0
conserve-gga-miR-7326-5p	0	0	0	0	0	0
conserve-gga-miR-7331-5p	0	0	0.54011	0	0	0
conserve-gga-miR-7335-3p	0	0	0	0	0	0
conserve-gga-miR-7335-5p	0	0	0	0	0	0
conserve-gga-miR-7340-5p	0.571395	0	0	0	0	0
conserve-gga-miR-7351-3p	0	0	0	0	0	0
conserve-gga-miR-7354-5p	0	0	0	0	0	0
conserve-gga-miR-7368-3p	0	0	0	0	0	0
conserve-gga-miR-7371e-5p	0	0	0	0	0	0
conserve-gga-miR-7373a-3p	0	0	0	0	0.824223	1.52082
conserve-gga-miR-7373a-5p	0	0	0	0	0	0
conserve-gga-miR-7377-5p	0	0	0	0	0	0
conserve-gga-miR-7386l-5p	0	0	0	0	0	0
conserve-gga-miR-7398h-5p	0	0	0	0	0	0
conserve-gga-miR-7398l-3p	0	0	0	0	0	0
conserve-gga-miR-7398l-5p	0	0	0	0	0	0
conserve-gga-miR-7399-5p	0	0	0	0	0	0
conserve-gga-miR-7401-3p	0	0.493142	0	0	0	1.08524
conserve-gga-miR-7410-3p	0	0	0	0	0	0
conserve-gga-miR-7428-3p	0	0	0	0	0	0
conserve-gga-miR-744-3p	0	0	0	0	1.54915	1.69753
conserve-gga-miR-744-5p	0	0	0	0.331501	0.174317	0.169459
conserve-gga-miR-7578-5p	0.44834	0	0	0	0	0
conserve-gga-miR-758-3p	0	0	0	0	0	0
conserve-gga-miR-758-5p	0	0	0	0	0	0
conserve-gga-miR-764-3p	0	0	0	0	0	0
conserve-gga-miR-7649-3p	0	0	0	0	0	0
conserve-gga-miR-7649-5p	0	0	0	0	0.470189	0
conserve-gga-miR-7677-5p	0	0	0	0	0	0.321089
conserve-gga-miR-7685-3p	0	0	0	0	0	0
conserve-gga-miR-7850-5p	0	0	0	0	0	0
conserve-gga-miR-7974-3p	0	0	0	0	0	0
conserve-gga-miR-7974-5p	0	0	0	0	0	0
conserve-gga-miR-7974-5p	0	0	0	0	0	0
conserve-gga-miR-8066-3p	0	0	0	0	0	0.997902
conserve-gga-miR-8103-5p	0	0	0	0	0.470189	0
conserve-gga-miR-8807-3p	0	0	0.422839	0	0	0
conserve-gga-miR-8807-5p	0	0	0	0	0	0
conserve-gga-miR-8820-3p	0	0	0	0	0	0
conserve-gga-miR-8821-5p	0	0	0	0	0	0
conserve-gga-miR-8849-3p	0	0	0	0	0	0
conserve-gga-miR-8849-5p	0	0	0	0	0.824223	0
conserve-gga-miR-8877-3p	0	0	0	0.472469	0	0.583564
conserve-gga-miR-8882-5p	0	0	0	0	0	0
conserve-gga-miR-8899-3p	0	0	0	0	0	0
conserve-gga-miR-8899-5p	0	0	0	0	0	0
conserve-gga-miR-8900-3p	0	0	0	0	0	0
conserve-gga-miR-8908f-5p	0	0	0	1.11266	0.824223	0
conserve-gga-miR-8908f-5p	0	0	0	1.11266	0.824223	0
conserve-gga-miR-8908l-5p	1.06585	0	0.295185	0	0	0
conserve-gga-miR-8919-3p	0	0	0	0	0	0
conserve-gga-miR-8921-3p	0	0	0	0	0	0
conserve-gga-miR-8921-5p	0	0	0	0	0	0
conserve-gga-miR-8922-3p	0	0	0	0	0	0
conserve-gga-miR-8922-5p	0	0	0	0	0	0
conserve-gga-miR-892b-3p	0	0	0.295185	0	0	0
conserve-gga-miR-8938-3p	0	0	0	0	0	0
conserve-gga-miR-8945-3p	0	0	0	0	0	0
conserve-gga-miR-8947-3p	0	0	0	0	4.5292	0
conserve-gga-miR-8947-5p	0	0	0	0	0	0
conserve-gga-miR-8961-3p	1.36702	0	0	0	0	0
conserve-gga-miR-8971-3p	0	0	0	0	0	0
conserve-gga-miR-8987-3p	0	0	0	1.11266	1.34549	1.31941
conserve-gga-miR-8996-5p	0	0	0	0	0	0.458288
conserve-gga-miR-9009-3p	0	0	0.54011	0	0	0
conserve-gga-miR-9009-5p	0	0	0	0	0	0
conserve-gga-miR-9024-3p	0	0	0	0	0	0.458288
conserve-gga-miR-9029-3p	0	0	0	0	0	0
conserve-gga-miR-9048-3p	0	0	0	0	0	0.997902
conserve-gga-miR-9048-5p	0	0.384746	0	0	0	0
conserve-gga-miR-9054-3p	0	0	0.422839	0	0	0
conserve-gga-miR-9054-5p	0	0	0	0	0	0
conserve-gga-miR-9086-5p	0	0	0	0	1.34549	1.31941
conserve-gga-miR-9097-3p	0	0	0	0	0	0
conserve-gga-miR-9105-3p	0	0	0	0	3.59036	0.458288
conserve-gga-miR-9105-5p	0	0	0.295185	0.82779	0	0.805557
conserve-gga-miR-9116-5p	0	0.384746	0	0	0	0
conserve-gga-miR-9131-3p	0	0	0.422839	0	0	0
conserve-gga-miR-9131-5p	0	0	0	0	0	0
conserve-gga-miR-9133-3p	0	0	0	0	0	0
conserve-gga-miR-9139-3p	0	0	0.422839	0	0	0
conserve-gga-miR-9171-5p	0	0	0	0	0	0
conserve-gga-miR-9172-3p	0	0	0	0	0	0
conserve-gga-miR-9172-5p	0	0	0	0	0	0
conserve-gga-miR-9181-3p	0	0	0	0.929128	1.19175	1.31941
conserve-gga-miR-9181-5p	0	0	0	0.175251	0.174317	0.321089
conserve-gga-miR-9186g-3p	0	0	0	0	0	0
conserve-gga-miR-9186g-5p	0	0	0	0	0	0
conserve-gga-miR-9186o-3p	0	0	0	0	0	0
conserve-gga-miR-9186o-5p	0	0	0	0	0	0
conserve-gga-miR-9190-3p	0	0	0	2.62444	0	0.321089
conserve-gga-miR-9190-5p	0	0.384746	0	0	0	0
conserve-gga-miR-9190-5p	0	0	0.54011	0	0	0
conserve-gga-miR-9196-3p	0	0.384746	0	0	0	1.38972
conserve-gga-miR-9201a-3p	0	0	0	0	0	0.321089
conserve-gga-miR-9201a-5p	0	0	0	0	0	0.321089
conserve-gga-miR-9223h-3p	0	0	0	0	0	0
conserve-gga-miR-9223h-3p	0	0	0	0	0	0
conserve-gga-miR-9223h-5p	0.44834	0	0.295185	0	0	0
conserve-gga-miR-9234a-3p	0	0	0	0	0	0
conserve-gga-miR-9235a-5p	0	0.384746	0	0	0.470189	0.458288
conserve-gga-miR-92-3p	7.61911	7.54553	7.72584	9.08744	9.20704	8.89554
conserve-gga-miR-9240-5p	0	0	0	0	0	0
conserve-gga-miR-9243a-3p	0	0	0	0.472469	0	0
conserve-gga-miR-92-5p	2.52057	1.82657	2.4701	0.472469	0.329825	0.169459
conserve-gga-miR-9260-5p	0	0	0	0	0	0
conserve-gga-miR-9270-5p	0	0	0	0	0	0
conserve-gga-miR-9307-3p	0	0	0	0	0.470189	0
conserve-gga-miR-9308-5p	0	0	0	0	0	0
conserve-gga-miR-9336-3p	0	0	0	0	0.470189	0
conserve-gga-miR-9336-5p	0	0	0	0	0.329825	0
conserve-gga-miR-9339-3p	0	0	0	0	0	0
conserve-gga-miR-93-5p	5.09452	5.44911	5.38776	0	0.329825	0
conserve-gga-miR-9365-3p	0	0	0	8.72441	8.99934	0
conserve-gga-miR-939-5p	0	0	0	0	0	0
conserve-gga-miR-942-3p	0	0	0	0	0	0
conserve-gga-miR-9771g-5p	0	0.384746	0	0	0	0
conserve-gga-miR-9771n-3p	0	0	0	0	0	0
conserve-gga-miR-9792-3p	0	0	0	0	0	0
conserve-gga-miR-9792-3p	0	0	0	0	0	0
conserve-gga-miR-9792-5p	0	0	0	0.600882	0.715587	0
conserve-gga-miR-9800-3p	0	0	0	0	0	0
conserve-gga-miR-9800-5p	0	0	0	1.19636	0	1.31941
conserve-gga-miR-9817-3p	0	0	0	0	0	0
conserve-gga-miR-98-3p	4.06985	3.68006	4.19023	2.5939	3.3205	2.87901
conserve-gga-miR-98-5p	6.98021	7.02999	7.16459	7.99249	8.48241	8.4184
gga-let-7a-3p	0	4.71509	2.55616	7.17103	7.46824	4.13559
gga-let-7a-5p	0	11.8626	11.4671	13.273	13.03	13.2239
gga-let-7c-3p	0	0.139963	0	0.472469	0	0.458288
gga-let-7c-5p	5.16461	6.00368	5.7912	8.62926	8.04172	7.7356
gga-let-7d-3p	0.789887	0.493142	1.09438	1.98939	1.72759	1.641
gga-let-7d-5p	2.66575	2.74526	2.76332	5.10654	5.09318	5.33575
gga-let-7f-3p	12.8217	13.0867	12.86	16.1403	15.9033	16.1583
gga-let-7g-3p	0.313803	0.26754	0.932188	4.59214	5.13596	5.0183
gga-let-7g-5p	11.6683	12.0015	11.7833	12.6774	12.8705	12.6479
gga-let-7i-3p	0.571395	0.139963	1.09438	5.46822	5.81314	5.84136
gga-let-7i-5p	12.7025	12.6742	12.6315	12.8185	13.1285	13.1615
gga-let-7j-3p	4.42023	1.1522	4.66069	7.1749	3.59036	7.08197
gga-let-7j-5p	10.9425	11.8546	11.4786	13.2738	13.0324	13.2253
gga-let-7k-3p	4.37026	4.66962	4.60121	7.17103	7.46824	7.08064
gga-let-7k-5p	8.78714	9.28252	8.85496	15.264	15.4327	11.6775
gga-miR-100-3p	0.165417	0.26754	0.295185	5.07924	4.92039	4.78386
gga-miR-100-5p	11.9986	12.4947	12.5056	13.6114	13.1521	12.9839
gga-miR-101-3p	11.4676	11.7541	11.7847	15.0435	15.0181	14.8263
gga-miR-101-5p	0.571395	0.77664	0.8437	2.99543	2.96473	3.10481
gga-miR-103-3p	9.56282	9.77967	9.75581	12.3664	13.2751	13.2111
gga-miR-103-5p	0	0	0	0.175251	0.598099	0.458288
gga-miR-106-3p	2.71996	2.53312	2.923	4.97052	5.30015	5.1252
gga-miR-106-5p	3.70349	4.31825	4.05883	5.05703	4.68137	4.4636
gga-miR-107-3p	0	0	0	11.9258	12.4077	11.906
gga-miR-107-5p	6.72084	7.15592	7.29233	0.175251	0.824223	0.698826
gga-miR-10a-3p	2.21558	1.82657	2.17605	6.35043	6.26977	6.12772
gga-miR-10a-5p	9.63006	9.92509	10.0195	13.8517	13.8949	13.5833
gga-miR-10b-3p	0	0	0	0.175251	0	0
gga-miR-10b-5p	3.21122	3.36047	3.4581	9.24622	9.17598	7.03063
gga-miR-122-3p	5.00456	5.52768	5.51498	6.795	7.33113	7.33456
gga-miR-122-5p	17.5452	18.0432	18.1403	13.1829	12.9178	12.8696
gga-miR-124a-3p	0	0	0	2.03557	0	0.698826
gga-miR-125b-3p	0.313803	0	0.295185	6.84934	6.1233	5.94715
gga-miR-125b-5p	7.43386	8.23521	8.24463	13.6341	13.2154	12.8978
gga-miR-126-3p	11.8072	11.8772	12.2136	14.4414	13.9997	14.0129
gga-miR-126-5p	7.39273	7.8822	7.7857	4.36684	4.16614	4.20548
gga-miR-128-3p	11.0588	11.3343	11.144	11.8732	12.2646	12.3237
gga-miR-128-5p	1.14724	0.688189	1.16911	2.8988	3.22465	3.28163
gga-miR-1306-3p	3.96151	3.44388	3.82461	0.82779	1.72759	0
gga-miR-1306-5p	1.72609	1.44991	1.7587	2.08032	2.24015	0
gga-miR-130a-3p	3.90413	4.09563	4.64114	4.55299	5.0322	4.48784
gga-miR-130a-5p	1.5577	1.55368	1.55083	0.175251	0.174317	0
gga-miR-130c-3p	0	3.31689	3.66592	3.71602	0	3.10481
gga-miR-130c-5p	0	0.384746	0.155129	0	0	0
gga-miR-1329-3p	0	0.139963	0	0.82779	0.824223	0.321089
gga-miR-1329-5p	0	0.938767	0	4.63026	3.76407	2.72436
gga-miR-133a-3p	0	0	1.30788	8.82027	7.66731	0
gga-miR-133a-5p	0.571395	1.33808	0	0	0	8.66425
gga-miR-133b-3p	0	0	0	4.07782	2.96473	4.16596
gga-miR-133c-3p	0.44834	1.01347	0.8437	8.72573	7.59248	8.58359
gga-miR-135a-3p	0.789887	0.688189	0.8437	0	0	0
gga-miR-135a-5p	2.71996	3.56058	3.92506	2.03557	2.31653	1.99685
gga-miR-137-3p	0	0	0	2.03557	1.72759	1.69753
gga-miR-138-3p	0.684773	0.139963	0.54011	0	0	0.321089
gga-miR-138-5p	0	0.493142	0.295185	5.8666	5.31419	5.45942
gga-miR-140-3p	10.0173	10.5377	10.4179	14.0796	14.1441	13.57
gga-miR-140-5p	7.13162	7.95982	7.81145	0.929128	0.824223	0.698826
gga-miR-1416-3p	0	0	0	0	0	1.80436
gga-miR-1416-5p	2.05615	1.0845	0.422839	3.79868	3.3751	8.5125
gga-miR-142-3p	0	0	0	9.79873	9.07378	8.51102
gga-miR-142-5p	0	0	0	14.7969	14.1645	13.7156
gga-miR-144-3p	3.60609	4.85878	4.90438	10.1823	9.52584	9.11443
gga-miR-144-5p	0.44834	1.39508	1.16911	7.16195	6.13125	5.66477
gga-miR-1451-3p	1.43342	1.74121	1.30788	4.69644	4.95067	5.20049
gga-miR-1451-5p	3.81976	3.33157	3.62668	6.91412	6.84446	6.79512
gga-miR-1453-3p	0	0	0.422839	0.718792	1.27067	1.31941
gga-miR-1454-3p	0	0	0	7.28892	7.1936	7.23543
gga-miR-1456-3p	1.67212	2.31417	2.90124	6.47086	6.24066	6.92361
gga-miR-1458-3p	0	0	0	0.472469	0.470189	0
gga-miR-1467-3p	0	0	0	2.12373	2.42402	2.92709
gga-miR-1467-5p	0	0	0	1.19636	0.925249	0.997902
gga-miR-146a-3p	1.87687	2.3721	2.13935	5.55797	5.50171	5.30879
gga-miR-146a-5p	7.53277	7.44199	7.55522	10.6487	10.3846	9.90476
gga-miR-146b-3p	0	0.139963	0.155129	0.472469	0.824223	0.169459
gga-miR-146b-5p	12.0498	12.2359	12.518	10.7649	10.2483	10.0081
gga-miR-146c-3p	4.27389	3.58528	3.04707	6.78151	6.99294	6.55235
gga-miR-146c-5p	13.2299	12.7528	12.7693	13.5444	13.802	13.2354
gga-miR-148a-3p	19.2943	18.8755	18.8688	17.3648	17.8314	17.7521
gga-miR-148a-5p	4.14111	4.31086	4.49627	7.30786	8.35691	8.3806
gga-miR-153-3p	0.9796	0	0.155129	1.42174	1.27067	1.38972
gga-miR-153-5p	0.165417	1.0845	0.932188	0	0	0
gga-miR-1551-3p	0.88786	1.01347	0	0	0	0
gga-miR-1551-5p	0	0	0	0	0	0.321089
gga-miR-1552-3p	3.71688	3.47064	3.94647	4.62272	4.83857	0
gga-miR-1552-5p	4.111	3.71406	3.9358	4.85937	5.0986	4.86013
gga-miR-155-3p	0	0	0	0.472469	0.174317	0.169459
gga-miR-155-5p	3.78203	3.59748	3.51651	6.68702	5.70007	4.67545
gga-miR-1559-3p	0.165417	0.26754	0.295185	1.02381	1.67053	1.16759
gga-miR-1559-5p	6.23091	6.05984	6.47355	9.0953	8.8427	9.32308
gga-miR-1560-3p	1.43342	1.55368	2.44024	2.39569	1.83536	2.64033
gga-miR-1560-5p	0	0	0	0.331501	0.470189	0.997902
gga-miR-1563-3p	0	0	0	0	2.76115	0
gga-miR-1569-5p	1.43342	0	1.24016	0	0.598099	0.805557
gga-miR-1585-5p	0	0	0	0	0	0.904933
gga-miR-1587-3p	0	0	0	0	0	0
gga-miR-1590-3p	0	0	0	0	0.598099	0
gga-miR-1590-5p	0	0	0	0	0.470189	0
gga-miR-1592-5p	0	0	0	0.600882	1.54915	1.31941
gga-miR-1597-5p	0	0	0	0	0	0
gga-miR-15a-3p	0	0.26754	0	3.81201	4.27542	3.92681
gga-miR-15a-5p	2.82263	2.96823	2.83393	11.195	11.7204	11.6141
gga-miR-15b-3p	0	0.384746	0.155129	0.929128	0.174317	0.169459
gga-miR-15b-5p	1.06585	1.6029	2.02328	10.0133	9.16763	9.41471
gga-miR-15c-3p	0	0.139963	0.155129	1.19636	0.470189	0.321089
gga-miR-15c-5p	1.77812	1.94581	2.34675	10.4817	9.76502	9.89252
gga-miR-1604-5p	0	0	0	0	0	0.458288
gga-miR-1610-3p	0	0	0	0	0	0
gga-miR-1613-3p	0	0	0	0.600882	1.61112	2.04121
gga-miR-1618-5p	0	0	0	0	0	0
gga-miR-1619-3p	0	0	0	0	0	0
gga-miR-1620-3p	0	0	0	0	0	0
gga-miR-1626-3p	0	0	0	0	0	0
gga-miR-1635-5p	0	0	0	1.42174	0	0
gga-miR-1636-5p	0	0	0	1.27546	0.329825	0.583564
gga-miR-16-3p	1.96929	1.0845	1.70948	2.46483	3.4277	3.08376
gga-miR-1641-5p	0	0	0	0.472469	1.83536	0.805557
gga-miR-1644-3p	0	0	0	0	0	0
gga-miR-1649-5p	0	0	0	0	0	0
gga-miR-1650-3p	0	0	0	0.472469	0	0
gga-miR-1651-3p	0.44834	0.493142	0.648562	0	0	0
gga-miR-1653-3p	0	0	0	0	0	0.583564
gga-miR-1653-5p	0	0	0	0	0	0.458288
gga-miR-1655-3p	0	0	0	0.600882	0.824223	1.16759
gga-miR-1655-5p	0.313803	0	0	0.718792	1.72759	1.2455
gga-miR-16-5p	6.43713	6.37699	6.40756	11.7434	12.2177	12.0533
gga-miR-1662-3p	0.165417	0	0	3.56675	3.55926	3.06239
gga-miR-1662-5p	6.55553	6.05984	6.46245	13.0375	12.8067	12.1419
gga-miR-1663-3p	1.29741	0	0	1.35046	1.88637	0
gga-miR-1663-5p	0.789887	0	0	1.67615	0.470189	0
gga-miR-1666-5p	0	0	0	0	0	0
gga-miR-1668-3p	0	0.384746	0.295185	1.55455	1.41662	1.08524
gga-miR-1677-3p	1.29741	1.74121	0.648562	0.82779	0	1.16759
gga-miR-1677-5p	0	0	0	0.175251	0	0
gga-miR-1684a-3p	1.61604	1.1522	2.13935	3.65815	0	3.84158
gga-miR-1684a-5p	0	0	0	0.175251	0	0.321089
gga-miR-1685-3p	0	0	0	0	0	0
gga-miR-1685-5p	0	0	0	0	0	0
gga-miR-1698-3p	0	0	0	0	0.470189	0.904933
gga-miR-1699-3p	0	0.938767	0	3.96303	4.62992	4.80331
gga-miR-16c-3p	0	0	0	0.718792	0.925249	0.997902
gga-miR-16c-5p	6.31916	6.8378	6.74644	9.08057	8.81128	8.67529
gga-miR-1703-3p	0.684773	0	0.422839	0.472469	0	0
gga-miR-1703-5p	0	0	0	0	0	0.583564
gga-miR-1706-3p	0	0	0.54011	0	0	0
gga-miR-1707-3p	0	0.384746	0	0	0	0
gga-miR-1710-5p	0	0	0	0	0.598099	0.997902
gga-miR-1712-3p	0	0	0	0	0	0
gga-miR-1716-3p	0	0	0	0	0.925249	1.31941
gga-miR-1720-3p	0	0	0	0	0	0
gga-miR-1727-5p	0	0	0	0	0	0
gga-miR-1728-3p	0	0	0	0	0	0
gga-miR-1729-3p	1.82834	1.94581	2.17605	5.05142	5.53805	5.8256
gga-miR-1729-5p	4.44459	4.58641	4.76677	4.03299	4.03665	4.4636
gga-miR-1731-5p	1.87687	2.5075	2.63737	1.67615	2.24015	3.16619
gga-miR-1734-3p	0	0	0	0.331501	0	0
gga-miR-1734-5p	0	0	0	0.82779	0	0
gga-miR-1736-3p	0	1.21686	0.8437	0.718792	3.46173	3.90297
gga-miR-1736-5p	0	0	0	0	0.329825	0.997902
gga-miR-1737-3p	0	0	0	0	0	0
gga-miR-1737-5p	0	0	0	0	0.715587	0
gga-miR-17-3p	1.29741	1.94581	1.98242	6.35727	6.58554	6.43256
gga-miR-1740-5p	0	0	0	0	0.329825	0
gga-miR-1744-3p	1.22428	1.82657	1.80631	2.65434	3.4277	2.77777
gga-miR-1744-5p	0	0	0	0	0	0
gga-miR-1747-3p	0	0	0	1.35046	1.34549	1.52082
gga-miR-1747-5p	1.22428	1.39508	1.7587	2.32308	2.31653	2.42285
gga-miR-1751-5p	0	0	0	0.472469	0	0.698826
gga-miR-1756a-3p	0	0	0	1.78829	1.34549	1.08524
gga-miR-1756b-3p	0	0	0	0	0.470189	0.458288
gga-miR-1759-3p	0	0.593959	0.54011	0	0.174317	0.458288
gga-miR-1759-5p	0	1.82657	1.98242	0	0.329825	0.997902
gga-miR-17-5p	5.91378	6.25721	6.13904	10.4506	10.2834	10.1366
gga-miR-1764-3p	0	0	0	0	0	0
gga-miR-1768-3p	0	0	0	0	0	0
gga-miR-1769-3p	1.87687	2.60735	2.63737	1.55455	1.27067	1.69753
gga-miR-1769-5p	0	0	0	0	0	0
gga-miR-1771-3p	0	0	0	0	0	0
gga-miR-1772-5p	0	0	0	0	0.824223	0.458288
gga-miR-1774-3p	0	0	0	0.472469	0.715587	0.321089
gga-miR-1779-3p	0	0	0	0	0	0
gga-miR-1781-3p	2.13807	2.42779	2.28087	4.08881	4.31319	4.06214
gga-miR-1781-5p	0.88786	0.688189	1.01556	0.929128	1.41662	0.997902
gga-miR-1782-5p	0	0	0	2.03557	0.925249	1.58216
gga-miR-1784-3p	2.58041	3.04146	2.55616	4.14256	5.72831	4.79037
gga-miR-1784-5p	0.684773	0.26754	0.422839	2.65434	4.05905	3.61085
gga-miR-1786-5p	1.5577	1.1522	1.60567	0.331501	1.27067	0.904933
gga-miR-1788-3p	0	0	0	1.02381	1.01966	1.2455
gga-miR-1791-5p	0	0	0	0	0	0
gga-miR-1798-3p	0	0	0	0	0	0
gga-miR-1798-5p	0	0	0	0	0	0
gga-miR-1805-3p	0	0	0.295185	1.89234	1.78248	4.47172
gga-miR-1805-5p	0	0	0.648562	0	0.174317	0.904933
gga-miR-1807-5p	0	0	0	0	0	0
gga-miR-1813-3p	0	0	0	0	0.715587	0
gga-miR-181a-3p	2.35914	2.05595	2.24677	7.16973	6.64969	6.14561
gga-miR-181a-5p	5.37773	5.81816	5.89943	12.8727	12.1814	12.1171
gga-miR-181b-3p	0.313803	0.139963	0.155129	1.27546	1.27067	0.698826
gga-miR-181b-5p	3.23002	3.63345	3.44312	9.20798	8.47044	8.62335
gga-miR-183-3p	2.13807	0	0	2.87359	2.70543	0
gga-miR-183-5p	0	1.01347	1.01556	0	0	2.24461
gga-miR-184-3p	3.24858	3.17764	2.78724	3.61318	2.89171	3.20571
gga-miR-187-3p	2.5508	2.80956	3.3008	3.46917	2.61758	2.99633
gga-miR-187-5p	0	0	0.155129	0.175251	0.470189	0.583564
gga-miR-18b-3p	0	0	0	0.175251	0	0.321089
gga-miR-18b-5p	0	0	0	4.48804	4.71703	4.34474
gga-miR-190a-3p	0	0	0	5.86979	6.8795	6.95439
gga-miR-190a-5p	0	0	0	7.85278	8.92009	8.75528
gga-miR-193a-3p	0	2.02016	0.155129	10.0603	9.91745	10.4208
gga-miR-193a-5p	4.64001	5.54667	5.69015	3.43512	3.3751	4.01843
gga-miR-193b-3p	3.76924	4.7646	4.63456	7.54882	7.05138	7.24376
gga-miR-193b-5p	0.44834	0.593959	0.648562	0	0	0
gga-miR-194-5p	3.15329	1.01347	1.16911	3.75794	0	0
gga-miR-196-3p	0	0	0	1.84125	2.76115	2.20616
gga-miR-196-5p	0	0	0.422839	0	0	0
gga-miR-199-3p	9.71405	10.0143	9.9222	14.4887	13.9231	13.914
gga-miR-199-5p	7.88908	8.44881	8.50028	12.1427	11.5523	11.4575
gga-miR-19a-3p	5.56339	5.83112	5.88009	0	4.29443	3.93859
gga-miR-19b-3p	0	0	5.72772	5.05142	5.14122	4.4472
gga-miR-19b-5p	4.6884	5.68451	0	0	0	0
gga-miR-1a-3p	0	0.493142	0.749428	1.11266	0	0
gga-miR-1b-5p	0	0	0	0	0	0
gga-miR-200a-3p	6.97743	7.21548	7.29962	8.74843	9.29668	9.30215
gga-miR-200a-5p	0.313803	1.55368	1.37256	3.8383	4.10284	4.17594
gga-miR-200b-3p	7.34932	8.1493	7.96419	7.95469	7.95627	8.13856
gga-miR-200b-5p	1.06585	1.0845	1.01556	2.65434	3.03423	2.97361
gga-miR-202-5p	0	0	0.295185	0.929128	0	0
gga-miR-203a-3p	4.111	4.5986	4.58082	3.10777	3.59036	3.14602
gga-miR-203a-5p	0	0	0	0	0	0
gga-miR-204-3p	0	0	0	0	0	0
gga-miR-204-5p	2.91847	0	0	3.4859	2.78822	2.6112
gga-miR-205a-3p	0	0	0	0	0	0
gga-miR-205a-5p	1.67212	1.98347	2.28087	3.82522	2.76115	3.63999
gga-miR-205b-5p	0	0	0	1.35046	0.470189	1.58216
gga-miR-20a-3p	0	0.139963	0	3.50244	3.26376	3.71037
gga-miR-20a-5p	6.96626	7.37273	7.31719	10.0834	9.72354	9.79852
gga-miR-20b-3p	0.313803	0.384746	0.932188	1.61663	2.15951	1.45676
gga-miR-20b-5p	3.91579	4.12119	4.19023	7.43606	7.64434	7.19673
gga-miR-211-3p	0	0.26754	0	0	0	0
gga-miR-211-5p	0	2.09087	3.06675	3.4859	0	0
gga-miR-2128-5p	0	0	0.648562	0	1.27067	0
gga-miR-2130-3p	0	0	0	0	0	0
gga-miR-2131-3p	4.23718	3.91255	3.99863	3.25166	3.28292	2.92709
gga-miR-2131-5p	0.684773	1.27874	0.749428	3.73013	4.01389	3.16619
gga-miR-21-3p	14.0559	13.6336	13.7758	15.1731	14.7408	14.7679
gga-miR-214-3p	5.1548	5.5052	5.80592	7.96293	7.15512	7.31098
gga-miR-214-5p	4.60443	4.3971	4.76074	6.42172	6.17293	6.09915
gga-miR-215-3p	0	0	0	0	6.303	6.57516
gga-miR-215-5p	4.49986	5.34085	5.46023	6.37982	0	0
gga-miR-216a-5p	0	0	0	0.331501	0	1.16759
gga-miR-216b-3p	0	0	0	0.331501	0	0.698826
gga-miR-216b-5p	0	0	0	1.67615	0	2.38892
gga-miR-216c-3p	0	0	0	0	0	0
gga-miR-216c-5p	0	0	0	0	0	0
gga-miR-217-5p	0	0	0	1.98939	0	1.80436
gga-miR-218-3p	0	0	0	0.600882	0	0.169459
gga-miR-218-5p	7.62	6.98893	7.43639	6.38429	5.84572	6.34015
gga-miR-2188-3p	0.44834	1.6029	2.49936	5.69737	4.42954	4.07287
gga-miR-2188-5p	4.64001	5.6498	5.6774	10.4784	9.42486	9.06324
gga-miR-219a-3p	0	0	0	1.11266	0.470189	0
gga-miR-219a-5p	0	0	0	0.929128	0	0.321089
gga-miR-219b-3p	0	0	0	10.1947	9.66014	10.2212
gga-miR-221-3p	6.17136	5.3226	6.72337	10.8014	9.26751	9.09022
gga-miR-221-5p	3.42212	2.31417	3.75353	6.09093	4.73105	4.01843
gga-miR-222a-3p	4.97143	3.84256	4.8934	12.1241	10.215	9.73221
gga-miR-222a-5p	3.42212	2.42779	3.23275	6.22899	4.71703	4.24395
gga-miR-222b-3p	0.789887	0.688189	0.54011	6.33897	5.22783	4.86631
gga-miR-222b-5p	1.67212	0.493142	0.749428	2.12373	1.98328	1.16759
gga-miR-22-3p	9.34267	9.8535	10.0273	16.247	16.273	16.3939
gga-miR-22-5p	4.49209	4.11272	4.22568	5.43845	5.85215	5.51159
gga-miR-23b-3p	6.825	7.19255	6.89143	9.25722	9.3157	8.93869
gga-miR-23b-5p	0	0.384746	0	0	0	0
gga-miR-24-3p	6.69401	6.86957	6.97972	8.84884	9.01948	8.49665
gga-miR-24-5p	0.313803	0.593959	0.8437	0.331501	0.715587	0.583564
gga-miR-26a-3p	4.55309	4.62861	4.96856	6.2389	6.62362	6.45937
gga-miR-26a-5p	12.5755	13.0713	12.999	17.5058	17.4025	17.2182
gga-miR-27b-3p	9.20066	8.86313	8.97959	11.0345	11.3978	11.0342
gga-miR-27b-5p	0	0	0.422839	3.12922	3.69421	2.92709
gga-miR-2954-3p	7.33854	7.49672	7.53152	7.78849	7.91541	8.0443
gga-miR-2954-5p	1.61604	1.69657	2.68908	4.31161	4.68137	5.01274
gga-miR-29a-3p	3.285	3.36047	3.75353	11.852	11.8868	11.6751
gga-miR-29a-5p	0.88786	0.688189	1.24016	0.472469	1.01966	0.904933
gga-miR-29b-3p	4.52291	4.40406	4.86558	8.30683	8.61118	8.38491
gga-miR-29b-5p	0.789887	0.85998	0.54011	2.84794	2.70543	2.55111
gga-miR-29c-3p	0	3.37471	3.75353	11.8493	11.8839	11.6726
gga-miR-29c-5p	0	0.26754	0.155129	1.73331	2.15951	1.641
gga-miR-301a-3p	1.06585	1.0845	1.55083	10.8182	11.2477	10.8933
gga-miR-301a-5p	0.571395	0.593959	1.09438	2.46483	2.8148	2.80376
gga-miR-301b-3p	0	0.938767	0	9.6305	9.47675	9.32784
gga-miR-301b-5p	0	0.26754	0	1.61663	1.54915	1.75193
gga-miR-30a-3p	9.47835	9.55466	9.55295	13.1313	12.9738	13.2969
gga-miR-30b-3p	0.571395	0.688189	0.155129	2.03557	1.34549	1.95108
gga-miR-30b-5p	5.18402	5.27784	5.06955	8.93017	9.17374	8.77142
gga-miR-30c-3p	6.70916	6.88458	6.84944	8.54696	8.58053	8.32841
gga-miR-30c-5p	9.32639	9.92555	9.7444	10.7347	10.7291	10.6179
gga-miR-30d-3p	3.17286	3.52272	3.57265	7.05531	7.05557	6.96594
gga-miR-30d-5p	10.9791	11.2474	11.2742	14.309	14.162	14.0063
gga-miR-30e-3p	7.90452	7.93541	7.78347	9.33574	9.20766	9.17541
gga-miR-30e-5p	7.24226	7.85135	7.75115	14.957	14.6932	14.4866
gga-miR-31-3p	0	0	0	3.06388	2.45814	1.99685
gga-miR-32-3p	2.09769	2.25382	2.73899	0	0	0
gga-miR-32-5p	6.37935	6.62199	6.77064	0	0	0
gga-miR-33-3p	0.44834	1.55368	1.24016	3.71602	4.90192	4.99029
gga-miR-33-5p	2.21558	2.45485	2.76332	8.25593	9.41892	9.62197
gga-miR-34a-3p	0.313803	0.26754	0.295185	8.7886	8.87344	8.98058
gga-miR-34a-5p	6.04167	5.75696	5.61193	0	0	0
gga-miR-34b-3p	0	0	0	0	0	0
gga-miR-34b-5p	0	0	0	1.55455	0.470189	2.28207
gga-miR-3523-3p	2.21558	2.28431	2.13935	6.94167	7.93371	7.95074
gga-miR-3523-5p	0	0	0	0.331501	0.715587	0.583564
gga-miR-3524a-3p	0	0	0	0	1.10827	0.805557
gga-miR-3524a-5p	0	0	0.8437	0	0.598099	0.321089
gga-miR-3525-3p	0	0.938767	0.932188	2.97187	4.34089	3.72404
gga-miR-3525-5p	0	2.94932	3.23275	6.88604	6.1233	5.73397
gga-miR-3529-5p	4.78692	3.27195	3.12423	1.61663	2.20039	2.4884
gga-miR-3530-3p	0	0	0	0	0	0
gga-miR-3530-5p	0	0	0	0	0	0
gga-miR-3531-3p	0	0	0	0	0	0
gga-miR-3531-5p	0	0	0	0	0	0
gga-miR-3532-3p	0	0	0	0.600882	0	0
gga-miR-3533-3p	0.571395	0	0	0	0	0
gga-miR-3534-3p	0	0	0	0.600882	0	0
gga-miR-3534-5p	0	0	0	0.175251	0	0
gga-miR-3536-5p	0	0	0	0	2.5559	0
gga-miR-3538-5p	5.42745	0	0	0	0	0
gga-miR-3540-3p	0	0	0	0	1.41662	0.997902
gga-miR-3540-5p	0	0	0	0	1.41662	1.08524
gga-miR-3594-5p	0	0	0.54011	0	0	0
gga-miR-3607-3p	0	0	1.30788	0	0	0
gga-miR-3607-5p	0.571395	0	0.749428	0	0	0
gga-miR-365-3p	5.08422	5.92119	5.59509	0.175251	0.329825	0.169459
gga-miR-365-5p	2.17735	1.33808	2.49936	1.42174	1.27067	2.08425
gga-miR-365b-3p	0	0	0	0	0	0
gga-miR-375-3p	6.42086	7.20854	5.79711	11.3451	11.8359	11.0849
gga-miR-383-3p	0	0	0	0.175251	0	0
gga-miR-383-5p	0	0.85998	0	0.600882	1.19175	1.52082
gga-miR-429-3p	5.03696	5.14707	5.53631	9.63847	10.0395	10.0347
gga-miR-429-5p	0	0	0	1.89234	2.64746	1.75193
gga-miR-449a-5p	0	0	0	0	0	0
gga-miR-449b-5p	0	0	0	0.600882	0	0
gga-miR-449c-5p	0	0	0	0.718792	0	0
gga-miR-451-3p	2.09769	2.40022	2.49936	0	0	0
gga-miR-451-5p	8.64156	8.94772	9.37594	0	0	0
gga-miR-454-3p	6.07585	6.55323	6.34244	11.7644	12.0734	11.9322
gga-miR-454-5p	0	0	0	1.27546	1.48441	2.28207
gga-miR-455-3p	2.87135	4.00699	4.04897	5.63873	6.49805	5.7272
gga-miR-455-5p	4.57532	4.96141	5.15477	7.37	8.27435	7.58828
gga-miR-456-3p	8.18606	8.20664	8.31472	9.51325	9.98592	9.94107
gga-miR-458a-3p	4.49986	4.93283	4.80828	7.23675	7.65357	7.07532
gga-miR-460a-3p	0.571395	0.593959	1.24016	6.42606	7.07631	7.20528
gga-miR-460a-5p	4.79957	5.79187	5.62195	11.1985	11.5464	11.5873
gga-miR-460b-3p	0	0	0	1.27546	0	0.904933
gga-miR-460b-5p	0	0	1.01556	2.5939	0	1.69753
gga-miR-4732-3p	0	0	0	0	0	0
gga-miR-489-3p	0	0	0	0	0	0
gga-miR-489-5p	0	0	0	0.600882	0	0
gga-miR-490-3p	0	0	0	1.11266	0.925249	0.904933
gga-miR-490-5p	0	0	0	0.472469	0	0.169459
gga-miR-499-3p	0	0	0	0.82779	0.925249	0.583564
gga-miR-499-5p	1.29741	1.44991	1.01556	5.53806	4.5292	5.06202
gga-miR-551-3p	0	0	0.295185	3.29027	3.63579	3.80346
gga-miR-6516-3p	0	0	0	1.84125	0	0
gga-miR-6516-5p	0	0	0	1.19636	0	0
gga-miR-6542-3p	0	0	0.295185	0	0.470189	0
gga-miR-6544-3p	0.44834	1.01347	1.01556	0	0	0
gga-miR-6544-5p	0	0.593959	0	0	0	0
gga-miR-6546-3p	0	0	0	0.331501	0	0.698826
gga-miR-6546-5p	0	0	0	0.929128	0	1.69753
gga-miR-6548-5p	0	0	0	0	0	0
gga-miR-6549-3p	0	0	0	0	0	0
gga-miR-6550-3p	0	0	0	0.929128	1.01966	0.997902
gga-miR-6551-3p	0	0	0	0	1.19175	0
gga-miR-6553-3p	0.571395	0	0	3.29027	3.35713	4.25341
gga-miR-6557-3p	0	0	0	0	0	1.52082
gga-miR-6557-5p	0	0	0	0	0	0.805557
gga-miR-6568-3p	0	0	0.295185	0	0	0
gga-miR-6570-5p	0	0	0	0	0	0
gga-miR-6574-3p	0	0	0	0	0	0
gga-miR-6582-3p	0	0	0	0	0	0
gga-miR-6582-5p	0	0	0	0	0	0
gga-miR-6590-3p	1.36702	0	1.01556	1.35046	0.925249	1.31941
gga-miR-6592-3p	0	0	0	0	0	0
gga-miR-6592-5p	0	0	0	0	0.824223	1.45676
gga-miR-6602-5p	0	0	0	0	0.598099	0
gga-miR-6604-3p	0	0	0	0	0.329825	0
gga-miR-6604-5p	0	0	0.422839	0	0	0
gga-miR-6606-5p	0	0	0	0	0	0
gga-miR-6607-3p	0	0	0	0	0	0
gga-miR-6615-5p	0.571395	0	0	2.4982	1.88637	1.80436
gga-miR-6623-3p	0	0	0	0	0	0
gga-miR-6626-3p	0	0.384746	0	0	0	0
gga-miR-6631-5p	0	0	0	0	0	0.698826
gga-miR-6643-5p	0	0	0	0	0.329825	0
gga-miR-6645-3p	0	0	0	0	0	0
gga-miR-6645-5p	0	0	0	0	0	0
gga-miR-6648-3p	0.789887	0	0	1.94168	1.01966	0.805557
gga-miR-6650-3p	0	0	0	0	0.329825	0
gga-miR-6650-5p	0	0	0	0	0.598099	0
gga-miR-6651-5p	0	0	0.54011	0	0	0
gga-miR-6655-5p	0	0	0	0	0.470189	0
gga-miR-6660-3p	1.29741	0.938767	1.09438	1.11266	1.01966	0.458288
gga-miR-6663-3p	0	0	0	0	0	0
gga-miR-6663-5p	0	0	0	0	0	0
gga-miR-6665-3p	0.313803	0	0	0	0	0
gga-miR-6669-3p	0.313803	0.493142	0.54011	1.78829	1.41662	1.99685
gga-miR-6681-5p	0	0	0	0.718792	0	0
gga-miR-6685-3p	0	0	0	0	0	0
gga-miR-6698-3p	0	0	0	0	0.329825	0.321089
gga-miR-6698-5p	0	0	0	0	0	0.458288
gga-miR-6699-5p	0	0	0.648562	0	0.329825	0
gga-miR-6701-3p	0	0	0	0	0	0
gga-miR-7-3p	0	0	0	2.92357	3.05667	3.35376
gga-miR-7438-5p	0	0	0	0	0	0
gga-miR-7441-3p	0	0	0.295185	0	0	0.458288
gga-miR-7441-5p	0	0	0.422839	0	0	0.458288
gga-miR-7443-3p	0	0	0	0	1.01966	0.904933
gga-miR-7444-3p	0	0	0	0.718792	0	0.805557
gga-miR-7444-5p	0	0	0	0.718792	0.715587	0.904933
gga-miR-7446-5p	0	0.493142	0	0	0	0
gga-miR-7449-5p	0	0	0	0	0.925249	1.58216
gga-miR-7451-3p	0	0	0	0	0	0.458288
gga-miR-7455-3p	0	0	0	1.35046	1.54915	0.583564
gga-miR-7456-3p	0.571395	0	0.295185	0.718792	0.824223	0
gga-miR-7460-3p	0	0	0	0	0	0.321089
gga-miR-7462-5p	0	0	0.295185	0	0	0
gga-miR-7463-5p	0	0	0	0	0	0
gga-miR-7465-3p	0.789887	0.593959	0	1.42174	1.01966	0.805557
gga-miR-7465-5p	0	0	0	0.175251	0	0
gga-miR-7469-3p	0	0	0	0	0	0
gga-miR-7472-5p	1.5577	1.39508	1.30788	2.35984	2.78822	2.6112
gga-miR-7-5p	9.77314	9.53636	9.39553	0.175251	0.925249	0.169459
gga-miR-7b-3p	0.88786	0.85998	1.49382	3.86412	4.13484	3.63999
gga-miR-7b-5p	10.5176	10.2234	10.1905	0	0	0
gga-miR-92-3p	8.76796	9.57677	9.58422	13.5264	13.0321	13.5083
gga-miR-92-5p	0	0.688189	0.295185	4.05558	4.16614	4.04045
gga-miR-9-3p	4.48428	0.384746	0.295185	4.80708	1.88637	2.6112
gga-miR-9-5p	0	5.21592	5.26961	7.19029	5.63445	4.89681
gga-miR-99a-3p	0.165417	0.493142	0.155129	5.66468	5.04348	4.55057
gga-miR-99a-5p	9.87408	10.119	10.298	7.45423	6.98711	6.8662
novel-gga-miR-10-3p	0	0	0	0	0	0
novel-gga-miR-10-3p	0.571395	0	0	0	0	0
novel-gga-miR-10-3p	0	0	0	0.472469	0.598099	0
novel-gga-miR-10-5p	0	0	0	0	0	0
novel-gga-miR-10-5p	0	0	0	0.472469	0.174317	0
novel-gga-miR-11-3p	0	0	0	0	0	0
novel-gga-miR-11-3p	0	1.33808	0	0	0	0
novel-gga-miR-11-3p	0	0	0	0	0	0.997902
novel-gga-miR-11-5p	0	0	0	0	0	0
novel-gga-miR-12-3p	0	0	0	0	0	0
novel-gga-miR-12-3p	0	0	0	0	0	0.169459
novel-gga-miR-12-3p	0	0	0	6.61661	0	0
novel-gga-miR-12-5p	0	0	0	0	0	0.805557
novel-gga-miR-12-5p	0	0	0	0	0	0
novel-gga-miR-12-5p	2.74632	1.90715	1.98242	5.47661	0	0
novel-gga-miR-13-3p	0	0	0	0	0	0
novel-gga-miR-13-3p	0	0	0	0.331501	0	0
novel-gga-miR-13-5p	0	0	0	0.175251	0	0
novel-gga-miR-1-3p	0.9796	0.77664	0.749428	1.61663	3.16393	4.24395
novel-gga-miR-14-3p	0	1.69657	0	0	0	0
novel-gga-miR-14-5p	3.48609	0	0	5.02304	4.14535	4.99593
novel-gga-miR-14-5p	0	0	0	0	0	0
novel-gga-miR-15-3p	0	0	0	0	0	1.16759
novel-gga-miR-15-3p	0	1.1522	0	0	0	0
novel-gga-miR-15-5p	0	0	0	0	0	0
novel-gga-miR-1-5p	9.13047	9.49744	8.74627	11.3576	12.95	14.1324
novel-gga-miR-16-3p	0	0	0	0	0	0
novel-gga-miR-16-3p	0	0	0	0	0	0
novel-gga-miR-16-3p	0	0	0	0	1.10827	0
novel-gga-miR-16-5p	0	0	0	0	0	0
novel-gga-miR-17-3p	0	0	0	2.46483	2.8148	2.38892
novel-gga-miR-17-3p	0	0	0	1.11266	0.598099	0
novel-gga-miR-17-3p	0	0	0	0	0	0
novel-gga-miR-17-5p	0	0	0	0	0	0
novel-gga-miR-17-5p	0	0	0	0	0	0
novel-gga-miR-18-3p	0.789887	0	0	0	0	0
novel-gga-miR-18-5p	0	0	0	0	0	0
novel-gga-miR-19-3p	0	0	0	0	0	4.87859
novel-gga-miR-19-5p	0	0	0	0	0	0.583564
novel-gga-miR-20-3p	0	0	0	0	0	0
novel-gga-miR-20-3p	0	0	0	0	0	0
novel-gga-miR-20-5p	0	0	0	0	0	0
novel-gga-miR-20-5p	0	0	0	0	0	0
novel-gga-miR-21-3p	0	0	0	2.2068	1.27067	0
novel-gga-miR-23-3p	0	0	0	0	0	0
novel-gga-miR-23-5p	0	0	0	0	0	0
novel-gga-miR-23-5p	0	0	0	0	1.48441	1.08524
novel-gga-miR-2-3p	0.313803	0	0	3.4859	3.80441	3.79052
novel-gga-miR-2-3p	0.789887	0	0	0	1.83536	2.55111
novel-gga-miR-24-3p	0	0	0	0	0	0
novel-gga-miR-24-3p	0	0.384746	0	0	0	1.38972
novel-gga-miR-24-5p	0	0	0	0.472469	0	0
novel-gga-miR-25-3p	0	0	0	1.27546	0	0
novel-gga-miR-25-3p	0	0	0	0	0	0
novel-gga-miR-25-3p	0	0	0	0	0	1.85494
novel-gga-miR-25-5p	0	0	0	0	0	0
novel-gga-miR-25-5p	0	0	0	0	0	0
novel-gga-miR-2-5p	0.165417	0	0	2.43068	2.38907	2.58146
novel-gga-miR-2-5p	0.165417	0	0	0	1.93564	1.75193
novel-gga-miR-26-3p	0	0	0	0	0	0
novel-gga-miR-26-5p	0	0	0	1.35046	2.8409	0
novel-gga-miR-26-5p	0	0	0	0	0	0
novel-gga-miR-26-5p	0	0	0	1.42174	1.72759	1.75193
novel-gga-miR-27-3p	0	0	0	0	0	0
novel-gga-miR-28-3p	0	0	0	1.11266	0.598099	0
novel-gga-miR-28-3p	0	0	0	2.53081	2.67673	1.95108
novel-gga-miR-28-5p	0.313803	0	0	0	0.174317	0
novel-gga-miR-28-5p	0	1.90715	0	0	0	0.458288
novel-gga-miR-29-3p	0	0	0	0	0.470189	0
novel-gga-miR-31-3p	0	0.493142	0	0	0.824223	0.169459
novel-gga-miR-31-3p	0	0	0	0	0	0
novel-gga-miR-31-5p	0	0.493142	0	0	0.329825	0.321089
novel-gga-miR-32-3p	1.29741	0	0	0	1.48441	0
novel-gga-miR-32-3p	0	0	0	1.11266	2.15951	1.90381
novel-gga-miR-32-5p	0	0	0	0	0	0
novel-gga-miR-32-5p	1.14724	0	0	0	0	0
novel-gga-miR-33-3p	0	0	0	0	0	0
novel-gga-miR-33-3p	0	0	0	2.32308	3.77764	1.90381
novel-gga-miR-33-3p	0	0	0	0.929128	0	0
novel-gga-miR-33-5p	0	0	0	0	0	0
novel-gga-miR-33-5p	0	0	0	0	0	0
novel-gga-miR-33-5p	0	0	0	0.175251	0	0
novel-gga-miR-3-3p	0	0	0.155129	0	0	2.12604
novel-gga-miR-3-3p	0	0	0	0	0	0
novel-gga-miR-3-3p	0	0	0	0	0	0
novel-gga-miR-34-3p	0	0	0	4.03299	0	5.35785
novel-gga-miR-34-3p	0	0	0	0	0	0
novel-gga-miR-35-3p	0	0	0	0	0	1.2455
novel-gga-miR-35-5p	0	0	0.422839	0	0	0
novel-gga-miR-35-5p	0	0	0	0	0	0
novel-gga-miR-3-5p	0	0	0.749428	0	0	4.27214
novel-gga-miR-3-5p	0	0	0	0	0	0
novel-gga-miR-3-5p	0	0	0	0	0	0
novel-gga-miR-36-3p	0	0	0.648562	1.11266	0	0
novel-gga-miR-36-5p	0	0	0.749428	2.16586	0	0
novel-gga-miR-38-3p	0	0	0	0	3.70846	0
novel-gga-miR-38-5p	0	0	0	0	0	0
novel-gga-miR-40-3p	0	0	0	0	0	1.16759
novel-gga-miR-41-3p	0	0	0	0	0	0
novel-gga-miR-42-5p	0	0	0	0	0	0
novel-gga-miR-43-3p	0	0	0	0	0	0
novel-gga-miR-43-3p	0	0	0	0	0	0
novel-gga-miR-43-5p	0	0	0	0	1.10827	0
novel-gga-miR-4-3p	1.5577	2.53312	2.24677	2.79523	2.91647	3.33607
novel-gga-miR-4-3p	0.165417	0	0	0	0	0
novel-gga-miR-44-3p	0	0	0.54011	0	0	0
novel-gga-miR-44-3p	0	0	0	0	1.19175	1.45676
novel-gga-miR-44-5p	0	0	0	7.12905	7.36861	0
novel-gga-miR-45-3p	0	0	0	1.11266	1.61112	0.458288
novel-gga-miR-45-5p	0	0	0	0	0	1.31941
novel-gga-miR-4-5p	0.571395	0	0	0	0	0
novel-gga-miR-48-3p	0	0	0	0	0	0
novel-gga-miR-5-3p	0	0	0.155129	0	0	0
novel-gga-miR-5-3p	0	0	0	0	0	0
novel-gga-miR-5-3p	0	0	0	0.331501	0	0
novel-gga-miR-5-3p	0	0.85998	0	0	0	0
novel-gga-miR-5-5p	0	0	0.749428	0	0	0
novel-gga-miR-5-5p	0	0	0	0.718792	0	0
novel-gga-miR-5-5p	0	0.139963	0	0	0	0
novel-gga-miR-6-3p	0	0	0	0	0	0.169459
novel-gga-miR-6-3p	0	0	0	0	0	0
novel-gga-miR-6-3p	0	0	0	1.19636	2.20039	1.80436
novel-gga-miR-6-3p	0	0.26754	0	0	0.329825	0
novel-gga-miR-6-5p	0	0	0	0	0	1.31941
novel-gga-miR-6-5p	0	0	0	0	0	0
novel-gga-miR-6-5p	0	0	0	0	0	0
novel-gga-miR-6-5p	0	0.384746	0	0	1.01966	0
novel-gga-miR-7-3p	0	0	0	0	0	0
novel-gga-miR-7-3p	0	0	0	0	0.174317	0
novel-gga-miR-7-3p	0	0	0.648562	0.718792	1.72759	1.85494
novel-gga-miR-7-3p	0.44834	0	0	1.35046	0.329825	0.458288
novel-gga-miR-7-3p	0	0	0.155129	0	0	0
novel-gga-miR-7-5p	0	0	0	0	0	0
novel-gga-miR-7-5p	0	0	0	1.84125	3.20469	3.50397
novel-gga-miR-7-5p	0	0	0.295185	2.43068	3.05667	2.69689
novel-gga-miR-7-5p	0.313803	0	0	1.94168	1.34549	0.997902
novel-gga-miR-7-5p	0	0	0.8437	0	0	0
novel-gga-miR-8-3p	0	0	0	0	0	0
novel-gga-miR-8-3p	0	0	0	0	2.86653	2.12604
novel-gga-miR-8-3p	0	0	0	0	0	0
novel-gga-miR-8-3p	0.44834	0.77664	0.8437	1.11266	0.925249	0.997902
novel-gga-miR-8-3p	0	0	0	0	0	0
novel-gga-miR-8-3p	0	0	0	0.718792	0.598099	0.321089
novel-gga-miR-8-5p	0	0	0	0	0.174317	0.458288
novel-gga-miR-8-5p	2.74632	2.45485	2.52804	0	0	0
novel-gga-miR-8-5p	0	0	0	2.03557	1.41662	1.85494
novel-gga-miR-9-3p	1.06585	1.33808	1.16911	0	0	0
novel-gga-miR-9-3p	0	0	0	0	0	2.38892
novel-gga-miR-9-3p	0	0	0	0	0	0
novel-gga-miR-9-3p	0	0	0	0	0	1.2455
novel-gga-miR-9-5p	0	0	0.932188	0	0	0
novel-gga-miR-9-5p	0	0	0	0	0	0.805557
novel-gga-miR-9-5p	0	0	0	0	0	0

## Sheet: lncRNA
Table S1.The expression profile of identified lncRNAs
lncRNA	CB-1	CB-2	CB-3	TB3-1	TB3-2	TB3-3
TU23564	0.336206	0.257934	0.366167	0.309682	0.12763	0.13959
TU48089	0.093349	0.168692	0.208444	0.262747	0.235304	0.389348
TU23567	0.210083	0.09104	0.266794	0.46133	0.231101	0.063303
TU5873	0	0	0.470621	0.189617	0.050269	0.119762
TU48080	0	0.008253	0.005289	0	0	0.019659
TU48081	0.013665	0.383045	0.06096	0.121699	0.012698	0.335272
TU9439	0.585771	0.245359	0.443312	0.239639	0.363388	0.234736
TU52822	0	2e-06	0	0	0	0
TU52825	0	0	49.4192	0	0	0
TU52824	4.51697	76.3025	41.3572	43.9903	0	83.7166
TU52827	4.57409	10.875	0.194013	6.05198	62.6066	8.82819
TU20322	0	0	0	0.006059	0.02179	0
TU54434	0	0	0	1.97841	2.16538	1.55066
TU9430	2.17214	3.18485	3.01191	3.04323	3.08612	2.71285
TU54436	0	0.055097	0	1.65976	1.6577	0.59449
TU54431	0.797444	0.058822	0	3.51638	1.31684	1.92929
TU9437	0.52937	0.52568	0.829828	0.357529	0.268258	0.228598
TU54433	0	0	0	0.513007	1.42293	2.25611
TU32166	0.056781	0.166945	0.10487	0.112086	0.289432	0.171477
TU47301	0.746934	0.706463	1.11946	1.11688	1.27469	1.44206
TU20327	0.858716	0.209858	0.327061	0	0	0.00568
TU48966	0.280864	0.248654	0.46521	0.452606	0.479667	0.624674
TU48965	0.204674	0.140813	0.389006	0.586336	0.369265	0.577544
TU5697	0	0	0	0	0	0.233679
TU51149	0.380631	0.381336	0.627938	0.220127	0.178677	0.266895
TU51148	0.475199	0.43281	1.11561	0.221156	0.251326	0.343014
TU3599	0.366972	0.26574	0.698508	0.135188	0.085585	0.273142
TU27593	0.071514	0.024561	0.033437	0.063743	0.154907	0.132207
TU24437	2.1806	2.40404	2.62132	0.862772	0.856008	1.27948
TU45658	4.49401	4.04817	1.14956	3.01966	2.65092	3.23102
TU38118	0.099652	0.286924	0.81886	0.077158	0.048666	0.183307
TU45652	1.42029	0.11738	2.82902	1.18701	0.510725	3.01916
TU4802	0.383473	0.516546	0.763391	0.487845	0.43279	0.624593
TU4801	0.529195	0.561873	0.630037	0.399315	0.556388	1.28402
TU45651	0.284733	4.42288	1.11444	2.15013	2.38978	0.682347
TU6395	0	0	0	0.287178	0	0
TU48553	0.280224	0.422493	0.609431	0.180175	0.012906	0.319434
TU38566	0.386676	0.378274	0.611316	0.758299	0.32334	0.571118
TU48558	0.088238	0.07238	0.426051	0.438895	0.238376	0.211998
TU48559	0	0.242979	2.71362	0.066702	0	1.00752
TU49931	0	0.088797	0.865026	0.049369	0.110058	0
TU49683	0.053217	0.041557	0	0.671887	0.078955	0.147804
TU49682	2.21029	2.78626	3.03204	4.46634	4.92687	6.45245
TU20537	1.50321	1.47248	2.2975	0.655596	0.479389	0.736003
TU41037	0.667188	0.763362	1.24704	0.510284	0.74299	1.09291
TU29881	0.290095	0	0.176512	0	0.334315	0.290066
TU29880	0.504912	0.002089	0.251994	0.015679	0.436955	0.134634
TU54435	0.876318	0	0	0	0	0
TU17542	148.101	221.149	306.215	94.0501	76.111	77.8825
TU2754	1.33622	0.85045	0.406628	0.225715	0.111015	0.258209
TU2751	3.24049	1.66241	1.5743	0.20782	0.266524	0.410392
TU2753	0.95148	0.786873	0	0.187455	0.431763	0.33744
TU2752	1.07959	0.61421	0.362874	0.087746	0.143509	0.07903
TU5743	0.077704	4.50239	0.798167	0.014688	0.396441	0.020033
TU31600	0.53244	0.176377	0.299854	0.100483	0.082053	0.446246
TU44651	0.934071	0.179397	2.02891	0.248355	0.161471	0.181063
TU44650	0.233956	0.368778	0.573381	0.567785	1.01051	0.770754
TU44653	0.410397	0.54967	0.522649	0.218825	0.053121	0.229984
TU44652	0.331108	0.549503	0.331589	0.139211	0.037361	0.162461
TU44655	0.331361	0.300704	0.032739	0.317567	0.400004	0.435102
TU54432	0	0	0	2.74322	2.45135	1.76842
TU44657	0.122504	0.770271	0.194418	0.074296	0.035213	0.087212
TU44656	0.314735	0.385465	0.109119	0.413601	0.150846	0.284704
TU48888	0.518326	1.07981	0.728947	0.200837	0.066144	0.418326
TU44658	0.667805	0.766713	0.259344	0.123832	0	0.128579
TU44872	0.075939	0	0.557283	0.067414	0.041129	0
TU30293	0	0.041443	0.350419	0.047253	0.054875	0
TU30298	0	0.255143	0.043492	0.001686	0	0.03474
TU30299	0	0.039386	0.363939	0	0	0
TU20068	0.160996	0.168544	0.276827	0.406633	0.252605	0.050361
TU36849	0.080994	0.171832	0.098999	0.195694	0.255924	0.141293
TU20061	0.739237	0.879821	0.488914	0.386487	0.245396	0.580475
TU20062	0.500569	0.442024	0.294339	0.529725	0.170893	0.65296
TU29086	2.34857	2.50588	4.1548	1.5874	1.52204	1.60783
TU21042	1.14637	1.10352	1.70525	0.740673	0.924498	1.368
TU43312	0	0.003067	0.468505	0	0	0.272488
TU30476	0	0	0	0.107675	0.062519	0.256117
TU2343	0.085706	0.004782	0.204608	0.033235	0.004381	0.318271
TU2340	0.182859	0.271871	0.319072	0.54053	0.369849	0.374573
TU14384	0	0.17558	0	0.280315	0.164933	0
TU30009	0	0	0	0	0	0.502744
TU45990	3.48358	0.558801	0.083763	1.00794	0.998907	0.509644
TU35508	1.05419	0.627557	1.85635	0.398186	0.387124	0.161424
TU42028	0.153727	0.415801	0.394503	0.091854	0.166187	0.112961
TU42029	0.279877	0.155016	0.422542	0.326651	0.357951	0.317393
TU46223	0.973985	0.276504	0.887205	0.055318	0.050594	0.192447
TU42024	0	0	0	0	0.226399	0.134842
TU46228	0.01501	0	0.061013	0.002428	0.281453	0.011272
TU8159	0.474865	0.717122	0.338298	0.152005	0.255249	0.342628
TU38245	0.93775	0.163684	0.227382	0.3064	0.321208	0.306909
TU38244	0.910861	0.249736	0	0.316956	0.249688	0.685068
TU38247	0.552829	0.501278	0.619859	0.080971	0.023265	0.159085
TU53168	0.195169	0.037431	0.54858	0.559786	0.54612	0
TU38249	0.842926	0.573096	0.372224	0.347506	0.309755	0.971904
TU53166	0.110504	0.052203	0.058771	0.263753	2.05241	2.34198
TU21086	0.13513	0.02982	0.651684	0.106308	0.109692	0.050406
TU19820	0	0.263891	0.383326	0.478791	0	0
TU21736	0	0	0	0.29177	0	0
TU24261	0	0.085431	0	0	0.055596	0.187078
TU19826	0.960395	1.00706	0.663479	0.722347	0.720668	1.72234
TU21730	0.362349	0.824084	0.511402	0.305889	0.275262	0.216594
TU6515	1.18782	0.634388	1.10666	0.652858	0.838077	0.625296
TU22426	0.176798	0	0.280958	0	0	0
TU53707	0	0	0	0.133126	0.124391	0
TU53706	0.863564	1.02857	0.573154	0.065039	0.298663	0.731893
TU4579	0.174802	0.299813	0.905608	0.521622	0.403638	0.213684
TU4578	0.224407	0.403146	0.719001	0.567969	0.378067	0.312334
TU4571	0.051289	0.171063	0.458327	0.205834	0.296913	0.090843
TU21882	0	0.082374	0.11702	0.317691	0	0
TU4577	0	0	0	0.027711	0.341004	0.412213
TU4576	0	0	0	0.289908	0	0.020978
TU4575	0	0.364133	0	0	0	0
TU1054	0.307382	0.088902	0.723521	0.131492	0.439088	0.287054
TU56392	0	0.063633	0.375776	0.095524	0.15443	0.087879
TU56391	0.928389	0.764207	0.622765	0.509886	0.492656	0.98234
TU8288	0	0	0	0	0	0.300039
TU28486	0	0	0	0	0.249655	0
TU18151	0.613626	0.61082	0.653805	0.196562	0.233166	0.340038
TU12415	0	0.311158	0	0.105649	0	0.097549
TU22280	0.057262	0.257717	0.535614	0.27749	0.117186	0.067144
TU51446	2.79003	0.68599	3.67443	0.980519	0	0
TU51444	1.40962	2.48422	0.690243	0.17023	1.30584	1.18592
TU9882	0.300349	0.390593	0.876773	0.879196	0.916959	1.08417
TU7644	0.411227	0.327132	0.962091	4.61513	5.34914	1.49995
TU7645	0.318986	0.443497	0.177551	0.380174	0.336114	0.220948
TU7646	0.487984	0.229236	0.048972	0.109129	0	0.077452
TU7648	1.43619	0.904932	0.987251	0.795145	1.01171	1.37162
TU23775	0.135459	0.285645	0.341835	0.248529	0.187146	0.142686
TU39886	0.269954	0.14617	0.575015	0.126897	0.169676	0.750511
TU23776	0	0.261814	0.095203	0	0.212832	0.012527
TU39887	0.048033	0.087821	0.237248	0.163058	0.350763	0.486084
TU26500	0.22155	0.306461	0.222108	0.067681	0.24564	0.117424
TU55086	0.331251	0.331425	0.533871	0.430512	0.214367	0.297671
TU3857	0.028261	0.152625	0.118792	0.130373	0.72917	0.523845
TU55135	5.2319	7.20811	2.65386	1.52583	1.42705	2.68101
TU5733	0.251627	0.128117	0.580365	0.045773	0.320349	0.243208
TU55139	0.464283	0.785167	1.8282	0.055429	0.078862	0.047277
TU8932	0.107214	0	0	0.167992	0.142962	0.270842
TU11268	0.210949	0.396525	0.462894	0.348112	0.194428	0.492714
TU23480	0.386304	0.044562	0.201192	0.044185	0.03128	0.018228
TU27906	0.05345	0.021275	0.490679	0	0.013006	0.114901
TU51627	0.532751	0.905252	0.622513	0.397808	0.402658	0.456301
TU51625	0.183471	0.409046	0.444811	0.468285	0.551038	0.618718
TU51628	0.435834	0.458009	0.481584	0.226099	0.452441	0.178679
TU51629	0	0.385265	0.093917	1.26515	0.717539	1.01809
TU37419	0	0	0	0.718594	0.917192	0.407061
TU37418	1.13661	0.945209	0.922217	0.128467	0.057319	0.13474
TU9082	0.603135	6.24199	0.431446	0	0	0
TU9083	4.13007	5.39533	4.76036	1.33922	0.870077	2.51034
TU37415	0	0	0	0.244143	0.644331	0.142298
TU37414	0.075321	0.091071	0.206511	1.55833	2.50334	3.07403
TU37417	0.082267	0.213024	0.425299	2.24188	0.759272	0.710917
TU37416	1.0263	1.23064	1.16525	0.173278	0.063381	0.34467
TU32333	0.040371	0.123906	0.018182	1.64283	1.48001	0.420809
TU32620	0.936339	1.51187	1.80508	0.380362	0.439614	1.04331
TU32331	0.006674	0.007858	0	0.001695	0.000885	0
TU32336	0	0.413046	0.467219	0.273996	0.389132	0.241384
TU32334	0	0.279992	0	0.494578	0.206843	0.183223
TU35813	0.046298	0	0.006936	0	0.054586	0.280778
TU37678	0.842394	0.838738	1.06143	0.768527	0.455576	0.609146
TU11998	0.51231	0.582586	0.884669	0.243166	0.049728	0.422845
TU27675	0.277432	0.178133	0.285933	0.354288	0.314613	0.251446
TU23951	0.320743	0.143523	0	0.130156	2.64649	0
TU23950	0.837516	0.458461	0.484458	0.508334	5.20056	0.689006
TU27679	0.501314	0.485972	0.345437	0.656289	0.322242	0.295183
TU45227	0.113584	0.088406	0.335687	0.099152	0.076529	0.385191
TU45226	0	0	0.642436	0	0.04393	0.136107
TU54667	0	0	0.510779	0	0.040273	0
TU54666	2.66071	2.10582	2.03987	5.50613	5.26208	4.13318
TU54669	0.404431	1.28909	1.4007	0.372902	0.231211	1.44336
TU10865	1.10664	1.48643	1.61015	0.975384	1.24053	1.31094
TU47847	0.611985	0.43772	0.722493	0.218956	0.207071	0.292511
TU20275	0.07366	0.0902	0.74075	0.12498	0.52656	0.430057
TU20274	0.515051	0.459564	0	0.190208	0	0
TU39882	0	0	0	0.340504	0.04046	0.398683
TU31820	0	0.371305	0.391617	0.917453	0.472671	1.4849
TU38476	0	0.022797	0	0.257499	0	0
TU38477	0.477057	0.385149	0.747544	0.706694	0.395045	0.4387
TU38473	0.32303	0.377163	0.181439	0.42949	0.438427	0.30817
TU38470	4.22595	5.48856	4.59277	4.37705	5.27099	4.90072
TU38478	0.996158	0.793428	0.829483	0.22633	0.046791	0.192863
TU30663	0	0	0	0.334482	0	0.122723
TU30662	0.209492	0.500816	0.42602	0.410623	0.520672	0.815476
TU30664	0	0.066482	0.841727	0.097802	0.206598	0.216386
TU30669	1.61488	1.36216	1.34441	0.969685	1.12274	2.62665
TU54250	0.295914	0.719984	0.032632	0.739292	0.526861	0.6035
TU54251	0	0.036657	0	0.248646	0.090988	0.225154
TU54257	0	0	0.362666	0	0	0
TU13221	0.178148	0.227081	0.556203	0.147047	0.256136	0.222063
TU13225	0.473056	0.547815	0.817391	0.830175	0.550088	1.7959
TU13226	0.121647	0.173343	0.024407	0.574606	0.541652	0.574673
TU43549	10.3291	12.4445	11.3968	472.895	730.743	10.6355
TU19052	1.36436	1.23437	0	0.110379	0.297986	0.528488
TU50377	0.427834	1.32496	0.455434	0.035422	0	0.152965
TU50376	0.232127	0.380875	0.582409	0.291802	0.248656	0.427353
TU50375	0.229366	0.203419	0.15155	0.181533	0.011246	0.293692
TU13599	0.169208	0.257745	0.50392	0.034438	0.08995	0.055447
TU39303	0.249453	0.160408	0.445273	0.019281	0	0.018613
TU39302	0	0.230274	0	0	0	0
TU41219	0.370846	0.404894	0.572068	0.18007	0.099683	0.476422
TU39309	0.462327	0.414003	0.849415	0.405674	0.310012	0.486175
TU39908	0.38535	0.257131	0.6248	0.090769	0.239917	0.298228
TU39905	1.62897	2.07234	5.02327	1.42051	1.34483	1.41566
TU39907	0.10587	0.067474	0.138542	0.283639	0.070929	0.333289
TU24598	0.024097	0.217512	0.275272	0.144799	0.361752	0.234097
TU46076	0.274569	0.170528	0.283673	0.221024	0.1837	0.656621
TU34504	0.360135	0.085221	0.231784	0.132478	0.251628	0.336404
TU17895	0.525022	0.805727	1.30988	0.753791	0.842001	0.943556
TU52156	0.204012	0.46033	0.18155	0.463424	0.602485	0.678324
TU52623	0.249394	0.366361	0.272391	0.963042	0.584101	0.724633
TU52152	0.783	1.47129	2.47093	4.94172	3.63217	7.27298
TU38538	0.111689	0.381652	0.113695	0.213933	0.397889	0.357482
TU48880	0	0	0.002422	0	0.007598	0
TU40899	0.215374	0.260196	0.084756	0.142761	0.085349	0.037643
TU40898	0.685564	0.748098	1.21425	0.083202	0.227638	0.214659
TU40896	0.465196	0.575184	0.690953	0.36412	0.461927	0.489706
TU18818	0.306615	0.079713	0.681804	0.130371	0.172035	0.211721
TU18812	0.006561	0.276546	0.055415	0.005391	0	0
TU11055	0.141769	0.149561	0	0.396222	0.427372	0.663582
TU18816	0.155198	0.416729	0.093744	0	0.320555	0.152009
TU11057	1.05205	0.919016	0.720081	1.15797	1.55966	0.516491
TU48335	0	0	0.572407	0	0.272224	0
TU21944	0.664628	0.221604	0	0.376782	0	0.365308
TU19498	3.71483	6.63911	9.98204	2.84915	2.12526	3.15066
TU21947	0.364429	0.70412	0.228126	0.161052	0.37936	0.319657
TU21943	0.580151	1.07387	0.198766	1.04317	1.47636	1.66559
TU19363	0	0.126474	0.135785	0.476076	0.132225	0
TU19361	0.357734	0.465522	0.458696	0.030487	0.10817	0.226704
TU15333	0.489633	0.545456	0.368564	0.447662	0.301776	0.608063
TU21948	0.109057	0	0.009051	0	0.191637	0.496737
TU21949	0	0.247282	0	0	0.21071	0.646919
TU42791	0.609773	1.53904	0.516212	0.217919	0.440191	0.663048
TU42795	0.103081	0.757645	0.296354	0.245496	0.231578	0.189128
TU42799	0	0.268292	0	0.091068	0.071094	0
TU6703	0.32096	0.286676	0.60199	0.565251	0.474139	0.980403
TU26998	0.052892	0.100584	0.092043	0.049025	0.127879	0.306623
TU22365	0.168266	0.193107	0.462572	0.075673	0.056238	0.113624
TU30951	0.177728	0.313549	0.469516	0.276064	0.290132	0.064787
TU22366	0	0	0.140826	0.267028	0.172451	0.260498
TU825	0.32984	0.83432	0.721794	0.244259	0.15841	0.232622
TU54414	0.163211	0	0	0	0.050894	0.128934
TU28738	0.116899	0.213971	0.031901	0.008257	0.111015	0.067567
TU23548	0.457689	1.04074	0.998923	0.456727	0.392061	0.607655
TU23549	1.12002	0.809578	1.00262	0.015475	0.21847	0.216692
TU28734	0.372598	0	0.394675	0	0	0
TU23547	0.43783	0.355214	0.542896	0.287405	0.206629	0.388177
TU28737	0.343893	0.498682	0.363617	0.255605	0.311554	0.30885
TU6852	0.409071	0.40288	0.702891	0.335931	0.265413	0.166275
TU6850	0.011434	0.428715	0.32793	0.832077	1.69552	1.03536
TU6851	0.310707	0.077197	0.241321	0.647012	0.250018	0.696569
TU52844	0.061093	0	0	0	0.180806	0.143537
TU32100	0.16766	0.120585	0.063265	0.020294	0.017516	2.52008
TU32101	0.097279	0.002595	0.249585	0.000446	0.000485	1.38028
TU32102	1.71349	0.94322	0.529523	1.85466	2.32631	3.16914
TU32106	2.45158	3.97489	0.642299	1.58604	2.5328	1.58877
TU28748	0	0	0	0	0	0.393955
TU5464	0.418841	0.503606	1.13547	0.089844	0.758646	0.261214
TU29268	0.638272	0.511141	0.575705	0.305892	0.474642	0.501399
TU19898	0.229144	0.232229	0.418158	0.12237	0.476295	0.381998
TU35398	0.045985	0.075221	0.054521	0.032986	0	0.226099
TU48530	0	0	0	0.231186	0.28596	1.00432
TU48531	0.032359	0.262087	0.269368	0.062948	0.097829	0.183768
TU48532	0.137694	0.192483	0.389392	0.130783	0.131515	0.166614
TU48534	0.777932	1.45319	2.55474	0.997701	1.10118	0.771236
TU48535	0.380057	0.783617	0.940916	0.392104	0.330016	0.160484
TU48536	0.016249	0.047903	0.026587	0.014426	0.017386	0.025896
TU48537	0.195479	0.465563	0.770865	0.584426	0.535714	0.495368
TU48538	0.215346	0.132728	0.25956	0.437707	0.443987	0.455112
TU48539	0.554482	0.778787	1.76255	0.858858	0.956359	1.00256
TU52229	0.179951	1.41545	1.40309	9.20274	9.99041	7.2824
TU49914	0	0	0	0.237158	0	0
TU49911	0.225732	0.365229	0	0	0	0
TU49910	1.23597	0.890273	0.373064	0.211746	0.420677	0.677447
TU14460	0.280125	0	0	0.505356	0.309191	0.76878
TU36848	0.637151	0.643249	2.53073	0.345786	0.360987	0.828893
TU29083	0.400326	0.173949	0.836472	0.345429	0.497172	0.190501
TU39681	0	0.016178	0.399604	0.036221	0.077688	0.045676
TU2778	1.15683	1.03511	1.22494	0.454522	0.607698	0.657448
TU27245	0.070843	0.378243	0.233101	0.101389	0.066598	0.456835
TU27244	0.148066	0.232291	0.041125	0.020882	0.219073	0.037014
TU11039	0.328481	0.079761	0	0.138571	0.052821	0.120215
TU44638	0	0	0	0.188289	0	0.242575
TU27241	0.340269	0.949213	0.962528	0.11531	0.306575	0.522619
TU31105	0.54752	0.571004	0.964615	0.713703	0.474829	0.527297
TU31107	0.274425	0.247142	0.448654	0.248654	0.31467	0.34503
TU11522	0.592063	0.072145	0.602038	0.281844	0.268551	0.120791
TU44325	0.037156	0.147014	0.400873	0	0	0.09922
TU44636	0.679396	1.02034	0	0.492507	0.570057	0.470645
TU20043	0.418928	0.475944	0.350024	0.12477	0.172214	0.163656
TU30278	0.271773	0.269616	0.228608	0.343168	0.120589	0.416446
TU30279	0.191228	0.289273	0.49156	0.203113	0.222464	0.444613
TU20044	0.413533	0.237982	0.361436	0.03208	0.078244	0.089519
TU30274	0.405736	0.296512	0.553319	0.291179	0.264914	0.252405
TU49002	0.626535	0.553601	0.914046	0.839801	0.967666	0.368396
TU30276	0.222132	0.252888	0.320455	0.23964	0.222877	0.208495
TU30277	0.0554	0.109121	0.227097	0.3688	0.046203	0.163079
TU30270	0.220623	0.339006	0.489901	0.197379	0.17053	0.370573
TU30271	0.128389	0.257855	0.370959	0.105074	0.346389	0.446635
TU30272	0.511925	0.256759	0.454038	0.14702	0.41619	0.133865
TU30273	0.084241	0.212878	0.176745	0.219091	0.289951	0.168676
TU9028	0.176361	0.063666	0.459071	0.126724	0	0.129196
TU7811	0.34326	0.476522	0.666983	0.449401	0.398575	0.442774
TU45436	0	0	0.500802	0	0	0
TU36821	0.675291	1.04686	1.00168	0.789909	0.54682	0.80286
TU36825	0.272331	0.390409	0.111661	0.745813	0.602305	0.660354
TU36824	0.285337	0	0.276246	0.354622	0.21847	0.066864
TU55424	0.13503	0.305825	0.518045	0.444294	0.14516	0.358397
TU55426	0	0	0.277607	0.031199	0.030324	0.202719
TU55660	0.059369	0.051513	0.631172	0.178714	0	0
TU50142	0.012267	0.244044	0.270287	0.098858	0.056472	0.049312
TU11312	0	0	0.305558	0.074371	0.02353	0.062907
TU33272	0.536601	0.468785	0.769528	0.442017	0.444616	0.538735
TU30419	0.998623	1.17989	1.58518	0.560238	0.553734	1.07838
TU30410	0	0	0	0	0	0.300991
TU30411	0.229537	0.203456	0.138397	0.290194	0.181742	0.35046
TU30412	0.304297	0.317187	0.49575	0.500567	0.468713	0.613319
TU5888	0.461097	0.1748	0.05668	1.60073	1.80276	0.527328
TU5889	0.324529	0.084279	0.388705	0.258182	0.490996	0.181262
TU5883	0.028408	0.03875	0	0.030485	0.286708	0.086567
TU41664	0	0.446663	0.003643	0	0	0.004923
TU27382	0	0.001687	0	0.368337	0	0
TU42002	0.29836	0.080103	0.858539	1.7242	1.4143	1.20368
TU42003	0.015827	0	0.026581	0.156562	0	0
TU6282	0.670538	0.495764	0.974223	0.516907	0.245418	0.334535
TU6280	0.30498	0.290793	0.508715	0.162321	0.364264	0.371322
TU53149	0.264349	0.301488	1.03384	0.443465	0.89284	0.781519
TU53148	0.500585	0.433976	0.582628	0.521226	0.673523	0.715772
TU38229	0.294855	0.166466	0.222838	0.269271	0.286732	0.196111
TU38228	1.19553	1.4006	1.88182	0.313559	0.428459	0.761665
TU34971	0.354218	0.194832	0.154902	0.080813	0	0.175224
TU34970	0.36391	0.077051	0.028478	0.067862	0.032398	0.116104
TU38222	0.488494	0.31595	0.71686	0.375476	0.28458	0.217725
TU38221	0.533767	0.891811	0.677313	0.190183	0.23634	0.266883
TU38220	0.682792	0.322497	0.840634	0.409289	0.275361	0.274125
TU38227	0	0	0	0	0	0.189526
TU53144	0.320743	0.401868	1.29294	1.45505	0.658677	3.3694
TU2940	0.143524	0	0	0.237083	0	0.004251
TU40959	0.02368	0.130541	0.359169	0	0.144703	0
TU21716	0.050903	0	0.329908	0.0442	0.022615	0
TU24126	0.756469	0.235364	0.1742	0.06768	0.170148	0.141931
TU28893	0.1231	0.386298	0.651647	0.433349	0.468979	0.252014
TU3012	0.805095	0.547118	0.404872	0.373137	0.163244	0.399865
TU33198	0.845804	0.594997	0.951418	0.88134	0.440422	1.50203
TU69	0	0.282089	0.174688	0	0	0
TU26291	0	0	0.105186	0.248082	0.049647	0.389178
TU12437	0	0	0.061945	0.079423	0.248604	0
TU23717	0.126532	0.067417	0.164503	0.380277	0.13564	0.34789
TU23716	0	0.327055	0.022703	0.239585	0.511009	0.628895
TU51426	2.57972	0	1.9743	5.73515	0	0
TU51427	0.487402	1.52258	0.513403	0.255329	2.48228	2.2534
TU51428	0.164989	0.129757	0.319887	0.471428	0.514861	0.516271
TU23718	0.589786	0.271449	0.549425	1.06338	0.874794	0.532885
TU21574	1.14346	0.999562	0.963672	0.353616	0.813728	1.75707
TU21577	2.0502	2.53535	1.10278	1.13282	0.803518	2.10254
TU21570	1.79807	1.20714	2.44932	0.854041	0.577913	1.40436
TU21573	0.906113	1.16032	0.73373	0.298126	0.668306	0.409706
TU52453	2.4926	4.03165	0.088634	13.3901	16.7655	9.89032
TU105	0.339424	0.591377	0.378672	0.336371	0.411245	0.291383
TU21579	0.044461	0	0	0.056629	0.015563	0.631808
TU21578	0.116458	0.099549	0.030117	0.013464	0	1.81779
TU22004	0.346002	1.182	1.60093	0.630775	0.490484	1.26283
TU56510	0.190664	0.104119	0	0	0.03296	0
TU43360	1.44599	0.500376	0.406934	0.203323	0.213374	0.186624
TU43363	1.0085	0.555973	0.544716	0	0.648432	0
TU43364	0.276912	0.686073	0.088009	0.483195	0.267345	0.382181
TU43365	0.518628	0.575252	0.085901	0.218013	0.528122	0.320992
TU43366	0.502677	0.433183	0.343533	0.822996	0.398398	0.770424
TU51390	1.22353	0.880538	1.28102	2.26585	2.0395	2.03634
TU19779	1.69731	1.46326	1.13116	0.675838	0.542358	0.020532
TU35835	0.347719	0.633595	0.822421	0.211039	0.283254	0.398512
TU35834	0.128463	0.255145	0.275367	0.149027	0.12139	0.229752
TU28389	0.196003	0.227766	0.128167	0	0	0.059667
TU28388	0.254403	0	0	0	0.045528	0.097228
TU42584	0	0.085595	0.358988	0.215098	0.056799	0.1171
TU42581	0.43456	0.141932	0.067325	0.05839	0.186323	0.106978
TU42580	0.347776	0.266699	0.474645	0.21547	0	0.171053
TU42589	0.157999	0.342474	1.36775	0.197505	0.242067	0.21159
TU48277	0	0.129954	0.116578	0.094671	0.2017	0.15765
TU897	0.054091	0.250103	0.256699	0.220853	0.388452	0.583251
TU27658	6.53908	11.5452	7.95222	3.44321	3.607	7.61226
TU28569	0.347425	0.003896	1.16006	0.084035	0.622033	0.105503
TU28568	0.19523	0.46126	0	0.53121	1.35178	0
TU27653	0.544688	0.781544	0.959187	0.540084	0.472775	1.15913
TU10009	0.137014	0.103853	0.126336	0.320723	0	0.062636
TU49276	0	0	0	1.30656	0.560897	1.14399
TU45757	0.022463	0.092867	0.451967	0.086475	0.097809	0.038519
TU45201	0	0.227953	0	0	0	0
TU45750	0	0.039191	0	0	0	0.253152
TU47531	0.813345	1.14298	0.82294	1.05839	0.358355	0.904999
TU47533	1.46169	0	0.455373	0	1.30171	0
TU47537	0.019072	0.251483	0.468958	0.405619	0.316775	0.240986
TU31665	5.76846	6.2102	6.76928	3.83764	5.11617	5.36884
TU31661	0.309505	0.542046	0	0.033365	0.086932	0.170689
TU31846	0.091173	0.12187	0.268983	0.113355	0.062088	0.118734
TU35347	0.676442	0.600534	1.11273	0.719393	0.671312	0.738156
TU38415	0.173729	0	0	0.292129	0	0.051959
TU3384	0	0.304729	0.756463	0	0	0
TU3383	0.048442	0.034352	0	0.04697	0.065328	0.320953
TU40188	0.364971	0.371129	0.365115	0.727774	0.474714	1.59154
TU35698	0.250686	0.150283	0.32252	0.119761	0.163805	0.195418
TU35166	0	0	0	0.224914	0	0
TU35697	0.054065	0.297888	0	0.234687	0.254683	0.50653
TU24359	0.156336	0	0.695667	0.078842	0.020705	0.056395
TU49491	0	0	0	0.186535	0.071318	0
TU55894	2.77855	3.73239	3.08556	2.01175	1.84184	2.27543
TU55897	0.782093	2.01898	0.716909	0	0	0
TU55896	0.378259	0.00489	0	2.50278	1.27795	1.32206
TU55890	0.423313	0.367817	0.634408	0.362076	0.176952	0.24561
TU55899	0.300488	2.71353	2.13873	0.378375	0.304893	0.513933
TU43565	0.237151	0.058636	0.338229	0.177325	0.334672	0.69863
TU16697	0	0	0	0.457857	0.769637	0
TU16127	0.405649	0.02888	0	0.124276	0	0.136994
TU16120	0.292633	0.142606	0.892623	0.711407	0.753023	0.919329
TU16121	1.51681	0.12756	0.5345	0.758579	1.56674	0.371355
TU16123	0	0	0.47494	0.024599	0.012897	0.0455
TU45979	0.547246	0.682218	0.907765	0.189529	0.319394	0.289139
TU45978	0	0	0.000364	0.272297	0	0.362769
TU45977	0.144133	0.137046	0.273494	0.113608	0.181756	0.003247
TU45976	0.723148	0.394946	0.422358	0.202929	0.36003	0.452656
TU29441	0.823719	0.616967	0.656494	0.353003	0.518433	0.51753
TU41585	0.333996	0.328099	0.159395	0	0	0
TU29440	0.049359	0.009754	0.292382	0.061254	0.019001	0.06477
TU29443	0.213017	0.111545	0	0.134469	0.191642	0.035988
TU54527	0	0.115415	0	0	0	0
TU41279	0.396021	0.564903	0.893655	0.525933	0.443231	0.729868
TU39329	0.783355	0	0	0	0.046982	0
TU41271	0.125246	0.385194	0.364927	0	0	0.1664
TU41273	0.185263	1.06019	0.104541	0.221228	0.058324	0.271276
TU41274	0.005707	0.645437	0.167714	0.096032	0.044155	0.171235
TU41275	0.019222	0.084464	0.051947	0	0	0.326453
TU41276	0	0	0	0	0.286281	0
TU53808	0.239363	1.10508	0.266076	0.379502	0.445708	0.435324
TU54854	0.523168	0.355543	0.20043	0.207988	0.334535	0.118872
TU7017	0.208487	0.599235	1.13548	0.455845	0.353863	0.665698
TU7019	0	0.008405	0	0	0.038077	0.290209
TU29574	0.152504	0.180226	0.287133	0.397721	0.419655	0.411239
TU52608	0.456695	0.658535	1.24446	0.330663	0.376815	0.403298
TU21389	0	0	0	0	0.053208	0
TU25401	1.0769	1.53661	0.377501	1.08651	1.68999	3.2604
TU25400	0.400322	0.122006	0.19166	0.13265	0.089014	0.225366
TU25403	0.940759	0.414375	0.410578	0.191941	0.284176	0.178788
TU25402	0.378644	0.264907	0.160135	0.158008	0.153869	0.130039
TU25405	0.38553	0.267846	0.338498	0.358906	0.364391	0.130778
TU52604	3.33194	4.43406	9.94797	11.4742	15.2031	12.1676
TU25406	0.509164	0.05089	0.009584	0.57594	0.086859	0.128964
TU46057	0.806767	1.35229	1.18414	0.721179	0.446189	1.51212
TU9383	0	0.183562	0	0.644614	0.593587	0
TU53169	0.418951	0.275413	0.544661	0.300179	0	0
TU9385	0	0.001311	0	0.006433	0.002542	0.371047
TU19342	0	0.042341	0.042536	0.040087	0	0.34499
TU9389	0.224715	0.188421	0.145256	0.337244	0.240559	0.855096
TU19349	3.69111	4.79973	3.06648	2.915	3.39097	3.82968
TU4381	0.241187	0.337619	0.084238	0.118967	0.057592	0.086729
TU4383	0.5739	0.165753	0.229291	2.71807	5.4988	2.97947
TU4438	0	0.156187	0.124388	0.1461	0.100957	0.147188
TU38248	0.303586	0.118775	0	0.138252	0.104563	0.0857
TU1156	0.045733	0.119044	0.108044	0.772518	0.392093	0.275256
TU1157	0.089867	0.077151	0.106982	1.14069	0.102525	0.775626
TU21964	0.211165	0.362482	0.254438	0.09787	0.098738	0.080523
TU4435	0	0	0	0	0	0.165907
TU1152	0.153968	0.142272	0	0.006706	0.298736	0
TU21963	0.40468	0.124877	0.97051	0.289503	0.08231	0.142795
TU1150	0.481256	0.408405	0.654275	0	0.219531	0.27394
TU1151	1.38657	0.61286	1.3608	0.738052	0.696415	0.355609
TU42804	0.156763	0.233922	0.199904	0.549065	0.506173	0.690858
TU6725	0.593944	0.492198	0.704655	5.1586	3.5883	1.37874
TU8567	0	0.108102	0.069215	0	0.203079	0.213274
TU5522	1.53015	0.690562	2.11	0.574622	0.260316	0.441439
TU664	0.128825	0.046914	0.339781	0.06598	0.032876	0.065982
TU54473	4.59984	2.74696	2.39033	1.40407	1.09064	1.99262
TU52863	0.229313	0	0.136119	0.19445	0.295685	0.541786
TU52862	0.376492	0.439454	0.37067	0.296113	0.275605	0.471101
TU54478	0.04594	0.16653	0.632537	0.398238	0.174604	0.228286
TU2445	0.153365	0	0	1.02025	0.572826	0.186265
TU2444	0	0	0.229537	0.387542	0.081992	0
TU39549	0	0	0	0.311479	0	0
TU32120	0.716024	1.06144	1.15409	0.628446	0.605931	0.719815
TU32126	0.242835	0.374959	0.554984	0.087826	0.068658	0.060617
TU18696	0.637304	0	0.060762	0.094364	0.111953	0.099007
TU21737	0	0	0.309804	0	0.141661	0.122493
TU12363	0.108527	0.302849	0.274651	0.216915	0.037974	0.176511
TU18436	0	0.214861	0.160671	0.072908	0	0.073773
TU18438	0	0	0.105955	0.044318	0.049889	0.050808
TU55076	0.441873	0.42302	0.435527	0.219182	0.702315	0.458058
TU55075	0.671403	0.75152	0.417001	0.271247	0.40058	0.605522
TU9117	0	0	0.578242	0	0	0
TU5388	0	0	0	0	0.422533	0.415373
TU5387	0	0	0.582571	0.242873	0.237529	0
TU5386	1.68501	0.000106	1.07705	2.35788	0.886113	0.605965
TU5385	0.625035	1.23074	0.088196	0.408058	0.032419	0.300852
TU48518	0.119557	0.575912	0.390006	0.44251	0.2866	0.751028
TU51981	0.150053	0	0	0.128942	0.197666	0.10798
TU51980	0.633889	0.118304	0.429401	0.107762	0.123259	0.213561
TU48513	10.301	9.287	10.3842	3.57076	3.48402	9.2092
TU27009	0	0.290853	0.120178	0	0	0.108546
TU48041	0.176665	0.292538	0.298814	0.160188	0.124999	0.39916
TU48514	7.32926	7.82169	11.055	5.79972	5.33076	10.8321
TU14194	1.7915	2.15336	3.06546	2.42417	4.03053	3.52578
TU54442	0.22322	0.296451	0	0.271623	0.157889	0.159575
TU44349	0.022974	0.039868	0.488489	0.123685	0.083817	0
TU2712	0.130291	0.052908	0.059785	0.13108	0.668382	0.075928
TU53875	0	0.296141	0	0.036908	0	0
TU51189	0.228315	0.784083	1.06698	0.918525	1.06838	1.98069
TU51182	1.03105	2.32974	3.1238	1.17368	1.5979	1.60466
TU30789	0.428134	0.326277	0.178945	0.172132	0.521441	0.469247
TU30134	2.12566	2.10871	3.80004	3.25142	3.07584	3.2302
TU36800	0.013791	0	0	0.25174	0.008073	0.011344
TU50164	1.28307	1.99813	1.20932	0.561171	0.472148	0.664515
TU50165	1.37574	4.04379	0.417144	0.108982	0.064953	0.197359
TU50162	0	0	0	6.65766	0	6.11678
TU50163	0	0.062561	0	0	0	0
TU50161	0	0	0	0	15.9476	0
TU13944	0.191487	0.221109	0.086005	0.316321	0.303481	0.847418
TU50168	0.244216	0.371907	1.17297	0.345428	0.359852	1.0267
TU50169	0.190314	0.113057	0.72674	0.426514	0.3858	0.995588
TU31780	0	0.049116	0.015827	0.519961	0.013847	0.275518
TU31787	0.235956	0.799758	1.10936	0.447913	0.139443	0.69383
TU33131	0	0	0.282716	0	0	0.282993
TU50290	0.098386	0.462809	0.065786	0.959965	0.660415	1.29095
TU50293	0	0	0	0.219168	0	0.151276
TU50296	0	0	0	0.710612	0.172679	0.866659
TU50297	1.33011	0.651029	2.04506	1.6509	0.989934	0.910565
TU50298	2.36656	2.35939	2.70438	3.50092	4.16373	4.66052
TU50299	0.294907	0.446974	0.748089	0.271431	0.317699	0.264322
TU49024	1.06012	1.22996	1.91392	1.73314	2.18663	2.49676
TU40047	0.28518	0	2.08999	2.08895	0	3.03151
TU10944	0	0	0	0.235942	0	0
TU10946	0.338208	0.303452	0.54629	0.320943	0.603456	0.337719
TU40048	0.34261	0.635115	0.485352	0.380959	1.22075	0.272566
TU40049	0.562256	0	0	0	0	0.179831
TU38203	0.274198	0.361973	1.06269	0.394187	0.511285	0.626776
TU6267	0.230645	0.406034	0.441685	0.697085	0.529938	0.472858
TU46910	0.832981	1.13985	0.525762	0.691266	1.30836	0.577953
TU46911	0.342576	0.448626	0.907878	0.242831	0.48528	0.291173
TU50835	1.12431	0.631149	0.977918	0.658966	0.640658	0.590375
TU2928	0.502647	0.540289	0.595656	0.35271	0.523526	0.688831
TU50831	0	0	0	0.194467	0.164555	0
TU50832	0	0	0	0.140983	0.296507	0
TU33204	0.872353	0.808022	1.207	0.578252	0.238315	1.16776
TU33205	0	0	0.511313	0	0.217749	0
TU33206	0.017584	0.003744	0.493415	0	0.29364	0.031709
TU33200	0.330331	0.206236	0.611321	1.65708	0.441682	1.44779
TU50839	0.271996	0.280809	0.172522	0.769731	0.38956	0.339224
TU2925	0.544527	0.441129	0.548147	0.223342	0.309072	0.381608
TU8711	0	0	0.396273	0	0	0
TU45723	0	0.272297	0	0	0.007422	0.385288
TU10524	0	0.217857	0.029377	0.061669	0	0
TU41	0.038999	0.209331	0.616912	0.096383	0.10683	0.197555
TU30924	0.060977	0.023477	0.34214	0.06495	0.170463	0.125104
TU30927	0.361005	0.277328	1.15312	0.30874	0.281357	0.632047
TU7278	0.423428	0.379424	0.717326	0.193225	0.096593	0.215661
TU52292	1.50578	1.51727	1.72839	1.81286	1.70692	1.97972
TU52293	0.397022	0.383284	0.570163	0.44024	0.463118	0.678262
TU21777	0	0	0	0.0856	0.278698	0
TU29291	2.98794	0.660741	1.07002	2.03405	0.349409	1.05784
TU15813	0	0.159048	0	0	0.041116	0.23229
TU52299	0.32784	0.474817	0.603681	0.73079	0.62102	0.531271
TU29740	0.271895	0.306126	0.347149	0.055243	0.126466	0.221086
TU51409	0.371289	0.538635	1.17416	0.54222	0.288994	0.370883
TU51403	0.812436	2.43627	0.917801	0.39193	0.389289	0.65805
TU478	0	0	0	0	0.209893	0
TU470	0.080725	0.084309	0.555059	0.044294	0.107686	0.08327
TU477	0.33153	0.009794	0.624625	0	0.018767	0.297169
TU476	0.319702	0.403491	0	0.424245	0	0
TU475	0.805716	0.205225	0.855608	1.18779	0.487038	0.403394
TU8973	1.09057	1.057	2.28964	0.773164	0.744192	1.30533
TU8972	0.64363	0.55528	0.616577	0.487144	0.799089	1.27817
TU8970	0	0.218188	0	0	0.018864	0
TU2548	0.383156	0.200457	0.1797	0.097927	0.249197	0.23589
TU8976	0.324764	0.455045	0.822964	0.584551	0.786202	1.12679
TU22028	0.733275	0.48865	0.265888	0.207254	0.19544	0.278051
TU5264	1.14649	0.236189	0.52983	0.141453	0.863422	0.521876
TU5265	2.24677	0.136838	0.251281	0.032043	2.06274	0.28622
TU22024	0.343086	0	0.450536	0.172886	0.215205	0.18774
TU22025	0.515404	0	0	0	0	0
TU22022	0	0	0.115854	0	0	0
TU22023	0	0.190452	0	0.047676	0	0
TU22020	0.111106	0.297357	0	0	0.134354	0
TU22021	0.365797	0.031762	0.081268	0	0	0.206952
TU43348	0.261236	0.596723	0.770642	0.167072	0.289692	0.322766
TU43343	0.192052	0.361898	0.334514	0.218226	0.150944	0.285939
TU43341	0.160107	0.304935	0.394083	0.020177	0.024137	0.254595
TU43346	0.268158	0.399875	0.611788	0.201018	0.211276	0.404111
TU43347	0.103062	0.391369	0.366244	0.252748	0.191639	0.257091
TU11224	0.047432	0.217179	0.292706	0	0.31655	0
TU43345	0.124128	0.481098	0.566537	0.279736	0.031938	0.120912
TU19758	0	0	0	0.31801	0	0.105298
TU23193	0.031674	0	0	0.167208	0.183993	0.652022
TU23192	0.500285	0.310404	0.516634	0.572143	0.617767	0.416059
TU23196	0.256776	0.273743	0.528724	0.099363	0.01384	0.157565
TU28365	0	0	0.441788	0	0	0
TU28364	0.505668	0.468339	0.440546	0.420168	0.486686	0.535258
TU1365	0.140792	0.049056	0.170393	0.25877	0.265444	0.815112
TU1364	0.510931	0.59175	0.201403	0.377198	0.27145	0.582732
TU1367	0.837587	1.19581	0.964015	0.1872	0.22709	0.485624
TU1366	0.534823	0.540122	0.577791	0.468841	0.556718	0.745064
TU1363	0.312485	0.47042	0.31143	0.579191	0.303598	0.686301
TU47736	0	0	0	0.099138	0.143458	0.312859
TU47734	0.011578	0.200114	0.41613	0.077747	0.068007	0.053787
TU48251	0.160731	0.400836	0.36547	0	0	0
TU48252	0.038277	0.035459	0.195478	0.012495	0	0.290341
TU48254	0	0.066553	0	0.223602	0.039694	0.207421
TU48702	0.025678	0	0	4.83907	6.16277	12.9453
TU27638	0.289022	0.059445	0.435595	0.318821	0.456985	0.311326
TU27639	0.009542	0.235476	0.648336	0	0.244554	0.10273
TU9622	0.140679	0.502818	0.242607	0.151772	0.311502	0.2144
TU27630	0	0	0	0.430352	0	0
TU27632	0.098934	0.138859	0.104035	0.050983	0.028204	0.260333
TU27633	0.147328	0	0	0.255858	0.268749	0.072174
TU49258	0.130964	0.401149	0	0.411885	1.43446	0.918464
TU49259	0.458299	0.934875	0.702122	0.689036	0.588675	0.682577
TU45771	0.095713	0.084124	0.387877	0.107988	0.08724	0.460621
TU45770	0.411413	0.229287	0.319591	0.174921	0.19584	0.222073
TU14050	0.223535	0.640919	0.855906	0.489798	0.464453	0.449293
TU45772	0	0	0	0.099012	0.393441	0.476938
TU45775	1.55998	1.28176	1.80429	2.53037	2.27401	3.32302
TU49254	0.387395	0.328212	1.02432	0.680893	0.913628	0.538404
TU45776	12.4698	9.62335	13.9703	20.5775	18.6374	24.9592
TU47888	0.546321	0.077202	0.073109	0.114338	0.014641	0.003366
TU47559	0.526715	0.631591	0.84993	0.28602	0.416406	0.216189
TU36324	0.286328	0.195418	0.443224	0.254394	0.316313	0.054032
TU47880	0.219088	0.400799	0.312698	1.48614	0.84567	1.54999
TU31645	0.178712	0.416606	0	0.044432	0	0
TU31866	0	0.005219	0	0.079672	0.249941	0.005065
TU10683	0.734814	0.049103	0.285975	1.50287	1.36925	0.317453
TU45486	0.355836	0.146965	2.66445	0.76985	0.665392	0.712832
TU45484	0.377443	0.369408	1.1975	0.277992	0.451606	0.734059
TU38432	0.518569	0.50282	1.00832	0.376545	0.186562	0.167757
TU45489	0.749499	1.18499	1.27946	0.818962	0.785141	0.981299
TU45488	0.94164	1.47083	0	0.350488	0	1.23497
TU38437	0.177556	0	0.075667	0.293897	0.074689	0.123716
TU52871	1.50364	1.95003	2.78261	3.82199	3.95787	3.74468
TU29860	0	0	0	0.157841	0.111272	0.441423
TU34891	0	0	0	0	0.112306	0.282204
TU20368	0.55878	1.54795	0.474444	0.186372	0.137077	0.416835
TU41072	0.052874	0.231091	0.881634	0.101098	0.047761	0.085504
TU29106	0.547194	0.574915	1.72239	0.177434	0.268051	0.187901
TU13881	0.23053	0.30667	0.394432	0.349117	0.169937	0.353749
TU17504	0.404371	0.502498	0.532179	0.242758	0.22889	0.419702
TU45956	0	0	0	0	0.263661	0.067507
TU40702	0.578312	0.416084	0.816115	0.24998	0.545054	0.790356
TU40701	0.573742	0.514687	0.668377	0.188921	0.3404	0.331695
TU40700	0.169444	0.288858	0.285828	0.288516	0.259443	0.444207
TU34090	0.617904	0.699041	0.768638	0.391314	0.074778	0.348201
TU34091	0.169516	0.379994	0.645438	0.196631	0.390203	0.586588
TU34092	0.286158	0.522839	0.350401	0.326401	0.258525	0.464655
TU34093	1.61115	0	0	0.539473	1.15451	0.40442
TU34096	7.76628	0.225616	0.033381	1.07444	0.905956	0.279569
TU39349	0.140209	0.290961	0.14412	0.273599	0.313454	0.346519
TU50338	0.75062	0.711531	0.615647	0.343028	0.292251	0.580923
TU39342	0.518221	0.548207	0.097944	0.410868	0.755622	1.58247
TU39341	0	0.425085	0	0	0	0
TU39340	0.242661	0.547954	0	0	0	0
TU50336	0.489394	1.36185	1.88627	0.895897	0.670642	1.18791
TU34234	0.034475	0	0.040723	0.329291	0.094331	0.138527
TU43917	0.523637	1.08821	1.40721	0.245027	0.219797	1.46622
TU52661	0.158244	0.16876	0.398818	0.520824	0.461398	0.545305
TU52660	0.342931	0.51071	0.663629	0.444405	0.341168	0.252199
TU52666	0.216905	1.26551	1.86248	1.4927	1.60558	2.72177
TU7031	0.071573	0.074291	0	0.028959	0.054202	0.366435
TU52668	0.268435	0.343802	0.744398	0.409059	0.348507	0.422241
TU16107	0.477452	0	0	0.070018	0.539272	0
TU12137	0.373447	1.22674	0.795207	0.093456	0.136254	0.811537
TU12138	0	0.433224	0	0.069728	0	0
TU19100	1.87987	2.70017	1.42706	3.74282	4.56707	4.00426
TU15486	0.802907	0.450419	0.662853	0.749936	1.24216	0.142434
TU42635	0.706088	0.66826	1.23128	0.299839	0.266088	0.356945
TU49157	0	0	0	0.578248	0.639008	0.509188
TU34789	0.095374	0.224869	0.414846	0.140701	0.124497	0.163743
TU16366	0.430785	1.01775	2.21909	0.95566	0.905134	0.843301
TU8362	0.205625	0.236257	0.146914	0.555736	0.410687	0.477114
TU52087	0.76498	1.09636	2.44903	1.05733	1.28588	1.13813
TU52086	0.209557	0.402471	0.59222	0.44119	0.437005	0.377272
TU52085	0.369006	0.361894	0.508531	0.946714	0.844805	0.782209
TU15668	0	0.065336	0.041727	0.245045	0.154052	0.218671
TU52089	0.34942	0.467371	0.678516	0.241602	0.247867	0.427035
TU33015	0	0	0.33405	0.068552	0	0
TU42753	0.007134	0.005901	0.00754	0.272322	0.00994	0.011239
TU42751	0.009507	0.006494	0.010516	0	0.013639	0.013021
TU6146	0.367033	0.40993	0.472632	0.149416	0.156944	0.17634
TU3995	0.096337	0.243428	0.263417	0.333619	0.757574	0.979611
TU3996	0.095695	0	0	0	0	0
TU4675	0.65234	0.778276	0.560975	1.3029	0.997795	1.21737
TU4676	0	0	0.012062	0.005943	0	0.783515
TU4677	0.035191	0.168745	0.144776	0.081763	0.085688	0.667972
TU1287	1.12508	0.829697	0	0.057628	0.248767	0.104903
TU1284	0	0	0	0.268624	0	0
TU319	0.209238	0.366597	0.466228	0.083842	0	0.038412
TU9103	0.620299	0.952165	0.66122	1.22323	0.634378	0.873055
TU1289	0.940867	0.784407	0.965582	0.883097	0.976092	0.868586
TU52883	0.048299	0.284692	0.284124	0.250797	0.566513	0.225882
TU9154	0.577548	0.314884	0.350631	0.166354	0.399627	0.354352
TU642	1.28045	1.94907	2.5557	1.77342	0.985289	1.67716
TU23552	0.453935	0.381733	0.443498	0.4106	0	0
TU28058	0	0	0.476412	0	0.028601	0.078077
TU16815	0	0.410093	0.594127	0	0	0.055122
TU9402	0.118139	0.168775	0.020932	0	0	0.042717
TU22508	0	0	0.355573	0.132567	0.169382	0.209647
TU49081	1.05025	1.20829	1.05198	0.213406	0.17674	0.520005
TU30765	0.210318	0	0.300688	0.339102	0.193816	0.402204
TU26482	0.505867	0.343606	0	1.2183	0.678248	0.929917
TU18419	0.114637	0.139016	0.469453	0.317691	0.289899	0.326377
TU22909	0.182955	0.280129	0.084836	0	0.074963	0.103825
TU22908	0.05193	0	0	0.053461	0.091719	0.213696
TU39501	0.187553	0.078446	0.105481	0.421679	0.485983	0.227847
TU55052	2.41532	2.20415	1.89118	3.09061	2.97175	3.22159
TU55055	0.729236	0.474673	0.8741	0.403778	0.288168	0.258198
TU43080	0.469258	0.440187	0	0	0.342403	0.382458
TU39507	0	0	0	0.05316	0.070338	0.076824
TU39506	0.056852	0.249152	0.619826	0.061006	0.069211	0.178496
TU2481	0.235726	0.203951	0.110723	0.501749	0.200189	0.630078
TU2480	1.64355	1.8936	1.47917	0.916314	0.775441	1.40036
TU2486	0	0.097727	0	0.147193	0.103072	0.366651
TU45058	0.333314	0.541359	0.211628	0.441978	0.74197	0.397296
TU37842	0.355666	0.635796	0.721239	0.293019	0.314193	0.37569
TU37840	0.227236	0.285697	0.613677	0.324661	0.166495	0.478538
TU37841	0.335779	0.195744	0.849267	0.359181	0.26808	0.257017
TU23059	0.36112	0.391454	0.710162	0.37943	0.266727	0.236595
TU51212	0	0	0	0	0.094436	0.426962
TU4600	0.177395	0.526981	0	0	0	0
TU47941	0.066739	0.036806	0	0.044124	0.270826	0
TU29829	0.064826	0.174788	0.484234	0.077492	0.05003	0.151084
TU20555	0.852281	0.627925	1.23725	0.453774	0.445951	0.145955
TU20553	1.31169	0.311721	1.25803	0.495634	0.357084	0.232511
TU39646	0	0	0	0.387549	0	0.2165
TU39647	0.957875	1.19977	1.08971	0.056686	0.120437	0.319064
TU39644	2.93226	8.59459	2.5899	1.00687	0.83638	1.81063
TU39645	0	0.183925	0.295166	0.407861	0	1.33803
TU39643	0.709178	0.463021	0	0.367995	0.676459	0.196252
TU39640	0.284591	0.714016	0	0	0.038638	0.003621
TU26736	0.473923	0.341016	0.754304	0.40053	0.082885	0.348158
TU26735	0.589358	0.655366	2.93776	0.602038	0	0.589882
TU26730	0	0.027498	0	0.092265	0.05056	0.308788
TU830	0.511278	0.630646	0.409488	0.052078	0.246319	0.468982
TU48394	0.650949	0.769834	0.809028	0.11676	0.826512	1.37707
TU48395	0.470838	0.314676	0	1.09092	0	1.05105
TU48397	0.431387	0.208962	0.19604	0.151522	0.338606	0.23993
TU43885	0.207088	0.552995	0.347441	3.72381	1.54934	2.40458
TU43884	0.579976	0.483806	0.637835	0.332464	0.314853	0.53066
TU33302	0.6676	0.626769	0.930316	0.070361	0.011169	0.042335
TU52831	0.16014	0.509469	0.802636	0.445279	0.38981	0.497603
TU50103	0.457708	0.731278	0.416038	1.06273	0.811792	1.3781
TU50104	0.814137	0.785045	0.407828	0.623133	0.618152	1.12766
TU33659	0.064153	0.1532	0.728533	0.127416	0.199895	0.143726
TU35993	0	0	0.652746	0.331742	0.105829	1.10648
TU40283	0.337981	0.505964	0.154639	0.573849	0.341352	0.343282
TU49621	0.271604	0.180198	0.27584	0.397376	0.230097	0.384485
TU40284	0.30497	0.076303	0.110151	0.439436	0.683737	0.368879
TU49624	0	0	0	0.735298	0.898494	0.349529
TU49629	0.376828	0.543886	0.489787	1.10397	1.20057	1.32548
TU17192	0	0	0	3.44758	0	1.6343
TU17193	0	0.120717	0.573352	189.406	136.927	115.112
TU17190	0	0.004371	0	203.913	129.7	26.1278
TU27909	0	0	0	0.703813	0.614549	0.95162
TU48934	0.407766	0.332237	0.082372	0.383537	0.13904	0.578794
TU3461	0.054914	0.089782	0.23115	0.17029	0.216277	0.390016
TU30230	0.270202	0.462645	0.606418	0.782612	0.239136	0.408043
TU40750	0.952251	0.015495	0.026298	0.02326	0.024432	0.004825
TU45018	0.370677	0.216896	0.35361	0.214968	0.257399	0.145125
TU45019	0.376068	0.993104	1.49249	0.438901	0.261183	0.454408
TU40751	0	0.250663	0	0	0	0
TU10216	0	0.350949	0.005067	0.066837	0.003466	0
TU20088	0.178152	0	0.307654	0	0.068696	0.018248
TU20089	0.309659	0.081449	0.038673	0.049972	0.030885	0.03048
TU41629	0.025662	0.112316	0	0	0	0
TU30010	0	0	0	0	0.393494	0.733529
TU30541	0	0	0.324751	0.029865	0.053851	0.09499
TU35552	0.023319	0	0.380734	0.228791	0.081848	0.485244
TU53459	0.363168	0.147928	0	0.496919	0.264457	0
TU24258	0.52933	0.186862	0.57575	0	0.000241	0.000901
TU53457	0	0	0	0.278774	0.078975	0
TU53456	0	0	0	1.88322	0.80574	0.506526
TU24255	0.432367	0.34063	1.90939	0.577789	0.775583	1.03104
TU53454	0	0	0	1.52728	0	0
TU53101	0.368465	0.279597	0.189289	0.354248	0.454825	0.482227
TU53100	0.684902	0.147095	0.391727	0.415332	0.48788	0.263389
TU34932	0	0.266751	0.094984	0	0	0.036804
TU50812	0.295037	0.288201	0.434233	0.311177	0.215582	0.320794
TU50810	0	0	1.08013	1.06821	0.902467	0
TU50811	0.783255	1.37628	0	0	0	0
TU40164	0.727215	0.607676	0.975921	0.383655	0.220504	0.375279
TU27273	0	0	0	0.403249	0.098873	0.67447
TU30907	0	0	0.0293	0.255876	0.134987	0.125403
TU15879	0	0.283226	0	0	0	0
TU2904	0.139084	0.418852	0.436175	0.138156	0.112561	0.258305
TU2906	0	0.030741	0.303949	0.09831	0	0
TU52278	0.320936	0.859009	0.331399	0.39981	0.335287	0.548015
TU2903	0.152923	0.415471	0.426716	0.053849	0.063385	0.150457
TU21755	0.246263	0.231665	0.695691	0.267628	0.502706	0.497736
TU52275	0	0	0	0.127431	0	0.428227
TU52276	0.242165	0	0.111426	0	0.169363	0
TU53047	0.322527	0.335873	0.712835	0.472281	0.284834	0.392002
TU25072	0.195258	0.067768	0.369037	0.062563	0.053308	0.18081
TU56088	1.28958	0.648652	0	0.132825	0.191347	0.015151
TU26255	0.429992	0.578678	0.31725	0.142397	0.009872	0.114916
TU56084	0.08437	0.054218	0	0.080177	0.239224	0
TU9828	0.588904	0.671395	1.81825	0.192154	0.436886	0.843696
TU9829	0.194584	0.339651	0.177856	0.215483	0.236846	0.492007
TU4083	2.90977	0.728369	0.074096	0.083293	0.027514	0.069055
TU4082	0	0	0.357356	0	0	0
TU4086	0	0.213623	0	0	0	0
TU25616	0.120722	0.06178	1.64385	1.20157	0.44306	0.710109
TU4084	0.935805	0.642829	0	0	0	0
TU55194	4.89275	7.43896	2.32686	0.960819	0.725122	1.2167
TU55198	2.3599	3.62812	0	0	0.443765	0.509784
TU22042	0	0	1.64394	0.270137	0	0.568245
TU22045	0.286461	0.832659	0	0	0.169168	0
TU22046	0.350463	0.235281	0.340056	0.593007	0.546935	0.614857
TU51680	0.338503	0.296581	0.802875	0.318541	0.317178	0.361627
TU15129	0.011506	0.233644	0.703225	0.153385	0.130291	0.090255
TU28694	0.300594	0.729962	0.217425	0.337248	0.570216	0.148312
TU11662	0.496047	0.256145	0.981684	0.043744	0	0.164858
TU3617	0.809409	1.1656	0.787447	0.463675	0.414344	0.730749
TU51025	1.11951	1.12562	2.06578	2.52104	2.16071	2.18741
TU23315	0.513271	0.058559	0.081638	0.050975	0.0515	0.111227
TU51021	0	0	0	0.17445	0.03355	0.167375
TU23311	1.25191	1.7371	2.6938	1.26009	1.08829	1.44174
TU51023	0	0	0	0.262098	0.14205	0
TU31606	0.535983	0.237553	0.473437	0.07208	0.299715	0.194793
TU27619	0.196636	0.326553	0.509081	0.037094	0.190072	0.484027
TU51028	0.334014	0.543344	0.683959	0.56657	0.427619	0.401166
TU10512	0.8952	0.967387	1.75383	1.3598	0.626065	1.13595
TU10518	1.79007	1.42562	2.55915	0.848112	1.00936	1.00934
TU18066	0.144247	0.02978	0.158658	0	0.244474	0.329349
TU18065	0	0.258113	0.132878	0	0.138405	0.150207
TU20968	0.011397	0.082411	0.04116	0	0.280556	0.165732
TU20965	0	0.064863	0	0.323224	0	0.318271
TU20964	0	0.027763	0	0.269527	0.844295	0.992843
TU20967	0	0	0	0.659897	0.00782	0.001792
TU20966	0	0.105776	0	0.161557	0.07945	0.299372
TU47579	0.183304	0.420813	0.417086	0.137474	0.096968	0.139774
TU20960	0	0	0	1.56012	2.73703	2.21836
TU20963	0	0	0	0.070874	0.429312	0.554564
TU18068	0.895384	0.848655	1.48866	0.647922	0.602539	0.90284
TU1759	0.69445	0.905799	0.817331	0.235345	0.372486	0.407184
TU11976	0.327506	0.160241	0.497327	0.265882	0.588157	0.124137
TU11975	0.145927	0.317018	0.262075	0.620756	0.828929	0.749298
TU20344	5.037	4.06167	3.76787	3.75388	3.17036	4.34015
TU20347	17.3072	15.1938	10.9622	2.67821	3.06256	2.92309
TU29125	0.270891	0.570285	0.114075	0.045384	0.169549	0.16359
TU27674	0	0	0	0.249986	0	0.235456
TU11999	0	0	0	0.113461	0.280265	0.038815
TU8100	1.53854	1.23123	1.2258	1.70054	1.98791	1.57633
TU40725	0.547321	0.585351	1.06931	0.256904	0.242915	0.502123
TU40724	0.132439	0.229828	0.216415	0.389087	0.436876	0.403096
TU43520	0	0.123883	0	0.02755	0	0.100148
TU43524	0.305416	0.6189	0.539645	0.354169	0.306343	0.372176
TU50643	0.607836	0.472661	0.141066	1.10202	0.581941	2.4405
TU50642	1.34238	1.58128	0.566695	1.38103	0.950178	2.78641
TU5909	0	0.427282	0.470535	0.103887	0.081887	0.125676
TU50310	0.341135	0.130916	0	0.315949	0	0.171062
TU50644	0.844896	0.54198	0.237382	0.734789	0.952252	2.00834
TU50649	0.057547	0.985306	0.314529	0.522756	0.430098	2.14161
TU5906	0	0.169915	0.5679	0.098496	0.305559	0.865333
TU2223	0	0.239584	0	0	0	0.045782
TU20586	0.139533	0.502891	0.31639	0.066736	0.10684	0.221661
TU10406	0	0	0.512532	0	0	0
TU34210	0	0	0	0.245928	0	0.082877
TU52647	1.98631	0.156218	0	0.247181	0.399437	0.372039
TU25446	0.151862	0.536559	0.468869	0.277774	0.150224	0.183644
TU42387	0.302594	0.040192	0	0.265937	0	0
TU46546	0.143954	0.192683	2.22805	1.20278	0.165795	0
TU46544	0.18914	0.271138	0.474473	0.497847	0.121684	0.232419
TU46543	0	0	0.845951	0	0	0
TU40878	0.786592	0.498774	0.218256	0.169088	0.039963	0.024352
TU40877	1.01138	0.769705	0.710467	0.391964	0.110584	0.183882
TU42659	0.220946	0.37997	0.536354	0.368618	0.30477	0.364076
TU42657	0.441966	0.678316	1.05179	0.417595	0.48219	0.370212
TU42654	0.817202	0.637456	1.10573	0.564322	0.561592	0.65623
TU8348	0.505499	0.951407	0.990519	0.198605	0.192192	0.524889
TU8349	0	0.156011	0.292004	0.080373	0	0
TU54810	0.59709	0.710552	1.25583	0.708952	0.565012	0.256329
TU54816	0.96955	1.02587	1.65973	0.95299	0.767819	1.00036
TU38011	0	0.306755	0	0	0	0.049915
TU38012	0	0.039509	0	0.225203	0	0.129962
TU46763	0.366688	0.286727	0.192418	0.131896	0.120207	0.046155
TU46762	1.90367	1.64091	4.80318	1.3409	1.74312	1.54769
TU46093	2.33277	1.49598	1.52078	1.63896	1.26608	3.05981
TU46092	0.017009	0	0.098125	0.020471	0	0.009975
TU24068	0.714545	1.29271	1.2743	2.04355	1.38729	2.5672
TU8697	0.969386	0.810268	0.263803	0.645769	0.515684	0.793532
TU46764	0.269263	0.278559	2.5542	0.573625	0.632934	0.577796
TU21254	0.514117	0.121698	0.310861	0.212541	0.342189	0.505206
TU15604	0.425413	0.477776	0.793254	0.497105	0.487864	0.455983
TU33072	0.469392	0.725382	0.346797	0.782552	0.404043	0.402079
TU44860	0.361042	0.123963	0	0.075595	0.047612	0.114681
TU54135	2.40929	3.65955	2.41397	3.43344	3.76662	3.68688
TU11511	0	0.230175	0	0	0	0.222193
TU11512	0.061827	0.068545	0	0.083024	0	0.284412
TU18659	2.13992	3.20807	0.520206	3.89625	1.17797	4.33697
TU47382	0.044882	0.098546	0	0	0	0
TU47381	0.092506	0.049994	0.043788	0	0.052593	0.045928
TU16839	0.35818	0.374798	0.805375	0.4165	0.247241	0.79055
TU21063	0	0	0.185413	0.278177	0.039534	0.01354
TU18380	0	9.58408	15.4933	0	0.591065	0
TU18381	0	5.17699	10.4612	0	0.747079	0
TU20059	1.08809	0.16654	0.202668	0.293189	0.349378	0.386561
TU40525	0.120272	0.112641	0.05748	0.236115	0.352688	0.192118
TU8831	0.387878	0.594285	0.198682	0.018468	0.519265	0.872249
TU10936	0.127448	0.472386	0.155787	0.060886	0.088128	0.170536
TU25035	0.307562	0.117302	0	0.117391	0.140389	0
TU55039	0.061876	0.181905	0.062628	0.7491	0.834586	0.986343
TU55038	0	0.092164	0	0.085648	0.107403	0.224102
TU39561	0	0	0	0.280611	0.220526	0.502531
TU39560	0.352087	0.409452	0.179863	0.012186	0.076864	0.570652
TU55037	1.25261	0.139276	0.103862	0	0.093271	1.05328
TU55035	0	0.101221	0.123831	0.502096	0.005411	0.198991
TU55034	0	0	0.00108	0.295459	0.112476	0.172663
TU9121	0.351589	0.411792	0.084676	0.294807	0.166762	0.18855
TU9120	0.112332	0.002941	0.008172	0.046859	0.045152	0.384484
TU22769	0	0	0	0.331672	0.041003	0
TU9125	1.45881	1.19343	0.710456	0.749046	0.809698	0.943517
TU51232	0.153778	0.689382	0.716107	1.14569	0.491837	1.35585
TU51237	0	0.087195	0.236084	0.085304	0	0.335915
TU29805	0.823358	1.22478	0.318423	0.028364	0.354046	0.170421
TU19887	0	1.98179	0	0	1.90129	0
TU51328	0.331147	0.612859	0.719737	0.653543	0.778439	0.639553
TU26756	0.154925	0.668742	1.64252	0.220707	0.274729	0.704262
TU27731	0	0.347802	0.317671	0.052031	0	0.082769
TU37173	0	0.212341	0	0	0.005952	0.086868
TU37171	0.264524	0.257071	0.607149	0.186956	0.119653	0.580874
TU6922	0.352381	0.308991	0.304314	0.080909	0.105328	0.076087
TU50129	0.572686	0.583212	0.823984	0.620709	0.313278	0.267519
TU50123	0.231928	0.019245	0.173208	0.381709	0.116732	0.040611
TU3733	0	0.345879	0.53714	0.311285	0.175547	0.447479
TU55446	0	0	0	0.236373	0.021506	0
TU55447	0.205262	0	0	0.283043	0	0.038575
TU20576	0.082795	0.101933	0.525882	0.072865	0	0.086281
TU50157	3.55339	3.50134	0.123331	1.86536	1.93854	2.02839
TU49358	0	0	0	13.2317	16.6972	8.89681
TU14155	0.041063	0.004643	0.023001	0.276434	0	0.024442
TU49354	0	0	0	5.34271	5.34552	8.13371
TU14401	0	0	0.46059	0	0	0
TU31291	1.32024	0.847549	1.70865	0.219261	0.160741	0.087731
TU31292	0	0.252429	0	0.701964	0.306128	0.842116
TU31295	0	0	0.039096	0.460685	0.066411	0.051694
TU44926	0.143756	0.188584	0.171159	0	0	0
TU44924	0.310054	0	0.038579	0	0	0
TU3408	0	0.439407	0	0	0.302838	0
TU3409	0.058773	0	0.062126	0.106617	0	0.163259
TU45528	0.026887	0.278672	0.533221	0	0.077616	0
TU45529	0.027367	0.009211	0.769375	0.224996	0.082957	0.183029
TU1122	23.1909	34.0185	1.93814	4.13844	3.18705	4.8682
TU40002	0	0	0.376342	0	0	0
TU45524	0.663741	0.493362	1.44451	0.150732	0.245462	0.058208
TU45525	0.224489	0.454777	0	0.053793	0.092655	0.007176
TU45526	0.347177	0.369275	0.467416	0	0	0
TU45527	0.31228	0.266588	0	0	0.00659	0
TU4440	0	0	0	0	0.087689	0.05741
TU50788	0.077697	0.147771	0.335972	0.362152	0.379659	0.556396
TU17710	0.216992	0.240016	0.747207	0.143284	0.251434	0.214144
TU17711	7.44844	2.92025	7.07375	2.36828	2.01799	4.64528
TU17712	0.3274	1.49951	0.386625	1.52777	1.07227	1.49736
TU17713	0	0.244554	0.512779	0.328411	0.288709	0.269579
TU17714	0.61275	0.759411	1.10272	0.659686	1.37288	0.899894
TU50783	0.974537	1.60014	1.04874	1.32027	0.542756	2.09243
TU50780	1.17614	1.57511	1.08738	0.746802	0.66337	1.0793
TU46958	0.284291	0.190905	0.406321	0.453757	0.300733	0.401251
TU35532	0.13799	0.391108	0.228553	0.143826	0.165364	0.092258
TU35534	0.010971	0.143683	0.11215	0.190525	0.01888	0.310529
TU54319	0	0	0	0.512916	0.087429	0
TU24278	1.38716	1.52591	0.709283	0.434767	0.156573	0.211312
TU34913	0.198277	0.205922	0.427955	0.325908	0.27207	0.309117
TU54311	0.821424	0.852505	0.708213	0.852299	0.672416	2.05843
TU53473	0	0	0	0.557176	0.269463	0.415941
TU53474	0	0.053643	0	0.055296	0.045022	0
TU53780	0.288265	0.27364	0.426218	0.19234	0.261784	0.338907
TU24184	0.528025	0.401066	0.173369	0.487065	0.234902	0.589619
TU41352	0	0	0	0.268902	0.056679	0.14611
TU46378	0.173836	0.010043	0.409269	0.05208	0	0.1311
TU284	0.026236	0.282569	0.028904	0	0.014736	0.018037
TU24983	0.182257	0.148155	0.439533	0.140557	0.23032	0.417557
TU24982	0	0.424354	0.118448	0	0	0
TU34669	0	0	0	0	0.379113	0
TU34668	0.817312	0.792991	0.91565	1.15016	0.519931	0.967307
TU52250	0.704623	0.573405	0.879727	0.439135	0.309522	0.668858
TU29254	0.988894	1.27869	1.93582	1.34489	1.16262	1.46625
TU7171	0.453064	0.556504	0.278189	0.065574	0.051669	0.748568
TU52789	0	0.087572	0.078235	0.065729	0	0
TU33242	0	0.018646	0	0	0.1214	0.260691
TU21000	0.223856	0.534141	1.41712	0.020105	0.081499	0.226137
TU52783	0.175509	0.401067	0.139675	0.580706	0.4812	0.662585
TU52787	0.451299	0.15973	0.229453	0.366122	0.443006	0.406957
TU55207	3.14568	3.86067	3.40543	4.83685	4.01058	9.0986
TU55208	0	4.28753	0.999601	0.769775	1.39984	3.73523
TU25637	0.276105	0.327333	0.359181	0	0.008069	0
TU52434	0.591489	0.680907	0.573248	0.154934	0.126458	0.506043
TU52438	2.91691	4.53846	3.01712	1.13821	1.20588	1.46884
TU19245	0.004902	0	0.330853	0	0	0.003052
TU19710	0	0	0.080692	0.246875	0.067515	0.044312
TU27989	0.301969	0.401324	0.413441	0.233233	0.102088	0.367195
TU19240	0	0	0.081388	0.076308	0.069087	0.596326
TU19714	0.049693	0.215585	0.090104	0.064725	0.045324	0.022358
TU19715	0.069922	0.017902	0.460119	0.107909	0.074468	0.05424
TU19718	0.132408	0.124932	0.456859	0.298494	0.120906	0.227231
TU19719	0	0.063669	0.53318	0.026531	0.075173	0.0536
TU19248	0.118014	0.297411	0.421748	0.569461	0.121923	0.668695
TU22204	0	0.011045	0	0.36985	0.276968	1.27426
TU22205	0	0	0.483074	0.396701	0.81033	0.15556
TU27189	0.10526	0.094765	0.021921	0.374672	0.235566	0.335337
TU294	0.363894	0.140746	0.344139	0.068216	0.098133	0.243963
TU54557	0	0.002687	0.37867	0	0.032595	0.059644
TU38802	0.065674	0.043407	0.163921	0.325757	0.410612	0.181979
TU1329	0.151124	0.053117	0.41103	0.003512	0.068173	0.205605
TU1325	1.04681	1.15931	1.06201	1.66609	0.920797	1.56957
TU1326	0.009159	0.016202	0.015816	0	0.48594	0.013991
TU3596	0	0	0	0	0.2577	0
TU56207	3.31166	3.11679	1.27331	0.878851	0.915517	1.22703
TU56206	3.26789	2.7317	3.50243	2.28252	1.98705	3.2741
TU56208	4.54888	5.26039	1.95485	3.76114	2.55018	2.73424
TU51007	0	8.52601	34.2556	5.55023	5.54133	5.63372
TU51004	0.116397	0.824108	0.205324	0.29293	0	0.564849
TU51005	0	0.580677	0.217978	0.172989	0.310946	0.637376
TU51002	0.34451	0.592852	1.0265	0.309552	0.225092	0.846484
TU9669	0.942339	1.1314	3.67867	0.486331	0.584481	0.704195
TU18044	0.108741	0.72733	0.708812	0.212299	0.164804	0.192927
TU47591	3.31392	8.13081	1.20172	0.957821	0.959158	1.19359
TU47590	0.505527	0.165391	0.692791	1.72643	1.96273	3.51529
TU21035	0.279089	0.112206	0.176399	0	0.329033	0.213502
TU2677	0.082284	0.288502	0.293251	0.270706	0.517549	0.215921
TU2675	0.89056	1.95449	1.9391	0.278988	0.307808	0.224481
TU2672	0.399797	0.2981	0.540966	0.613364	0.560414	0.387674
TU48215	0.31934	0.113699	0.369155	0.281499	0.451155	0.338824
TU49185	0.102258	0.819259	0.595283	1.079	2.15008	2.81631
TU48740	0.485546	0.118698	0.404976	0.610584	0.639619	0.679195
TU48211	0.171057	0.355277	0.508328	0.221355	0.233909	0.482464
TU48746	1.29588	2.00058	1.34206	3.94283	2.90728	3.76536
TU9839	0.755165	0.385264	0.337474	0.251298	0.207182	0.76048
TU48212	0.348846	0.313024	0.585542	0.157047	0.154205	0.437183
TU11918	0.216976	0.27477	0.432885	0.153768	0.123096	0.210094
TU14364	0.252452	0.369474	0.389036	0.207453	0.211318	0.604888
TU45190	0.715097	0.776587	1.49469	0.386551	0.755272	0.537419
TU45193	0.193344	0.107389	0.119599	0	0.174285	0.134528
TU14367	0.175703	0.243061	0.101007	0.205137	0.283089	0.578085
TU14360	0.581765	0.555178	0.547669	0.544831	0.339258	0.441676
TU45194	0.335466	0.490547	0.684039	0.622739	0.321341	0.3497
TU49168	0.24555	0.019416	0.223798	0.187441	0.465202	0.134473
TU49169	0.233446	0	1.1056	0.350787	0.603442	0.521931
TU7950	0.315756	0.4279	0.568448	0.233809	0.161067	0.146614
TU20329	1.60779	0	0	0.060326	0	0
TU20328	0.289903	0	0	0	0	0
TU36983	0.562972	0.859338	0.922865	0.431884	0.638461	1.03398
TU20323	0	0	0	0	0.717163	0
TU7959	0.624166	0.263626	0.303464	0.289895	0.298052	0.366237
TU20321	0	0	0.208259	0.803157	1.40561	0
TU36988	1.49836	0.807719	0.997557	2.27507	1.37103	0.951629
TU20326	0.015821	0.011852	0.013571	0.781118	0.003614	0.011464
TU20325	0	0	0	0	0.722817	0.407564
TU55830	0.333768	0.182594	0.331762	0.141741	0.096492	0.082844
TU41032	0.129319	0.279642	0	0.172369	0.114821	0.040266
TU41033	0.052173	0.136864	0.469807	0.157958	0.177892	0.178421
TU41036	0.55668	0.066943	0.139007	0	0.074033	0.173833
TU55788	0.677698	0.300037	0.54633	0.207772	0.741454	1.16428
TU41034	0.194247	0.110749	0.43794	0.449321	0	0.320685
TU41035	0.743491	0.332284	0.825687	0.238456	0.120754	0.650549
TU35981	0.083083	0.038155	0.074721	0.06589	0.166503	0.158689
TU35980	0.382317	0.297688	0.336635	0.484931	0	0.434895
TU35983	0.349776	0.250582	0.514322	0.844471	0.502675	0.556262
TU31353	0	0	0	0	0.292965	0
TU35985	0.652483	0.841316	0.944432	0.433957	0.415884	0.964921
TU31607	0.417689	0.463275	0.297184	0.169818	0.181994	0.32647
TU31357	0.311587	0.185255	0.280473	0.380523	0.324	0.529273
TU31359	0.16371	0.274637	0.784342	0.82624	0.687401	1.17418
TU11623	0.439713	1.25755	0.874249	0.715073	0.764731	1.05527
TU35323	0.300254	0.523669	0.716945	0.442304	0.295929	1.03816
TU45998	0.910775	0	0	0.106378	0.107088	0
TU40749	0	0.594624	0	0	0	0
TU40748	1.36829	0	0.010598	0.024844	0	0.021394
TU30557	0.868799	0.771037	1.26681	1.0017	0.78414	1.07256
TU30008	0	0	0	0	0.573671	0
TU30559	1.5223	0.981017	2.33944	1.84396	1.69654	1.50484
TU30006	2.5491	1.13458	0.879075	0.976694	0.62519	2.16313
TU30004	0	0.451693	0.115475	0.086979	0.037065	0.125513
TU45995	3.3943	2.45136	3.46149	3.19794	2.01924	2.94398
TU45997	2.76192	0.733995	0	1.14701	1.05545	0.755395
TU2204	0.362645	0.421081	0.938542	0.418122	0.285619	0.52476
TU50667	1.41337	0.585121	0.91704	0.204124	0.242615	0.362472
TU50666	1.41746	0.560021	0.754641	0.255638	0.248271	0.566745
TU50663	0.292886	1.76541	3.22164	0.63015	0.132858	0.282663
TU49537	0.326822	0.515849	0.412965	0.287389	0.178294	0.38872
TU14088	0.578028	0.360412	0.764672	0.176193	0.166756	0.183427
TU34278	0.178699	0.590299	0.596952	0.835623	0.351438	0.494275
TU17818	0.518131	0.477529	0.28987	0.299524	0.278544	0.348516
TU17811	0	0.261655	0.141608	0	0.052031	0.085109
TU9310	0.063095	0.074544	0.095579	0.258354	0.026642	0.089219
TU9311	0	0	0	0	0.25928	0
TU16638	0	0.035814	0.308831	0.390169	0.281893	0.595132
TU16639	0.037755	0.033021	0.196424	0.002273	0.006256	0.33133
TU46563	0.140463	1.11829	0.103045	0.69948	0.530517	0.964756
TU38389	0.238426	0.3907	0.291068	0.336098	0.319456	0.311253
TU6032	0	0	0	0.266786	0	0.412505
TU40818	0.922966	1.06126	1.0943	0.736635	0.599433	0.902534
TU13667	0	0.059988	0	0.238568	0	0.032241
TU8322	0.190897	0.063885	0.047325	0.368798	0.301901	0.028517
TU8323	0.309805	0	0.005333	0.095116	0.085468	0.021767
TU8320	0	0.124734	0.271668	0.06033	0.029475	0.559794
TU8321	0.878771	0.475092	0.031346	2.43526	0.974793	1.13123
TU8326	0.534916	0.014916	0.020541	0.227112	0.205807	0.033464
TU8324	0	0	1.41215	0	1.18946	0
TU8325	0	0.587548	1.32084	0.140223	0.10487	0.678305
TU34586	0.072343	0.419043	0.116205	0.043421	0	0.461874
TU34585	0	0	0.652276	0	0	0.03251
TU34580	0.469652	0.45785	0.96843	0.241347	0.239277	0.394385
TU34581	0.070878	0.138644	0.108708	0.245945	0.043641	0.271993
TU38036	0.771847	0.493394	0.624468	0.417479	0.401964	0.487653
TU24515	0.197453	0.218093	0.720397	0.55725	0.414271	0.176044
TU24516	0.332547	0.356454	0.202243	0.699268	0.312343	0.489628
TU38035	0.47586	0.401206	0.435275	0.171153	0.111789	0.033574
TU38030	0.22425	0.253961	0.151673	0.080139	0.092714	0.358201
TU38031	0	0.098844	0.302968	0.154254	0.100915	0
TU33055	0	0.21522	0	0	0	0.133833
TU33726	0.032394	0	0.422904	0.059044	0.151701	0.27733
TU33720	0	0	0.073788	0.180274	0.666943	0
TU50370	0.33363	0.24317	0.293768	0.390033	0.249858	0.392416
TU1131	0.120691	0.014109	0.114216	0.098835	0.059722	0.228958
TU4320	1.90197	1.53253	2.09522	1.17242	1.0598	1.37795
TU26912	0.409104	0.314146	0.902919	0	0.060653	0.232838
TU26911	0.269884	0.141193	0.652141	0.047153	0.006934	0.228091
TU42710	0.575469	0.531664	0.625156	0.943413	0.51126	1.47131
TU6789	0.137318	0.120191	0.121236	0.242634	0.109521	0.624028
TU24806	0.470226	0	0	0.107012	0.037496	0
TU6780	0.261331	0.123956	0	0.134935	0.050154	0.101445
TU24807	0.682804	0.018358	0.045594	0	0.038972	0
TU15444	1.8806	1.59598	2.76693	2.21233	2.0842	2.3713
TU24805	0.554171	0	0	0	0	0
TU1309	0	0	0	0	0.295828	0
TU12539	0.463766	0.481186	1.36509	0.282783	0.367775	0.279968
TU40948	0.116631	0.102229	0.575088	0	0	0.017728
TU16859	0.648287	1.69075	1.47322	1.55901	1.13756	2.04971
TU43101	0.003448	0.224346	0.077103	0.01777	0.177371	0.001718
TU43102	0.060834	0.037938	0.036751	0.415424	0.092833	0.090811
TU51885	0.524336	0.863814	1.10977	0.693915	0.451152	1.438
TU43108	0.048903	0.229132	0.444948	0.105353	0.408029	0.052703
TU16857	9.9977	13.0348	10.0293	17.6969	16.0625	18.3731
TU15622	1.22701	1.90414	3.7255	5.16427	3.09658	4.28468
TU7784	0.27389	0.273006	0.67355	0.490579	0.347917	0.466211
TU15620	3.91195	3.54972	3.55683	2.5552	2.62454	3.59225
TU15621	3.48922	3.94058	7.90078	4.23178	3.37826	4.11158
TU29444	0.071846	0.239083	0.030861	0	0	0.211987
TU29446	0	0	0	0.041526	0.129618	0.268966
TU18906	0.725812	0.261321	0.682517	0.12853	0.73123	0.362662
TU24023	0.339462	0.216542	0.05707	0.032752	0.112838	0
TU18455	1.1777	0.929543	0.766825	0.393002	0.43852	0.64131
TU24599	0.081103	0.02689	0	0.331988	0	0.35009
TU55017	0.302784	0.174394	0.251954	0.123529	0.052602	0.128397
TU5329	0.217007	0.47669	0.396371	0.059381	0.08715	0.10769
TU55010	0.600694	0.734228	0.630271	0.168064	0.172909	0.210339
TU8817	0.765308	0.624481	0.966764	0.464045	0.026987	0.789583
TU8818	0.158504	0	0	0.178064	0.444431	0
TU5324	0	0.14704	0.224203	0.357369	0.132264	0.594826
TU5321	0.078479	0.039924	0.734067	0.144611	0.091563	0.347398
TU5323	0.054397	0.19821	0.826329	0.273748	0.296065	0.897777
TU5322	0.401139	0.370193	0.392098	0.449749	0.084102	0.483156
TU43048	0.637796	0.629417	0.660835	0.276141	0.263732	0.28511
TU51250	0.390583	0.531406	0.419374	0.359274	0.302744	0.286949
TU51256	0	0.026672	0.015246	0.188837	0.310944	0.155176
TU51255	0.257613	0.166315	0.961887	0.382127	0.376224	0.507038
TU43046	0.166628	0.038537	0.288555	0.30755	0.362559	0.165605
TU601	0.873917	1.06739	0.728311	0.330696	0.208191	0.836202
TU351	0.512866	0	0	0	0	0
TU7438	0.202754	1.68079	3.22246	0.037028	0.024688	3.08551
TU7435	0.420656	0.146669	0.229667	0.129989	0.075453	0.174762
TU11104	0.207368	0.280511	1.01979	0.294479	0.175016	0.469462
TU7433	0.211197	0.24898	0.52833	0.300498	0.278124	0.512142
TU32098	0.694814	0.040971	0.069688	5.89332	2.34176	2.69858
TU32099	0.424273	0.001323	0.130485	1.15038	0.640221	0.578884
TU32097	0.677324	0	0	0.213373	0.39214	0.243438
TU26778	0.050037	0.178903	0.439619	0.092935	0.22956	0.498385
TU38038	0	0	1.22717	0.694088	0	0
TU32093	0.054907	0	0	0.329512	0	0
TU32091	0.395672	0.482762	1.00972	0.238364	0.40958	0.819441
TU14558	1.16444	0.69352	0.463753	0.792976	0.667468	1.10119
TU47062	0.080391	0	0	0	0.423275	0.510049
TU39602	0.347297	0.412754	1.09238	0.26487	0.399797	0.481618
TU39603	0	0.330296	0	0	0	0
TU39601	0.303109	0.045727	0.27404	0.693798	0.745463	0.819517
TU38039	1.36538	1.52563	0.771982	0.497142	0.866457	0.923236
TU14552	0	0	0.116482	0	0	0
TU37114	0.189091	0.025415	0.427323	0.168058	0.140005	0.22089
TU37115	0.564903	1.08622	2.80922	0.214438	0.357523	0.691559
TU32545	0.565439	0.782068	0.827743	1.15125	1.03284	1.10092
TU14556	0	0.23562	1.64882	0	0	0.371761
TU7299	0.581246	0.534071	1.0415	0.260846	0.244084	0.409351
TU48687	0.18215	0.365155	0.328222	0.259183	0.197206	0.584475
TU38634	0	0	0	0.235972	0	0
TU38636	0.14442	0.341954	0.484114	0	0.115037	0.130107
TU38637	0.097564	0.049466	0.269026	0.126821	0	0.249248
TU972	0.448804	0.817679	0.97506	1.05409	1.04671	1.73033
TU38631	0.926501	0.907895	1.65415	0.219594	0.557985	0.604638
TU54762	0.415949	0.84373	0.526856	0.433137	0.572962	0.554914
TU29863	0.388826	0.416695	0	0.091404	0.144517	0.574243
TU29862	0.13818	0	0.67892	0	0.093101	0
TU29861	0	0	0	0.132825	0.27705	0.483138
TU20513	0.503955	0.549276	0.575943	0.286919	0.110496	0.603159
TU29867	0	0.380666	0	0.204711	0.111419	0.169947
TU29866	0.217076	0.129688	0.904176	0.091538	0.111362	0
TU29865	0.000241	0.004873	0	0.097811	0.096673	0.204386
TU29864	0.00481	0.019075	0.108612	0.294743	0.012806	0.039551
TU20518	0.082681	1.39463	0.634836	0.574595	0.569358	0.69072
TU20519	1.62673	2.76297	0.219719	0.659481	0.576221	1.68924
TU29869	0	0.382997	0	0	0	0
TU29868	0	0	0	0.094507	0.088044	0.340482
TU3426	0.37134	0.081846	0.144059	0.064835	0.056751	0
TU3428	0.048782	0	0	0.016888	0.348964	0
TU45502	0.230402	0.136127	0.422464	0.242453	0.154822	0.445653
TU49082	0	0.221993	0	0.129367	0.161465	0
TU45500	0.105158	0.11472	0.283885	0.219384	0.020658	0.377108
TU45501	0.12152	0.148194	0.495332	0.056155	0.215105	0.101354
TU49087	0.593641	1.22781	1.50501	0.795446	1.24179	1.70311
TU10258	0.560067	0.288018	0.400425	0.271936	0.275713	0.364141
TU45508	0.301155	0.293823	0.511104	0.408707	0.328304	0.481508
TU38555	0.496607	0.434096	0.708936	0.481098	0.36512	0.149433
TU30769	0.079709	0	0.43111	0.005076	0	0
TU51061	0	0	0	1.26584	2.01573	1.40994
TU42088	0.36401	0.218712	0.121313	0.686757	0.670463	0.271592
TU42089	0.171009	0.005098	0.280585	0.192912	0.288154	0.010109
TU42083	0.872134	0.944549	1.39633	1.128	1.34559	0.889807
TU42086	1.07718	0.842997	0.276777	0.419714	0.216892	0.316979
TU42087	0.856755	0.575487	0.393485	0.308017	0.121528	0.325679
TU42084	0.15368	0.423809	0.42061	0.099066	0.025647	0
TU42085	0.592047	0.289459	0.45924	0.312185	0.354592	0.214089
TU54164	0.64442	1.38824	0.844055	0.280145	0.304119	0.353795
TU6203	0	0	0	0.036954	0.337639	0.185227
TU51067	0.777392	0.68449	1.16962	0.573611	0.499678	0.83227
TU49882	0.244818	0.126191	0.085684	0.140787	0.15415	0.10189
TU49887	0.249149	0.295158	0.703766	0.454413	0.626308	0.646253
TU49886	0.66985	0.913873	1.95045	0.7144	0.557777	0.725658
TU41190	0.310267	0.204154	0.32026	0.179408	0.10806	0.621886
TU10186	0.037979	0.043121	0.196851	0.067469	0.111542	0
TU17158	0.353639	0.482958	0.76124	0.444147	0.36896	0.669117
TU50037	0.715107	0.476265	0.690633	0.381802	0.425172	0.665464
TU7234	0.556765	0.579785	0.914415	0.279052	0.19183	0.351621
TU17734	0.211595	0.195947	0.276945	0.612135	0.240243	0.152298
TU13475	0.096746	0.214589	0.696634	0.212977	0.183191	0.212308
TU29272	0.31976	0.548495	0.677796	0.294131	0.017741	0.39102
TU30947	0	0.228972	0	0.077871	0	0.378822
TU29278	0.273669	0.047055	0.048847	0.575418	0.225352	0.335572
TU52230	4.17515	5.39638	7.15053	3.99876	3.64706	2.21391
TU19889	0.003575	1.96873	0	0.009313	0.961384	0.030055
TU52235	0.12144	0	0	0.119966	0.346897	0.153618
TU72	0.50464	0	0	0	0.049984	0
TU50505	0.135551	0.053552	0	0.395038	0.473112	0.552967
TU50856	0.898918	0.59326	0.460075	0.414955	0.337671	0.725783
TU50501	0.126843	0.16534	0.164942	0.082974	0.158159	0.073214
TU50503	0	0	0	0.708645	1.37894	0.742713
TU50858	0.346622	0.223294	0.386563	0.26514	0.276588	0.308782
TU50859	0.428314	0.546814	0.603023	0.292695	0.218696	0.106899
TU50508	0.220412	0.21506	0.345664	0.39098	0.420499	0.449821
TU50509	0.41381	0.453198	0.690592	0.31411	0.117943	0.339364
TU55228	0.302935	0.499915	0.00251	1.21593	0.90997	1.4012
TU55224	1.52367	1.57255	1.39744	0.423872	0.329166	1.5421
TU36344	0.017096	0.017867	0.170366	0.042024	0.043262	0.231259
TU9865	2.01606	2.21532	3.1182	0.79137	0.853503	1.23271
TU9869	0.144742	0.276922	0.36029	0.521651	0.271042	0.272882
TU37340	0.147224	0.217981	0.137776	0.233656	0.1045	0.506022
TU28906	0.426502	0.414617	0.880946	0.213892	0.450163	0.178319
TU15167	0.956892	0.969643	0.993198	3.42422	3.23883	3.53936
TU23139	0.116823	0.255545	0.251939	0.166627	0.008719	0.142673
TU23137	0.041721	0.220344	0.159509	0.072931	0	0
TU23136	0.518599	0.609264	0.877502	0.285892	0.149897	0.325005
TU15168	0	0	0.061872	0	0.399821	0
TU1303	0.216936	0.185839	0.824628	0.453687	0.241622	0.276192
TU1302	0.402839	0.40364	0.649994	0.228219	0.21204	0.20444
TU1300	0.309338	0.359417	0.288444	0.310535	0.235284	0.471842
TU1307	0.395629	0.236742	0.235378	0.228665	0.281662	0.258923
TU1306	0.541268	0.344937	0.936931	0.332874	0.302645	0.199469
TU1305	0.546852	0.578463	0.461407	0.355138	0.290171	0.329868
TU1304	0.340336	0.226875	0.941982	0.276649	0.38499	0.262308
TU38823	0.511598	0.512728	0.777762	0.186291	0.400941	0.174862
TU4158	0.307511	0.255661	0.317988	1.02134	0.674787	0.438962
TU42507	1.01189	0.28927	0	0.888454	0.888398	0
TU47024	0	0	0	0.05995	0	0
TU47751	0.143592	0.372064	0.602879	0.66567	0.753149	0.346165
TU5794	0	0.055888	0.076497	0.13732	0.712302	0.740868
TU22087	20.2609	31.9848	21.5914	8.66482	6.92046	18.3535
TU56264	2.02814	0.59147	0.167337	0.714422	0.721977	1.04407
TU51068	0.506241	0.365526	2.86231	2.53344	5.80465	186.844
TU54681	0	0.043636	0	0.262013	0.086234	0.301277
TU3653	0.162732	0.039741	0.118688	0.116631	0.27977	0.125717
TU3652	0.024637	0.229555	0.054573	0.018032	0	0.038638
TU23351	0.069718	0.001332	0.218498	0	0.001193	0
TU51063	0.996563	0.987027	1.16463	0.471263	0.583378	0.668553
TU55129	2.02213	2.02714	0.917009	0.54178	0.609738	0.91998
TU3654	0.07259	0.122468	0.105571	0.199094	0.266424	0.07765
TU41972	0.010835	0.035739	0.018922	0.010102	0.023719	0.253364
TU41971	0.601447	0.407182	0.874698	0.447085	0.460204	0.377611
TU18023	0.140584	0.17867	0.183892	0.246281	0.194324	0.282831
TU18022	0.307845	0.035706	0.0716	0	0.0284	0
TU32393	0.192017	0.513931	0.446625	0.287548	0.473946	0.601886
TU43904	0.772171	0.932748	0.077247	0.122219	0.107908	0.398029
TU43900	5.6887	4.22873	6.24243	2.7335	2.29593	3.27461
TU11937	0.583408	1.01307	0.871443	0.100934	0.301715	0.0524
TU20301	0.573012	0.260678	0.058931	0.156109	0.179668	0.499583
TU49419	0.128412	0.296233	0.303374	0.26914	0.652822	0.556757
TU49367	0.199754	0.292272	0.459576	0.311432	0.309584	0.540929
TU49414	0	0	0	0.757805	0.108789	0.381494
TU14610	0.376785	0.770529	1.15417	1.2355	1.37002	1.34697
TU14341	0.202976	0.18348	0.218231	0.138199	0.121322	0.292957
TU14165	0	0	0	0.264494	0	0
TU13324	1.35004	1.55671	1.74279	0.694734	0.525036	0.871954
TU49362	0	0	0.405461	0.113599	0.02392	0.091758
TU7930	0.243983	0.498654	0.336066	0.382689	0.259219	0.266026
TU7931	0.343179	0.360056	0.31181	0.318371	0.215105	0.194028
TU13868	0.550736	0.582487	0.692047	0	0	0.821788
TU13869	0	0	0	0.252115	0.346079	0
TU19499	5.84839	10.3603	17.3332	2.60494	2.26834	2.60424
TU21945	0	0.683033	0	0.529767	0	0
TU55811	0	0	0	0.477524	0.377354	0.190875
TU55810	0.779939	0.025996	0.057645	0.057237	0.16197	0.278428
TU55812	0.549285	0	0.031085	0.10773	0.033789	0
TU30533	0.041419	0.126341	0.184613	0.238807	0.265436	0.070094
TU30532	0	0.031641	0.078595	0.416643	0	0
TU30022	0.047112	0.762999	0.601997	0.784011	0.506433	0.633923
TU30536	0.290628	0.526077	0.677905	0.423076	0.482835	0.368669
TU30535	0.335133	0.192547	0.2979	0.159548	0.32632	0.568444
TU30534	0.336973	0.185791	0.381683	0.371988	0.163379	0.349194
TU2261	0.147856	0.121248	0.34142	0	0.055431	0.056485
TU2260	0.096118	0.250697	0.20453	0.042856	0	0.107151
TU30118	0	0	0	0.165392	0.069863	0
TU16614	0.284803	0.289478	0.297289	0.075139	0.160679	0.107563
TU16611	0.185552	0.46945	0.288653	0	0.046226	0.100603
TU31953	0	0	0	0.375373	0.350032	0.64547
TU40765	15.2231	24.467	6.66269	15.0468	15.629	16.8857
TU40769	6.88673	6.91769	1.60555	4.67988	4.54179	5.8294
TU34078	0.977535	1.20513	0.408781	0.511605	0.328102	0.833552
TU34079	0	0.467318	0.079846	0.129671	0.188518	0
TU2885	0	0	0.142139	0.025151	0.325913	0
TU2884	0.211643	0.270446	0.738955	0.404919	0.242188	0.341346
TU13136	1.38005	1.00738	1.21217	1.57726	1.10314	1.61931
TU13131	0.81833	0.961028	0.420847	0.401337	0.18597	0.355005
TU21476	0.785418	0.468473	0.922258	1.07888	1.15232	1.64233
TU35706	0.745138	0.215006	0.694468	0.505774	0.233189	0.41755
TU42699	0.074993	0.793328	0.436364	0.137624	0.015059	0.740399
TU35700	0.017739	0.015391	0	0.292352	0.22597	0.11599
TU20300	3.75553	1.93661	0.073811	0.642527	0.589969	1.13463
TU24532	1.24236	1.15931	2.37055	0.969864	1.1345	1.37362
TU53333	0.146544	0	0	0.189043	0.347998	0.486282
TU52445	0.628014	0.501632	0.499504	0.21333	0.24206	0.393894
TU3131	0.216226	0.108435	0.309129	0.168245	0.232551	0.379159
TU34253	0.098181	0.134032	0	0.269686	0	0.166034
TU34250	1.04156	1.11749	1.70468	1.48893	1.588	4.51416
TU34256	0.061349	0.254815	0.313252	0.140515	0.272931	0.181063
TU38051	0.065295	0.099774	0.14611	0.12727	0.310249	0.11332
TU38052	0	0	0	0.278519	0	0.16898
TU38053	0.427417	0.493624	0.685715	2.64768	1.08271	0.935992
TU38054	0	0.024048	0.044817	0.332884	0.027283	0.011794
TU53625	0	0	0.127208	0.384804	0	0.119178
TU53626	0.022203	0	0.94934	0	0.076719	0.097337
TU38057	0.335597	0.278146	0.769929	0.035596	0.224334	0.092922
TU14342	0	0.160387	0.138033	0	0	0.117477
TU21214	0.531566	0.521219	1.38812	0.942482	1.16182	1.81789
TU47165	0	0.04547	0.010867	0.048564	0.419231	0.027042
TU18610	0.366489	0.253146	0.135933	0.245464	0	0.503286
TU18611	0	0	0	0.222941	0	0
TU26045	0.363425	0.500341	0.222873	0.350968	0.275569	0.208581
TU26511	0.391339	0.74777	1.00841	0.312278	0.307248	0.118728
TU9141	0.70627	0.101538	0.007424	0.131969	0.167154	0.167913
TU34334	0	0.030388	0	0.254153	0	0
TU23546	0.469182	0.30201	0.674011	0.314621	0.315254	0.656126
TU9309	0.086086	0.307988	0.096604	0.023422	0.348091	0.198084
TU9308	0.000113	0.333391	0.001177	0	0	0
TU50250	1.04442	0.929707	0	0.20744	0.253039	0
TU25958	0.05185	0.212945	0.551023	0.142948	0.053675	0.25285
TU9307	0.454713	0.397579	0.825036	0.351166	0.22632	0.422748
TU22744	0	0	0.480961	0	0	0.106616
TU50252	0.254935	0.58803	0.778856	0.216856	0.232557	0.404994
TU18928	0.113519	0.088349	0.419829	0	0.127791	0.100557
TU18929	0.259438	0.361365	0.209729	0.150736	0.14684	0.082103
TU18927	0.082977	0.348763	0.755049	0.26047	0.223155	0.407044
TU13181	0.866934	0.154773	0.196126	0.959578	2.34664	0.172586
TU49093	0	0.120079	0.136672	0.127383	0	0.264489
TU13180	0.769965	0.10332	0.997241	0.0362	1.01058	0.121211
TU8872	0	0.103013	0	0	0.229067	0.339098
TU8873	0.655291	1.03157	1.99707	0.589046	0.859172	1.12889
TU8870	0	0.022628	0.316957	0.239719	0.252987	0.354639
TU54419	0.072298	0.344891	0.149793	0.157392	0.129959	0.197017
TU51279	0	0	0	0.342629	0.276814	0.180092
TU51908	2.6224	2.64648	0.741038	0.608118	0.776029	0.671485
TU51271	0.524827	0.620635	1.73078	1.35534	0.715929	0.934344
TU51273	0.208886	0.297819	0.399357	0.463545	0.269204	0.370857
TU10265	0	0	0	0.050056	0.194245	0.269952
TU370	0.614068	0.822895	1.19893	0.519851	0.713591	0.719776
TU7452	0.895481	0.674056	2.04602	1.89122	1.58332	2.16904
TU7457	0.020687	0.350013	0.275735	0.081805	0.229476	0.74788
TU377	0.038012	0.081355	0.336612	0	0.032012	0.113416
TU2790	0.328655	0.109317	0.254376	0.916605	0.857086	0.692522
TU5161	0.618389	0.447623	0.634911	0.252888	0.334102	0.046399
TU5160	0.70026	0.609145	0.938859	0.18435	0.118439	0.115523
TU2794	0	0.048474	0.453257	0.09945	0	0.068517
TU26794	0.029046	0.026804	0.3491	0.122811	0	0.073149
TU26796	0.064093	0.074149	0.590201	0	0.018447	0.052558
TU44694	0.159007	0.282023	0.366275	0.843643	0.752426	1.57403
TU44696	0.06136	0.284939	0	0	0.139711	0.021975
TU37131	0.940549	1.14652	0.966407	1.2345	0.842806	1.31862
TU4710	0	0	0	0.26894	0	0
TU11899	2.13504	2.14631	2.94962	2.0579	1.93926	1.80537
TU9092	1.05086	0	0.50257	0	0.35498	0.368612
TU14111	5.9005	8.19056	7.64521	3.56758	3.3254	3.85982
TU54746	0	0	0.093806	0.142179	0.184238	0.519257
TU56439	0.786877	0.916522	0	0	0	0
TU19760	0	0.06122	0.177152	0.091594	0.070219	0.365698
TU951	0.46328	0.215643	0.231955	0.016955	0.035618	0
TU952	0.11087	0	0	0.543424	0.198032	0
TU953	0	0.065904	0	0	0.194711	0
TU32706	0.084168	0.365956	0.129337	0.074221	0.091633	0.452859
TU47921	0.292116	0.363342	0.104454	0.052987	0.030244	0.024105
TU29848	0	0	0.103419	0.010084	0	0
TU51384	0.067393	0.144926	0.088349	0.098508	0.204267	0.202333
TU29845	0	0	0	0.204588	0.263527	0.466513
TU36088	0.236686	0	0.252166	0.052243	0	0.015941
TU29843	0.18966	0.120441	0.164621	0.169697	0.325249	0.202794
TU48404	1.67046	1.50722	2.18819	0.159804	0.156038	0.137344
TU48953	0	0	0	0.408024	0.065102	0
TU48406	1.11241	1.15895	0	0.212352	0.197337	0.167788
TU48407	0.721927	0.076959	0.833306	0.321636	0.661965	0.260851
TU48400	1.6998	1.30322	1.06229	0.146329	0.33839	0.071836
TU48401	0.314158	0.265095	0.482724	0.164948	0.250952	0.358386
TU48403	0.41848	0.674345	0.996475	0.282796	0.230231	0.313797
TU48959	0	0	0	2.33328	2.44291	2.10921
TU38532	0.062475	0	0.183991	0.303571	0.154164	0
TU51382	0.875737	1.06587	1.16995	0.759332	0.629346	1.30686
TU30701	0.372333	0.306054	0.594628	0.203283	0.397013	0.344136
TU45078	0.488298	0.720304	1.37431	0.844089	0.752777	0.682286
TU1470	0	0.408694	0.629329	0.258286	0.664227	0.44441
TU20798	0	0	0	0.519788	0.531502	2.10242
TU31035	0.067104	0.054568	0.067814	0.097346	0.287846	0.04243
TU35068	0.19034	0.140666	0.499789	0.013976	0	0
TU31036	0.313598	0.105439	0.406452	0.509332	0.267695	0.581566
TU35067	0	0	0.253777	0.131098	0.125338	0.221129
TU35063	1.19057	0.789041	2.41712	0.975222	0.681043	0.980266
TU38284	2.70815	3.21631	3.26866	1.66876	1.41319	1.65687
TU54356	0.616122	0.454683	0.101264	0.379922	0.377797	0.806407
TU14802	0.008156	0	0	0.187958	0	0
TU14809	0	0	0	0.243086	0.051227	0
TU10854	0.45741	0.542479	0.288419	0.368124	0.327055	1.18226
TU46338	1.80632	1.82764	3.54909	1.04517	0.683919	1.41056
TU46335	1.64076	1.45294	1.42527	0.768065	0.848989	1.142
TU46337	0.552248	0.204902	0.279576	0.137009	0.143912	0
TU7136	11.2394	15.5445	16.8816	29.0354	45.5304	34.9127
TU29217	0	0	0	3.0476	3.70306	2.28166
TU34622	0.028875	0.390117	0.027413	0.146679	0.20029	0.187136
TU34627	0.247386	0.437667	0.308916	0.102245	0.222771	0.255806
TU34626	0	0	0.31961	0	0	0
TU34625	0.667056	0.430921	0.62182	0.613889	0.634275	0.832692
TU33936	0	0	0	0.045119	0.226876	0
TU52218	0.397984	0.344857	0.78874	0.421871	0.320996	0.286944
TU25548	0.55914	0.878647	1.06006	4.86866	5.09662	6.88984
TU25542	0.093094	0	0	0.194339	0.168214	0.296461
TU25543	0.247688	0	0	0.148085	0.052426	0.059045
TU50525	0	0	0	5.54569	3.3437	4.80653
TU51335	0	0	0.326843	0	0	0
TU7689	0.346959	0.476528	0.768198	1.04056	0.940977	0.292518
TU7682	0.104983	0.145623	0.419321	0.054453	0	0.056974
TU7683	0.212367	0.464775	0.175523	0.102909	0.060672	0.015379
TU24600	0.2697	0.023819	0	0.035085	0.016292	0.020151
TU4792	0.485289	0.343629	0.532698	0.031063	0.187859	0
TU19200	0.164094	0.500724	0.783008	0.310181	0.174072	0.499366
TU4798	0.295115	0.245967	0.263709	0.234683	0.100814	0.625151
TU19205	0.100999	0.064792	0.11925	0.077575	0.097423	0.395596
TU6627	0.082186	0.266436	0.275086	0.185209	0.125502	0.029659
TU6626	0.241787	0.146523	0.399094	0	0.25043	0.310021
TU28925	0.044788	0.019431	0	0.567314	0.439005	0.836437
TU23119	0.341093	0.40603	0.78218	1.25182	1.3469	1.32454
TU54514	0.716295	0.606672	0.796651	0.613573	0.506408	0.620724
TU23110	0.316513	0.22855	0	0.177077	0.102686	0.109418
TU51594	3.90543	2.70463	3.97495	6.03084	5.80802	5.80736
TU51595	0.315697	0.323006	6.0129	0.85603	0.853842	0.412413
TU51597	1.02977	1.59045	0.788272	0.24539	0.326546	0.494707
TU52965	0.047977	0.085863	0.071507	0	0.130689	0.26017
TU42522	2.56989	2.5021	1.34874	1.12995	0.984268	1.55928
TU9406	0	0.270431	0	0.395058	0.214306	0.1005
TU10845	0.073705	0.248417	0.25139	1.27029	1.39454	1.32928
TU29980	32.1041	23.5865	7.01761	7.89833	9.30646	9.93506
TU11402	0.354972	0.515573	0.844304	0.763154	0.364476	0.671152
TU2636	0.302092	0.444293	0.721097	0.168982	0.25238	0.250865
TU2637	0.431072	0.470199	0.638956	0.286138	0.45189	0.477993
TU44208	1.56335	0.889271	0.122613	0.875068	0.615501	1.26214
TU23377	0.06268	0	0	0	0	0
TU51730	0.459305	0.867993	0.78076	3.89164	2.81966	6.04282
TU54919	0	0.140196	0.179349	0.450711	0.257812	0.102186
TU51045	0.706547	1.13971	2.85278	1.25571	1.03261	0.541205
TU51048	0.234475	0.467355	0.980401	1.08255	1.52954	1.4033
TU51049	0.145623	0.663992	0.943144	0.858151	0.990118	1.04296
TU51738	0.837133	0.756947	1.46502	0.428431	0.157909	0.266129
TU29180	0.16414	0	0.078934	0.376027	0.054315	0.271577
TU20673	0.082919	0.205525	0.735426	0.115487	0.06121	0.057647
TU7910	1.86758	4.00864	0.475126	1.79977	4.68346	5.63328
TU20674	0.6211	0.244543	0.443565	0.184256	0.331054	0.575055
TU20677	0.108621	0	0.467219	0.220952	0.077932	0.105818
TU49125	0.263873	0.181706	0.319658	0.037876	0.033909	0.113875
TU14462	0.546288	0.028901	0.021669	0.056506	0.51497	0.698378
TU55749	0.454202	0.408789	0.59313	0.640199	0.471392	0.493986
TU55748	0.388466	0.301224	0.807499	0.329834	0.399694	0.185763
TU11660	0.035607	0	0.181423	0.03898	0.090346	0.331516
TU11666	0.904191	1.59665	2.67203	1.33504	0.954924	2.26059
TU44067	0.131996	0.166814	0	0.205711	0.239577	0.338134
TU44064	0.186025	0.154725	0.289497	0.281716	0	0.085248
TU44065	0.177892	0.185869	0.253951	0.128302	0.200665	0.247034
TU44068	0	0	0.269033	0.161216	0	0.352637
TU44069	0.404151	0	0.210335	0.336476	0	0.047655
TU39035	0.358411	0.171431	0.425354	0.5016	0.282676	0.50432
TU55747	0.380461	0	0.649575	0.292561	0.273064	0.496244
TU39036	0.28509	0.230149	0.457423	0.019426	0.037004	0.021369
TU2249	0.676654	0.791645	0.756125	0.152521	0.198882	0.22557
TU2240	0.033643	0.374615	0.28132	0	0.116602	0.053587
TU2245	0.760737	0.465063	0.521699	0.435288	0.694593	0.816033
TU2244	0.385004	0.347216	0.492668	0.600154	0.586247	0.961156
TU41788	0	0.136429	0	0.994641	0.039512	0.014082
TU52388	0.089783	0.759801	0.306501	0.035862	0.040944	0.122725
TU35497	0	0	1.11844	0	0.027149	0.239317
TU35496	4.10074	3.62996	6.99071	1.2493	1.21308	0.36057
TU35495	2.19843	1.72515	2.14969	0.33152	0.2963	0.192254
TU35494	2.62661	2.23787	1.45636	0.380651	0.277596	0
TU35493	2.11112	1.8431	2.67376	1.46609	1.51641	1.45649
TU42327	5.92965	1.81827	2.73532	1.19726	0.890545	1.05797
TU42325	1.59989	0.399689	0.675983	0.412049	0.286352	0.558778
TU35499	1.83563	2.73958	3.05308	1.48395	0.492035	0.362727
TU35498	0.427146	0.199113	0.363971	1.08775	1.03059	0.201992
TU38919	0.225147	0	0	0	0	0
TU46522	1.73169	1.95664	2.56592	2.70502	2.18971	2.79483
TU30515	0.346504	0.394943	0.394667	0.35972	0.211901	0.304771
TU30046	0.25739	0.24439	0.203682	2.33611	0.07071	2.02866
TU34016	2.87802	2.78943	5.02743	0.994673	0.848739	2.29345
TU30512	0.444738	0.246077	0.559484	0.434005	0.052116	0.220784
TU34018	0.167724	0.043756	0.442949	0.558678	0.376186	0.329396
TU30048	0.574809	0.642315	1.49312	0.115156	0.150337	0.137359
TU51591	0.216217	0.455374	0.33582	0.399805	0.246806	0.39271
TU21189	0.030745	0	0	0.033015	2.73944	1.21503
TU33893	1.52398	0.575589	0.626746	0.237157	0.074979	0.405325
TU50954	0.255493	0.500251	1.03405	0.342884	0.474913	0.597761
TU33894	0.175791	0.419198	1.86922	2.01567	2.66743	3.74501
TU33898	0.474329	0.440686	0.599459	0.264776	0.382171	0.654842
TU50959	0	0	0	0.450966	0.322027	0.473155
TU50958	0.094467	0.218706	0.1341	0.077621	0.08192	0.101622
TU35728	0.469289	0.595853	1.00194	0.641949	0.788455	0.312614
TU2880	0.256773	0.134773	0.009773	0	0.008282	0.084498
TU38072	0.123381	0.030564	0	0	0.333978	0.000512
TU38073	0.309705	0.242376	0	0	0	0.025208
TU38070	0.202037	0.243412	0.035599	0.052689	0	0.08735
TU38071	0.04716	0.23299	0	0.066323	0	0.232157
TU38074	0.012122	0	0	0.053438	0.010874	0.030307
TU6432	0.128715	0.83956	0.124527	0.144036	0.061144	0.52284
TU25666	0	0	0	0.360049	0	0
TU33099	7.24403	2.13949	0	0	0.20665	0.155416
TU33098	9.07798	1.75141	0.067386	0	0	0
TU8587	0.221924	0.143572	0.359033	0.137072	0.092181	0.167328
TU11523	0.217726	0.268937	0.339438	0.056623	0.04609	0.025159
TU42928	0	0.290793	0	0.036739	0	0.127609
TU4962	1.0134	0.745208	1.01566	0.342164	0.49845	0.508192
TU44637	0	0	0	0.84635	0.390481	1.94212
TU21454	0.428308	0.516591	0.780689	0.437231	0.259889	0.457022
TU42923	0.195396	0.013383	1.14781	0.266299	0.024209	0.126089
TU16895	0.123342	0.114542	0.143376	0.022585	0.148624	0.286146
TU16897	1.24705	1.27118	0.564051	0.527204	0.854674	1.00328
TU43143	0.282524	0.117483	0.137759	0.315327	0.250792	0.373674
TU52550	5.02453	0.169424	4.14508	0.061342	13.2219	0.05409
TU4360	0.366969	0.288152	0.851306	0.521059	0.49917	0.564545
TU21231	0	0.152072	0.517577	0	0	0.080766
TU52554	0	0.104036	0	0	0	0
TU21234	0.090266	0.098493	0.275692	0.294854	0.294447	0.10896
TU30275	0.30195	0.223163	0.475167	0.094991	0.36861	0.334268
TU52558	0.584626	0.592087	0.617587	0.943526	0.912145	1.05194
TU35708	0.67168	0.424048	0.677377	0.116413	0.061653	0.339493
TU10127	0.867921	0.537784	0.434664	0.163199	0.042008	0.207019
TU2401	61.0733	57.3781	66.8995	23.1733	25.8727	12.3059
TU49000	0.412159	0.266891	0.617125	0.605223	0.762809	0.421557
TU5365	0.026695	0.106851	0.309703	0.082786	0	0.032357
TU2407	1.78948	0.864845	1.08266	1.22854	1.18646	0.904005
TU3801	0.271849	0	0	0	0	0
TU41898	1.63399	0.498221	0.31047	0.233632	0.394683	0.272211
TU2408	0.802842	0.496127	0.709424	0.370753	1.09309	0.503611
TU22986	0.172761	0.872965	0.751157	0.49692	0.535673	1.07129
TU39859	0.74056	0.785223	1.54059	0.212384	0.074361	0.01777
TU39581	2.10195	1.42919	1.9145	2.86187	2.1639	1.1557
TU29652	0.406351	1.93844	0	0.024716	0.172453	0
TU39586	0.733891	0.59841	0.669342	0.445915	0.263012	0.525035
TU37736	0.201304	0.087797	0.102106	0.418992	0.430056	0.220975
TU51925	0.819803	0.621469	1.68964	0.68786	0.672897	0.976119
TU51927	0.580191	0.731269	0.898167	0.627041	0.33152	0.434337
TU51926	1.47265	1.28114	2.17892	0.858885	1.00901	1.06584
TU21078	0.634006	0.252025	0.408982	0.411625	0.0671	0.219585
TU5185	0.038263	0.045135	0.05664	0.103615	0.241358	0.017493
TU5187	0.35447	0.014646	0.045328	0.087942	0.030586	0
TU5181	0.052082	0	0.189831	0.08607	0	0.249746
TU32198	0.075611	0.254324	0.078002	0.09169	0.139065	0
TU52203	0	0	0	0.356325	0.247752	0.399084
TU4586	0.588965	0.802908	0	0	0.234908	0
TU743	0.504831	0.111697	0.066667	0.203446	0.258965	0.055264
TU38988	0.39129	0.430573	0.651047	0.732406	0.387894	0.590817
TU53629	0	0.093025	0	0.055602	0.159724	0.25204
TU38985	1.9407	1.86809	2.66374	1.3022	1.20215	1.62851
TU4588	1.24163	0	0	0	0.177399	0
TU4589	0.352174	0.244587	0	0.134031	0.083609	0.738136
TU51331	0.3122	0.58619	0.914678	0.417921	0.393272	0.409503
TU46090	0.029913	0.059557	0.052232	0.502784	0.080907	0.257887
TU37942	0.036027	0.015416	0.018137	1.38566	0.01654	3.87329
TU6933	0	0	0	0.18967	0.039621	0.112256
TU6989	0.557642	0.45981	0.153042	0.062135	0.103273	0.278508
TU38678	0.799123	0.643289	0.296212	0.242132	0.441085	0.339696
TU54729	0.176782	0.061737	0	0	0	0.027849
TU20804	5.96268	6.21073	4.43123	8.39221	10.8289	10.2204
TU1533	0.073719	0.000891	0.291151	0	0.032597	0.039716
TU49338	0.056051	0.198497	0.086861	0.097029	0.121735	0.315309
TU49334	0.567434	0.867441	0.769221	0.143969	0.321524	0.291499
TU49336	0.394138	0.127506	0.290412	0.02276	0.396673	0.637944
TU49331	0	0	0	0	1.06052	0
TU54725	0.602094	0	0	0.28314	0.393781	0.465791
TU49332	0.243966	0	0	0.180079	0.133636	0
TU36066	0.263828	0.172906	0	0.127571	0.065482	0.560562
TU27466	0.0434	0.060544	0.082058	0.119836	0.120814	0.444206
TU27462	0	0	0	0.362578	0	0.099296
TU48426	0.042764	0.114797	0.678878	0.519313	0.559161	0.522676
TU48425	2.28102	2.07663	4.09627	4.96265	4.80163	4.29086
TU55685	0	0	0.354851	0	0	0
TU4979	0.256027	0.194001	1.25253	0.31734	0.190894	0.483885
TU4978	0.306955	0.222772	0.475142	0.183059	0.231051	0.398648
TU30728	0	3.21133	0	0	0.094255	0.073712
TU55687	0.30525	0.230175	0	0.044184	0	0
TU30726	0.428214	0.347968	0.339613	0.199322	0.302268	0.336363
TU30727	2.11211	3.8054	10.3216	0.318224	0	0
TU30725	2.42108	0.738957	1.30404	0.426997	0.501609	0.340899
TU35008	4.40906	5.32356	2.10764	6.11139	3.97999	4.26238
TU31057	0.228322	0.223024	0.419703	0.211146	0.316456	0.313845
TU31056	0.238785	0.195805	0.361318	0.219921	0.205452	0.217115
TU35006	0.628657	0.545606	1.67166	0.362248	0.565929	0.383554
TU35007	0.718102	1.0013	1.75909	0.288489	0.41556	0.320325
TU49597	0.576449	1.35422	1.69683	1.71228	2.17839	3.25277
TU49847	0.362738	0.47872	0.575095	0.684386	0.508276	0.663593
TU49846	0.091612	0.492991	0.59444	0.182148	0.337263	0.214284
TU41159	0.099941	0.453514	0.716036	0.267428	0.355537	0.427967
TU41158	0.290277	0.443044	0.713773	0.39172	0.355264	0.147785
TU17448	0.265601	0.449837	0.697397	0.147702	0.494972	0.451823
TU41153	0.510088	0.446071	0.498678	0.694056	0.768513	0.666602
TU17440	0.053554	0.281257	0.020878	0	0.240842	0.164109
TU17441	0.112666	0.163499	0.086396	0.159858	0.037232	0.288278
TU20114	0.215009	0.177034	0.192799	0.552374	0.053399	0.057828
TU20115	0	0.068008	0.836702	0.028772	0.05678	0
TU20116	0.111652	0.290946	0.454958	0.044905	0	0.081419
TU20112	0.772596	0	0	0	0.054666	0
TU20113	0.414738	0	0	0	0.005243	0
TU14861	0	0.011757	0	0	0.315098	0.510895
TU14860	0.560221	0	0.118099	0.571362	0.638799	0.476833
TU7279	0.167633	0.197688	0.348755	0.128282	0.129937	0.217643
TU41334	0.22292	0.396678	0.409053	0.087595	0.123974	0.126476
TU2180	0	0.524249	0	0.472939	0.06644	0
TU2181	0.455137	0	0	0.001628	0	0.00428
TU2182	0.004545	0.00011	0.587829	0.000311	6.8e-05	0.118591
TU7277	0.360357	0.332956	0.618179	0.203965	0.275074	0.346433
TU31441	0	0	0	0.045859	0.49032	0.534218
TU50097	0.78338	0.773168	1.91777	0.57699	0.773859	0.474471
TU50726	0.012697	0	0	0.113316	0	0.253088
TU50721	0.404054	0.411879	0.489153	0.537876	0.265687	0.5921
TU50722	0.629593	0.542766	0.963373	0.511353	0.361913	0.530733
TU24969	0	0	0	0.32711	0.064748	0.19952
TU24968	0.187252	0.493094	0.769769	1.00671	0.620623	0.055526
TU34353	0.724641	0.536465	0.966763	0.228823	0.406478	0.517519
TU34351	0	0	0.138766	0.342833	0.06516	0.079726
TU30981	0.34608	0.284294	0.87684	0.211794	0.059818	0.175435
TU34359	0.272137	0.240367	0.163042	0.135011	0.218236	0.117751
TU52766	0.424516	0.723292	0.079735	0.335915	0.494905	0.361148
TU52764	0.203311	0.68209	0.872686	0.370433	0.456392	0.366313
TU7110	0	0.443976	0	0	0	0.073162
TU29234	0.186526	0.180326	0	0.235676	0	0.075512
TU29235	0.076123	0.331281	0.250677	0.060104	0.181038	0.390822
TU50891	0	0	0	0.187931	0.069861	0.086978
TU50541	0	0	0.177351	0.51481	0.288285	0.122206
TU50545	0.486517	0.43976	0.518202	0.340754	0.261099	0.308918
TU50546	0.433621	0.36212	0.456839	0.393881	0.283463	0.298997
TU19047	2.4411	1.86299	0	0.252789	1.16577	1.45214
TU19048	2.01842	1.74739	0.059086	0.03895	0.383249	1.08832
TU52490	0	0.199519	0	0.082557	0	0
TU52491	0.199008	0	0.828054	0.147229	0	0
TU52493	0.668931	3.12416	0	0.277134	0	0
TU52495	0.127846	1.30513	0	0	0	0
TU25698	0.58821	0.313534	0.851358	0.229632	0.265118	0.292978
TU19955	0	0	0	0.543121	0	0
TU19956	0	0.229122	0.099091	0.052952	0.077323	0.096377
TU19957	0.647231	0.148363	0.236309	0.367847	0.540033	0.677441
TU19950	0.891371	1.4351	0.351841	0.218289	0.751998	0.980298
TU19951	0.004051	0.276913	0.075883	0	0.002711	0
TU19952	0	0.14371	0.017113	0.486673	0.164834	0.38854
TU19953	0.424235	0.041237	0.573097	0.174501	0.079231	0.093562
TU15216	0.460779	0.858355	0.92518	0.485332	0.782778	0.687289
TU56006	0.792528	0.751419	0.798106	1.32104	1.07199	1.23812
TU56009	0.184781	0.275495	0.836963	0.138293	0.219888	0.260597
TU28948	0.668488	1.01283	0.623203	0.214907	0.223432	0.105592
TU8119	0.03616	0.179661	0.286713	0.08417	0.014268	4e-05
TU8118	0.055276	0.021229	0.060086	0.003869	0.245705	0.249839
TU24611	0.381347	0.080973	0.315234	0	0	0.392078
TU6606	0.073523	0.146856	0.090956	0.16062	0.233297	2.39511
TU6605	0	0.087535	0	0.161421	0.027943	0.082634
TU8116	0.396936	0.066199	0.282678	0.183779	0.152528	0.137302
TU8111	0.297643	2.2129	0.569151	0.045986	0.160555	0.205927
TU8110	0.37133	0	0.205181	0.124603	0.090981	0.052462
TU6601	0	0	0	0.017094	0.521685	0.978193
TU8112	0.715467	0.188676	0.001451	0.070785	0.001998	0.034241
TU52940	2.41665	2.58051	3.65257	1.7593	1.13783	2.3531
TU38868	0.16785	0.053748	0.223177	0.298662	0.641262	0.427032
TU589	0	0.137394	0	0	0	0
TU588	0.50671	0.374989	0.119279	0.201415	0.152896	0.190117
TU38861	5.62743	6.19383	0	1.40437	1.76845	2.72436
TU38860	0.319667	0.4984	0.375592	0.116616	0.214506	0.073911
TU47063	0.29288	0.206719	0.105624	0.025881	0	0.031526
TU18794	0.856168	0.87931	2.30914	0.807033	0.2698	0.745873
TU18796	0.200212	0.390272	0	0	0.419309	0.297921
TU47065	0	0.205467	0	0.156541	0.41245	0
TU18792	0	0.11108	0.675241	0.336596	0.395061	0.067603
TU42548	0.279625	0.408947	0.812922	0.631591	0.396359	0.395359
TU4114	0.31631	0.595776	0.783902	0.253429	0.302015	0.255741
TU18577	0.304504	0.017842	0.090958	0.22756	0	0
TU27120	0	0.043711	0	0.57601	0	0.487571
TU28610	0.385387	0.34653	0.691236	0.609824	0.425212	0.834262
TU28617	0.200725	0.345436	0.576866	0.302645	0.33394	0.514688
TU27125	8.67277	10.4469	15.7208	6.3433	5.88642	9.04344
TU28619	0.304489	0.273234	0.686377	0.239816	0.340993	0.208432
TU28618	0.254027	0.399795	0.46641	0.262123	0.254145	0.264246
TU26610	0.597128	0.277647	0.424625	0.315226	0.300814	0.4398
TU26613	0.392234	0.351055	0.341677	0	0.09635	0.30693
TU2610	0.312797	0.222046	0.453427	0.308164	0.336777	0.453012
TU44260	0.674829	0.263074	0.646926	0.373144	0.56556	0.566433
TU44261	0.042791	0.271286	0.200961	0	0.182589	0
TU44263	0.54574	0.407596	1.16418	0.620752	0.40837	0.756645
TU44266	0	0	0	0.08568	0.30336	0
TU14995	0.83218	0.963352	1.85811	9.51745	8.16502	10.3783
TU29903	0	0.298776	0.087886	0.117789	0.052868	0
TU27692	0.012898	0.05844	0.297507	0.099539	0.091861	0.325534
TU51717	0.853085	1.47582	0.515481	0.769868	0.663147	1.59694
TU27691	0.190151	0.24919	0.156646	0.52355	0.312589	0.645609
TU51712	0	0	0	0.073985	0	0
TU37079	0.217626	0.424405	0.409986	0.377686	0.314233	0.207815
TU13828	21.6687	5.51452	3.05958	2.38187	2.62137	4.28811
TU13829	0.622414	0.51657	1.10649	0.433481	0.23946	0.466318
TU55728	0.073699	0.068367	0.06593	0.17233	0	0.196694
TU44089	0.285193	0.246902	0.50998	0.621164	0.530437	0.799794
TU46591	0.73309	0.592086	0.497986	2.19076	1.21015	1.57997
TU11684	0.512989	1.39993	2.22393	2.69612	2.36197	4.17441
TU48834	0.305164	0.353222	0.6558	0.300197	0.233813	0.284712
TU49838	0.113875	0.315549	0.074096	0	0	0
TU48853	0	0.042085	0.046993	0.248895	0.090236	0
TU50395	2.13586	1.5723	2.98223	0.510868	0.94954	0.774607
TU50394	0	0.299236	0.207959	0.139649	0.059861	0.047441
TU3565	0.521858	0.490299	1.08819	0.443606	0.415992	0.437515
TU3564	1.07524	0.904063	1.45231	0.468225	0.526284	0.508497
TU6042	0.041575	0	0.090364	0	0	0.230944
TU29429	0.078301	0.276227	0.03609	0	0	0.131303
TU49450	1.16368	0.995119	1.1691	1.60537	1.53032	2.45698
TU45680	0.309165	0.379329	1.03634	0.323659	0.190933	0.279148
TU49100	0	0	0	0	0	0.090399
TU49106	0	0	0.437551	0	0	0
TU49107	1.60587	1.27465	1.4779	0.602579	0.991232	0.657279
TU49833	0	0	1.99903	0	0	0
TU45137	0	0	0	0.054719	0.056042	0.264994
TU45135	0.140199	0.148098	0	0.345033	0.040903	0.54749
TU45134	0	0	0	0.261044	0.028122	0.064061
TU45133	0	0	0	0.092128	0.386931	0.000143
TU49527	0	0	0	0	7.1e-05	0
TU42309	0.383711	0.2189	0.450635	0.274537	0.168772	0.307503
TU42308	0.21591	0.179825	0.419391	0.286903	0.579197	0.193414
TU14090	0.623802	0.189012	1.96198	0.166654	0.164727	0.198752
TU42305	0	0	0	0.234658	0.11376	0.271851
TU42304	0.439926	0.650431	1.2799	0.488695	0.36535	0.185204
TU54096	0.144318	0.290407	0.320483	0.063071	0.066564	0.065146
TU46811	0.025885	0.318531	0.009525	0.01398	0.09195	0.014938
TU16650	0	0.256953	0.14112	0.402935	0.537812	0.726439
TU6021	1.09951	0.905058	1.15199	0.650137	0.519069	0.653303
TU6020	0.101085	0.040521	0.13419	0.041762	0.178337	0.138599
TU10152	0.142748	0.20424	0.310424	0.109368	0.385854	0.266852
TU10151	0.305894	0.287732	0.408871	0.51905	0.356035	0.40797
TU10157	0.109758	0	0.449997	0.059257	0.045597	0.073087
TU10156	0.078468	0.159982	0.435419	0.770312	0.859537	0.317744
TU30063	3.67916	4.07093	6.15886	3.32549	1.87051	2.98647
TU28234	0.023719	0.015876	0.011461	0.077555	0.219796	0.09242
TU50971	0.019565	0.203032	0.113398	0.01563	0	0.292411
TU50972	0.159774	0.244765	0.096147	0.260498	0	0.14198
TU41451	0.026112	0.046604	0.128329	0.147093	0	0.12748
TU33562	2.75325	1.74918	0.347059	0.332335	0.197548	0.295409
TU8611	0	0.512089	0.208637	0.132888	0	0.063327
TU34296	0.311103	0.093054	0	0.415295	0.076271	0.489987
TU34297	0.301279	0.29385	0.667532	0.186139	0.125859	0.316867
TU24748	1.60455	0.615333	0.151642	0.169662	0.346816	0.273706
TU38094	0.193781	0.270984	0.636962	0.442886	0.369457	0.467921
TU53371	0	0.250504	0	0.164583	0	0.071797
TU1947	0.276103	0.185025	0.22985	0.329204	0.329964	0.488907
TU51583	3.50349	3.11696	4.21464	2.39699	2.40413	3.2203
TU23123	1.17499	0.761879	1.42333	0.790743	0.53431	0.67318
TU12085	0.209205	0.162901	0.130877	0	0	0.366986
TU12084	0.342718	0.258711	0.176604	0	0.119858	0
TU29391	0.293186	0.312882	0.448534	0.312605	0.263201	0.318341
TU29390	0.248012	0.288991	0.315189	0.210559	0.3206	0.421072
TU31151	0.041372	0.133945	0.291765	0.041286	0	0.144201
TU21430	0	0	0	0.279288	0	0
TU13684	0	0	0	0	0.643714	0.249728
TU13683	0.054159	0.057753	0.836374	0.377093	0.555202	0.357806
TU13681	1.75065	1.2678	5.08532	1.16412	0	0
TU2050	0	0	0	0.249289	0.375919	0.399696
TU2051	0.335207	0.235184	0	0.266869	0.655208	0.633937
TU46102	0.248016	0.246685	0.260978	0.435595	0.252755	0.275032
TU46108	0	0.293266	0	0	0	0
TU43162	40.2298	32.8752	30.8317	14.2104	18.7106	17.4485
TU43160	0.007275	0.352209	0.496246	0.508143	0.402563	0.357569
TU39741	0	0	0	0	0	0.832467
TU43164	2.01829	2.99419	2.09209	1.21619	0.566166	2.85664
TU2055	0	0	0	0	0	0.151912
TU33743	1.64959	1.02638	1.62205	0.925163	0.688352	0.993545
TU44062	0.298728	0.398784	0.199817	0.358617	0.268878	0.400862
TU52530	0.165212	0.401715	0.513116	0.231571	0.248238	0.399191
TU52024	0.190386	0.2319	0.722663	0.480102	0.33397	0.613375
TU52534	0.962907	0.951791	2.07477	0.424656	0.241198	0.479157
TU5439	0.050323	0.119602	0.158597	0.262702	1.1909	0.714499
TU5438	1.23835	1.06551	1.40509	0.933938	1.23546	1.25951
TU48465	0	0.008085	0	0.088489	0.051031	0.169216
TU5345	0.026751	0.032769	0.075149	0.110187	0.256623	0.023076
TU11110	2.42023	2.88444	4.63992	1.52871	1.94175	2.83446
TU35896	0.120553	0.09027	0.409647	0.008231	0.037113	0.016269
TU49748	0.535485	0.569582	0.909361	0.584595	0.194691	0.310674
TU14549	0.28573	0.265671	0	0.793799	1.37504	1.24932
TU18962	0.490541	0.559105	0.415158	0.450382	0.311864	0.463516
TU47475	0	0.030776	0.077717	0.061315	0.31353	0.325442
TU14542	0	0	0	0	0.931127	0.175413
TU28134	1.46895	1.46054	2.03432	0.697284	0.706637	1.34063
TU28133	0.577138	0.552272	1.01859	0.242793	0.133704	0.374705
TU48196	0.389807	0.577045	0.522685	0.659229	0.637611	0.508925
TU11853	0.443144	0.362046	0.616114	0.169728	0.203631	0.362016
TU48195	0.118635	0	0	0.149637	0.033283	0.374308
TU11855	0	0	0.520156	0.250654	0.027459	0.113771
TU11854	0.398082	0.168566	0.122842	0.136301	0.015808	0.286699
TU3778	0.38746	0.127997	0.351494	0.387414	0.352489	0.360749
TU9708	0.138593	0.056806	0.429637	0	0.090582	0.103877
TU3772	0	0.311562	0	0	0	0
TU54709	0.038635	0.058795	0.028233	0.31802	0.23791	0.136312
TU9703	0	0	0	0	0	0.234949
TU9702	0.012569	0.177345	0.252053	0.130002	0.0376	0.142333
TU20865	0.639947	0.400067	0.646661	0.583462	0.448979	0.364038
TU42963	0	0	0.365864	0.111431	0	0.108494
TU52743	1.05108	0.512096	0.453554	0.273684	0.037908	0.241585
TU36597	0.304887	0.080244	0.363549	0.220177	0.1256	0.014801
TU52140	0.244121	0.259296	0.094453	0.249917	0.365809	0.341756
TU48448	0.253006	0.085797	0.48653	0.616411	0.438503	0.744699
TU5162	1.39766	0.823089	0.567962	0.065167	0.217901	0.280415
TU48440	0.072944	0.288364	0.528781	0.214797	0.110206	0.287504
TU31213	0	0.07222	0.112011	0.276658	0.117046	0.283837
TU2793	0.270997	0.256971	0.287313	0.546842	0.274194	0.26194
TU1433	0.548588	1.43895	0	0.331764	0.318137	0.42465
TU1435	0.317709	0.112484	0.776522	0.357835	0.464428	0.193726
TU52144	0.296845	0.462405	0.696877	0.484965	0.30262	0.245378
TU1436	0	0	0	0.40406	0.244369	0.151702
TU1438	0.238891	0.260578	0.354753	0.108947	0.074887	0.351975
TU2799	3.25823	2.17714	4.40196	2.1553	2.01212	2.47291
TU49869	0.441656	0.22725	0	0.648089	0.321986	0.388913
TU49868	0.762686	0.303249	0.604214	0.608786	0.709391	0.563149
TU49861	0.995201	0.859555	0.845601	0.125099	0.12286	0.336947
TU49860	0.213569	0.097058	0	0.104946	0	0.334861
TU51375	0.353146	0.201036	0.242063	0.58886	0.291475	0.516082
TU34990	0.972263	0.853413	0.452698	0.257006	0.258508	0.208685
TU49866	0.344888	0.15555	0.343917	0.411515	0.764906	0.420511
TU41132	0.028071	0.00105	0.405286	0.021105	0	0.355228
TU48996	0	0.565788	0	0	0	0
TU48994	1.03615	0.560149	1.64808	1.17279	1.07738	0.993911
TU11144	0.241099	0.13549	0.138049	0.194108	0.248455	0.197357
TU35241	0.692551	0.64291	1.0459	0.931935	0.980586	0.86458
TU34844	0.177359	0.138894	0.316606	0.324335	0.3778	0.062924
TU48999	0.373569	0.505087	0.62538	0.33386	0.334185	0.212942
TU14516	0	0	0	0	0.398156	0.030065
TU10811	0.064767	0	0.520674	0.283828	0.106079	0.299046
TU49713	1.10081	0.651311	1.07784	0.247755	0.247465	0.496778
TU49712	0.202846	0.190202	0.324224	0.908836	0.52082	0.52864
TU49711	3.16251	2.27286	2.62788	0.80078	0.87546	0.822997
TU10815	0	0.164482	0	0.336895	0.152382	0.428523
TU34199	0.446234	0.589056	0.584985	0.323736	0.274404	0.242746
TU34198	0.293076	0.767556	0.642157	0.827374	0.803592	0.604779
TU14518	1.84766	1.68968	0	1.47053	1.18239	0.881579
TU7254	0.176069	0.186965	0.680763	0.458206	0.288304	0.325871
TU17792	0	0	0.295278	0.986265	0.613457	0.455792
TU50702	0.287395	0.339809	0.309446	0.403577	0.331371	0.37012
TU17796	0.144018	0.205559	0	0.230691	0.030391	0.210861
TU2169	24.4814	19.9936	48.0103	43.7704	47.0275	46.0061
TU17798	1.21559	1.3135	3.55713	1.0954	1.54439	1.88439
TU17799	0.519436	0.788137	0.727617	0.286276	0	0.381893
TU50708	3.42067	2.26332	1.50686	1.70722	1.49489	1.72543
TU34371	1.65454	0.366657	0.992328	0.599779	0.365087	0.729777
TU30301	0.587962	0.513906	0.837145	0.472326	0.483959	0.6646
TU34379	0.057837	0.009556	0.132499	0.150396	0.327446	0.084563
TU50566	0.773602	0.86439	0.504925	0.374736	0.317609	0.329619
TU50567	0.218553	0.128342	0.46213	0.371827	0.72646	0.230318
TU33973	1.55047	1.35497	1.50423	1.44366	1.50722	1.571
TU50569	0.085208	0.223759	0	0.115731	0.611307	0.280369
TU16227	0.587512	0.447285	0.339374	0.571087	0.39355	0.514442
TU19029	0.124236	0.043944	0.552008	0.155485	0.106698	0.078823
TU38137	0.13319	0.379323	0.664253	0.245863	0.265046	0.454913
TU38132	0.505227	0.321472	0.426835	0.283991	0.212213	0.395648
TU46669	2.3078	2.70109	6.4355	3.05488	2.98679	6.70042
TU38138	0	0.10302	0.070297	0.013372	0.248332	0.055004
TU21372	0.061812	0.12516	0.236991	0.075269	0.396905	0.217808
TU4751	0.239699	0.628216	0.5692	0.109865	0.170291	0.229852
TU19979	0	0	0	0.003099	0.001954	0.420872
TU19976	0.689607	0.647659	1.50319	0.502822	0.727058	0.622654
TU19977	0.395278	0.962532	0.949364	0.603759	0.392594	0.242906
TU19796	0.243088	0.354717	0.121456	0.078727	0.379612	0.57013
TU19794	0.335785	0.60029	0.22349	0.241041	0.165142	0.211574
TU4288	0.585939	1.44972	2.4936	0.611937	0.307977	0.665741
TU4282	0	0	0.27942	0	0	0.269679
TU49580	0	0.036016	0	0	0	0
TU22574	0.277273	0.658174	0.75674	0.199794	0.094035	0.149737
TU28960	1.19532	1.18681	2.06347	2.28277	2.44312	2.78997
TU56025	0.172535	0.355843	0.967023	0.374481	0.449785	0.898982
TU56026	0	0.087777	0	0.32956	0.834771	0.050074
TU28969	1.03456	0.754162	1.49084	0.944311	0.981499	1.07938
TU26852	0.197902	0.118399	0.6271	0.346761	0.140848	0.37824
TU26851	0.142246	0.089064	0.152245	0.314179	0.009711	0.089446
TU26850	0.104442	0.175096	0	0.03701	0.388582	0.557082
TU8428	0	0.254971	0.429767	0.095181	0.159536	0.326778
TU24637	1.02423	1.10658	1.34418	7.62672	5.24064	26.0956
TU4133	1.7269	0	0	0	0.088543	0
TU4137	0.603935	0.072712	0.058397	0.178816	0	0.627544
TU4136	1.61989	0	0	0.208832	0.15006	0.409215
TU4134	5.22837	0.096344	0	0.183777	0	0.359794
TU211	0.1996	0.073259	0.378895	0.100788	0	0.018262
TU214	0.705264	0.773194	1.46402	0.789787	0.570692	0.766039
TU42568	0	0.053617	0.307463	0	0.077856	0.170095
TU18777	0.245076	0.288793	0.37028	0.110254	0.177971	0.256398
TU18775	0.315699	0.388387	0.317501	0.447696	0.351958	0.378414
TU42566	0.224301	0.184453	0.01949	0.216777	0.125191	0.466843
TU47040	0	0.301471	0	0	0	0.043317
TU16914	0.18849	0.205098	0.362161	1.50529	1.00589	1.27132
TU5087	0.445168	0.26059	0.724021	0.392725	0.179592	0.280377
TU5088	0	0	0	0.385898	0	0
TU41918	4.848	5.62461	0	0.852129	2.32072	5.90714
TU13098	2.47502	1.78757	2.13968	1.59493	1.51418	2.27977
TU39465	0.051817	0.008332	0.607922	0	0.051969	0.057443
TU55390	0.102844	0.355743	0.254993	0	0.113175	0.09062
TU7537	0.261157	0.405399	0.71945	0.466711	0.312555	0.413707
TU29616	0.12275	0.120629	0.128888	0.165566	0.28487	0.126553
TU51889	0.540148	0.343384	0.486343	0.360126	0.096914	0.808946
TU51554	0.523667	0.433163	0.606712	0.355348	0.194877	0.22289
TU27100	0.25479	0.385424	0.319608	0.456577	0.358258	0.314229
TU51557	0.177753	0.372764	0.913216	0.293262	0.181324	0.252681
TU28631	0	0	0.321122	0	0	0
TU51880	0.435948	0.733889	1.18871	0.183347	0.189963	0.31669
TU51881	0.494905	0.494953	0.752244	0.53797	0.399929	0.495719
TU29944	0.318114	0.327489	0.606524	0.274719	0.013278	0.364336
TU29945	0.426401	0.420208	0.966093	0.406006	0.245001	0.42184
TU20455	0.531269	0.631081	0.282676	0.125263	0.070414	0.090587
TU29941	0.290474	0.589931	0.380046	0.167696	0.100142	0.383693
TU20457	0.417408	0.575651	0.417429	0.233792	0.323871	0.304639
TU5662	0.031688	0.051002	0.619056	0.174791	0.21852	0.528224
TU5663	0.337126	0.192773	1.61047	0.857386	1.21481	2.07686
TU26677	0.031724	0.406305	0.409258	0.184172	0.102247	0.074205
TU26676	0.409201	0.102304	0.410108	0.174718	0.048737	0.171705
TU51086	0.34045	0.29329	0.516337	0.39683	0.406039	0.465371
TU55649	0.054743	0.252798	0.236961	0.153516	0.223186	0.205053
TU44248	0.347023	0.631351	0.318828	1.04096	0.55283	0.385004
TU48298	0	0.004985	0	13.4318	13.1305	34.412
TU40126	0.20059	0.270359	0.085992	0	0.050744	0.249967
TU48294	1.26304	0.14022	0.324736	0.429222	0.673639	0.30382
TU15650	0.044205	0.165911	1.32432	0.092559	0.101423	0.074504
TU44247	0.813371	0.757035	0.793715	0.556923	0.47718	0.6082
TU43212	0.289062	0.341117	0.642254	0.241052	0.240233	0.157964
TU51089	0.498905	0.470509	0.766622	0.171477	0.234027	0.400294
TU37055	0.003383	0.224057	0.344597	0.004625	0.004476	0.002574
TU37054	1.01424	0.90462	2.39084	0.848306	0.743923	1.05056
TU37058	1.08075	0.550777	1.21371	0.848947	0.253553	0.586466
TU51772	0.37255	0.572969	1.19082	1.90374	1.61015	1.5604
TU51774	1.05996	0.732173	1.20321	1.80421	1.62734	1.51808
TU36909	0.22926	0.126564	0.24301	0.588509	0.480922	1.17328
TU55709	0.857021	1.22255	0.123996	0.049663	0.021777	0.146862
TU39078	0.873511	0.196605	0.168531	0.074515	0.080736	0.334157
TU39074	0.372571	0.42141	1.19762	0.171495	0.183087	0.220239
TU31688	0.308453	0	0.000419	0.277112	0.159848	0.207391
TU31689	0.447424	0.135964	0.047809	0.471037	0.358221	0.216829
TU35901	0.056156	0.112775	0	0	0	0.275567
TU31683	0	0	0.127978	0.697254	0.353967	1.01893
TU31680	0.717258	1.08276	0.945591	0.963241	0.244643	1.27073
TU31686	0.177929	0	0	0.362128	0.229154	0.124533
TU31687	0.073813	0	0	0.177921	0.195885	0.102374
TU31684	0	0	0	0.235126	0.252774	0.487831
TU31685	0.009176	0.143554	0.002807	0.044149	0.042056	0.021539
TU2646	0	0	0	0	0	0.575435
TU48871	1.22937	0.492864	0	0.508679	0.172471	0.463184
TU48870	1.47733	1.62665	0.798553	0.166694	0.248633	0.467769
TU48873	0.050457	1.06253	0	0	0.062666	0
TU48874	0.197644	0.222817	0.008282	0.12271	0.253129	0.357761
TU48877	0	1.0194	0	0	0.037035	0.643524
TU48876	0.490365	0.090051	0	0	0	0
TU48879	0.961678	0.770932	0.27066	0.315119	0.081406	0.074634
TU48878	0.02383	0.044314	0	0.354769	0	0.039853
TU47922	0	0.527742	0	0	0.064738	0
TU10311	0	0	0.063585	0.047654	0.287286	0.029462
TU49470	0	0.412798	0.537922	0.258742	0.253325	0.287222
TU45116	0.792985	0.327634	0.717321	0.152313	0.063743	0.351454
TU36082	0	0	0	0	0	0.189291
TU16011	0.398053	0.344227	0.436685	0.042935	0.314325	0.510696
TU46879	1.70004	2.30998	2.6246	1.59804	1.46191	1.6866
TU45370	0.60357	1.45588	1.5769	0.841278	0.53672	0.663252
TU38304	0.383264	0.247269	0.580365	0.160419	0.308871	0.258904
TU48322	0	0	0.237234	0.432734	0.348329	0.554908
TU38300	0.318081	0.952224	1.76375	0.694584	0.397574	0.403978
TU38302	0.318738	0.148239	0.29229	0.228086	0.332992	0.366498
TU38303	0.158496	0.431763	0.46356	0.469253	0.144661	0.635911
[truncated: 4,570 more rows]

## Sheet: mRNA
Table S1.The expression profile of identified mRNAs
mRNA	CB-1	CB-2	CB-3	TB3-1	TB3-2	TB3-3
ENSGALG00000029653	0.902278	1.10645	1.25279	1.27665	1.21878	2.09106
ENSGALG00000029652	1.16667	0.814159	1.81449	1.5575	2.75622	2.81694
ENSGALG00000029657	2.01594	2.15848	1.79696	3.67637	3.34224	3.54398
ENSGALG00000029656	0	0	0.093169	0	0.169628	0.069814
ENSGALG00000029654	0	0.1548	0	0.03775	0.790629	0
ENSGALG00000029659	25.4068	22.8973	20.0424	6.31001	6.59252	18.0615
ENSGALG00000029658	0.091544	0.001535	0.007042	0.361125	0.424542	0.326481
ENSGALG00000014277	0.415662	0.398906	0.906731	0.590515	0.332076	0.99986
ENSGALG00000014276	5.66116	5.57254	7.4304	11.4213	10.6609	15.6473
ENSGALG00000008376	4.09018	3.65158	5.00696	6.09018	8.0055	9.68328
ENSGALG00000008370	2.56346	2.49531	3.74618	3.51988	4.55063	5.98543
ENSGALG00000008373	3.31437	3.30737	3.24352	5.21201	6.53588	5.34679
ENSGALG00000008372	7.67046	7.57261	10.3955	14.51	17.5257	22.1549
ENSGALG00000008378	0.951407	0.5679	1.41451	0.67903	0.644445	1.35736
ENSGALG00000000106	4.11025	4.14297	5.58969	8.03981	9.17576	10.8662
ENSGALG00000000107	1.415	0	0.015798	0	0.032871	0.475393
ENSGALG00000000104	1.2493	0.808288	0.878198	1.5353	2.25353	0.444765
ENSGALG00000000102	0.395845	0.223738	0.350933	0.725433	0.655411	1.001
ENSGALG00000000109	46.7775	36.4517	28.4448	43.4453	40.2927	64.9052
ENSGALG00000009428	7.71639	7.87919	10.7939	12.3257	15.6528	25.5138
ENSGALG00000009429	0.295468	0.73029	0.935837	0.105794	0.259796	0.552676
ENSGALG00000009422	1.19687	0.560595	0.982164	0.954156	0.908015	2.63142
ENSGALG00000009421	5.83404	5.91289	8.88155	2.33845	3.39983	3.29112
ENSGALG00000009426	2.01925	1.96594	2.76752	3.7246	3.15933	3.33847
ENSGALG00000009427	15.4036	14.3658	17.6867	10.3061	11.9727	16.1753
ENSGALG00000009424	10.3309	7.43311	10.9936	12.1977	10.33	15.8579
ENSGALG00000045642	5.53466	4.99594	7.04695	10.0651	13.6606	16.8862
ENSGALG00000037120	0	0	0.014516	0	0	0
ENSGALG00000011733	8.43563	9.88266	8.39645	1.95703	2.47213	4.773
ENSGALG00000011735	2.4032	1.02416	1.94237	0.373447	0.585849	2.21339
ENSGALG00000011734	0.068475	0.011996	0.066873	0.078497	0.090681	0.030764
ENSGALG00000011738	1.63062	1.35834	1.6853	2.91746	3.45556	8.95914
ENSGALG00000045647	0	0	0.09445	0	0	0
ENSGALG00000045644	0	0.031067	0	0	0	0
ENSGALG00000010478	0.157817	0.140555	0.078637	0.158915	0.17417	0.389693
ENSGALG00000006627	175.691	188.177	85.327	206.741	194.66	214.45
ENSGALG00000006626	0.023911	0.021029	0.073365	0.013705	0	0
ENSGALG00000006623	27.7296	20.4889	42.7115	62.2904	68.209	107.359
ENSGALG00000006622	7.21845	9.13937	6.89685	5.98197	5.75569	8.60484
ENSGALG00000006629	2242.58	2917.06	2984.62	2515.17	1963.65	1704.49
ENSGALG00000008591	0.085683	0.150842	0.336434	0.267686	0.204719	0.389491
ENSGALG00000008590	247.49	177.996	261.723	91.539	89.9554	142.995
ENSGALG00000008593	0.024684	0.088103	0.106611	0.11998	0.100222	0.161118
ENSGALG00000008595	12.3612	11.2674	13.1947	13.4694	15.8084	19.4207
ENSGALG00000008597	23.305	16.6597	24.0286	15.7572	18.6364	18.8501
ENSGALG00000008599	0.018186	0.109587	0.210156	0	0.062431	0.788205
ENSGALG00000007579	0.769544	1.26795	0.828499	0.789077	2.949	3.35434
ENSGALG00000007572	1.3121	1.29666	2.61254	2.26244	2.77373	2.6976
ENSGALG00000007570	0	0	0.044592	0	0.021804	0.059426
ENSGALG00000007575	6.1396	5.8981	5.81848	3.88243	3.60035	6.39635
ENSGALG00000006198	12.8593	11.9445	20.117	42.5634	81.9085	7.57289
ENSGALG00000006197	8.95221	9.70331	15.9965	17.4384	21.6413	22.1447
ENSGALG00000006194	0.573624	0.654565	0.391809	1.34255	2.00951	0.775529
ENSGALG00000006192	2.72787	2.00696	2.39551	0.504532	0.168785	1.10153
ENSGALG00000006190	4.14586	0.74843	3.66539	1.65915	1.76822	3.32358
ENSGALG00000036769	0	0.114243	0.084683	0	0	0.200516
ENSGALG00000036768	0	0	0.010188	0	0	0
ENSGALG00000043904	0	0.008864	0	0.017734	0	0
ENSGALG00000036766	1.32516	1.22401	1.34597	0.120071	0.131643	0.115635
ENSGALG00000036765	5.35884	3.81108	7.26508	5.06568	7.37824	11.3021
ENSGALG00000036764	0.069024	0	0	0	0	0
ENSGALG00000036763	0.0294	0.022617	0.049154	0.042758	0.096157	0.185991
ENSGALG00000042308	3.99851	4.22777	5.92644	6.20343	6.19202	4.3558
ENSGALG00000036760	0	0.056853	0	0	0.169597	0
ENSGALG00000017190	0	0	0.028485	0	0	0
ENSGALG00000017195	0.078088	0.067849	0.08178	0.039972	0.039991	0.112701
ENSGALG00000017197	0.146253	0.198122	0.104811	0.019495	0.031863	0.052351
ENSGALG00000017196	4.7111	4.17432	6.0771	12.0546	11.2481	12.8938
ENSGALG00000017199	0.330567	0.325594	0.595829	0.521076	0.82432	1.16166
ENSGALG00000016547	3.28251	3.55421	4.26873	3.45062	3.7041	5.49819
ENSGALG00000011170	0.417471	0.482865	0.331891	0.781481	0.973929	2.22752
ENSGALG00000016828	3.98363	5.52334	9.09815	5.8737	5.51024	2.95727
ENSGALG00000016823	4.79392	4.32563	4.89072	7.55283	8.38143	10.9114
ENSGALG00000016820	4.77961	3.39716	5.23489	1.23905	1.26357	1.27733
ENSGALG00000016826	0.205338	0.467266	0.258774	0.164036	0.320423	0.133393
ENSGALG00000016824	2.61307	2.29773	2.56733	2.31145	2.06625	2.88678
ENSGALG00000016227	28.5369	25.9611	40.1878	16.8366	15.6614	32.6246
ENSGALG00000045913	0	0	0	0	0	0.191282
ENSGALG00000045910	0.526157	0.443054	0.453753	0.030578	0.33853	0.303269
ENSGALG00000045916	0.679439	0.696291	1.20421	0.573795	0.636979	3.03012
ENSGALG00000045917	0.070913	0.039507	0.057358	0	0.053065	0.093334
ENSGALG00000000920	1.73992	2.20875	2.15182	3.29364	4.39841	6.44071
ENSGALG00000035529	0.021569	0.032419	0.01861	0	0	0
ENSGALG00000000927	1.98026	1.82099	2.24671	2.58642	2.13788	7.24978
ENSGALG00000035525	0.474309	0.103418	0.115558	0.405715	0.319747	2.42022
ENSGALG00000035526	0	0	0	0	0.010386	0
ENSGALG00000035527	1.32737	1.52325	1.25409	1.99606	1.81942	1.49762
ENSGALG00000035523	0.473194	0.207749	0.274574	0.152429	0.453643	0.409176
ENSGALG00000031238	6.60054	5.70866	4.25298	3.4574	4.87352	6.15498
ENSGALG00000031239	0	0	0.036111	0	0	0
ENSGALG00000031237	0.056459	0.06611	0.03423	0.047002	0.016017	0.106185
ENSGALG00000031230	0	0.008726	0	0	0	0
ENSGALG00000031231	0.456766	0.539518	0.90906	0.303294	0.85667	0.179046
ENSGALG00000015849	37.7686	48.2084	17.9664	100.845	79.8822	54.2119
ENSGALG00000015845	0.080831	0	0	0	0	0
ENSGALG00000015844	129.434	109.38	156.153	60.5216	107.868	122.405
ENSGALG00000015847	0.583162	0.814969	1.00526	2.02835	3.77394	2.75828
ENSGALG00000015846	0.311709	0.279794	0.45117	0.287093	0.315267	0.605677
ENSGALG00000015843	2.78713	2.79146	3.54965	1.40851	1.49305	3.89108
ENSGALG00000015842	0.927923	0.769187	1.43137	1.26042	1.99871	3.05801
ENSGALG00000003479	8.34505	8.65283	10.6095	10.0046	10.6622	11.446
ENSGALG00000003478	0.129484	0.134346	0.112586	0.443328	0.27363	1.06418
ENSGALG00000003476	10.2998	8.09793	13.6704	16.5777	16.1812	20.1977
ENSGALG00000003475	101.688	100.128	66.6283	166.951	242.946	156.551
ENSGALG00000003474	3.41322	5.39931	4.58886	3.69279	2.66615	3.49676
ENSGALG00000003473	7.22067	6.35777	6.54415	15.1257	24.06	24.5639
ENSGALG00000003472	0.027051	0.046535	0.029839	0	0.017199	0.047059
ENSGALG00000003470	0.033828	0	0.045519	0	0.054018	0
ENSGALG00000037966	0	0	0.09959	0	0	0
ENSGALG00000043982	0.138144	0	0.241229	0	0.153289	0
ENSGALG00000037962	9.18103	7.21407	8.2702	5.13606	4.93482	5.69359
ENSGALG00000043986	0.23989	0.621849	0.192587	0.064691	0.046825	0.260341
ENSGALG00000043989	0.002668	0	0	0	0	0
ENSGALG00000043988	0.10634	0.178454	0.190586	0.094028	0	0
ENSGALG00000028247	0	0	0.085308	0.048404	0	0.15349
ENSGALG00000037968	18.6167	20.4805	22.2814	15.2627	18.1085	19.1352
ENSGALG00000044667	0.182237	0	0	0	0	0
ENSGALG00000044666	13.5054	15.9777	19.3227	2.6002	3.26284	7.36622
ENSGALG00000044664	0	0	0.027746	0	0.06899	0.045691
ENSGALG00000044663	0	0.022507	0	0	0	0
ENSGALG00000044662	0.278377	0.161284	0.184663	0.151923	0.062113	0.480962
ENSGALG00000044661	0.468907	0.287878	0.744446	0.627352	0.754676	1.29835
ENSGALG00000044660	0.035818	0.029915	0.053448	0	0.008972	0
ENSGALG00000032031	0.845267	0.633034	0.846338	0.604474	0.621332	0.827497
ENSGALG00000044669	128.962	117.395	90.8439	27.676	27.2867	31.472
ENSGALG00000044668	0	0	0	0.039535	0	0.262242
ENSGALG00000032030	0	0.108315	0.070166	0	0.066066	0
ENSGALG00000032036	1.00188	0.9461	1.15466	1.13482	1.58363	2.24472
ENSGALG00000004128	0.170134	0.100064	0.290889	0.153173	0.027658	0.109924
ENSGALG00000004129	950.576	935.248	307.061	1153.13	1282.78	1204.27
ENSGALG00000004127	0.208307	0.368041	0.069288	3.32604	0.607534	0.639582
ENSGALG00000004120	0.251072	0.193424	0.569376	0.064626	0.116255	0.174494
ENSGALG00000004121	3.11193	2.9214	3.0273	3.18884	2.67803	6.40439
ENSGALG00000004122	35.4672	43.0171	48.7131	43.7819	54.5585	54.9552
ENSGALG00000004123	0.169624	0.328862	0.30224	0.365325	0.371415	0.892113
ENSGALG00000040757	0	0	0	0	1.7326	1.59907
ENSGALG00000040756	10.5724	10.7255	12.0272	15.8911	17.3738	21.903
ENSGALG00000040755	2.53029	0.856767	1.10055	0.443736	0.448717	0.458331
ENSGALG00000040754	0	0.046939	0.048211	0	0	0.040438
ENSGALG00000040759	0.039051	0.015085	0.009255	0	0.02598	0.206435
ENSGALG00000040758	6.61228	5.84571	8.84508	8.52123	14.1538	18.8239
ENSGALG00000030645	0	3.11784	4.05321	2.1872	0	2.80989
ENSGALG00000045134	0	0	0.053246	0.034366	0	0
ENSGALG00000045136	0.74429	0.261134	1.3302	2.0221	2.25592	2.23613
ENSGALG00000045137	0.082437	0.040569	0.047325	0.013555	0.052351	0
ENSGALG00000045130	1.2088	0	2.63601	0	1.31631	0
ENSGALG00000045131	0.030116	0	0.067611	0.097867	0.089606	0.054263
ENSGALG00000045132	2.21916	2.32963	2.33947	6.37746	6.95153	5.88445
ENSGALG00000045139	0	0.053526	0	0	0.020505	0
ENSGALG00000032253	0.048897	0.048438	0.130045	0	0.038397	0.102867
ENSGALG00000032250	0.81835	0.981149	1.05056	1.21012	3.14953	3.49205
ENSGALG00000032257	2.09465	1.76076	2.98518	6.98389	8.60147	9.81718
ENSGALG00000032256	0	0.035838	0	0	0	0
ENSGALG00000032259	0	0	0.041117	0	0	0
ENSGALG00000032258	0	0.029988	0	0	0.013743	0
ENSGALG00000023266	1.11104	0.853107	1.64829	1.09575	1.58704	1.66579
ENSGALG00000037079	1.60655	1.42207	3.61389	0.325105	0.410854	1.90349
ENSGALG00000041930	1.44064	0.719715	1.36266	0	0	0
ENSGALG00000041932	0	0	0.008265	0	0	0
ENSGALG00000041933	0.090486	0.520123	0.330291	0.150465	0.076642	0
ENSGALG00000041934	21.312	19.8101	31.845	21.9417	25.9686	22.9705
ENSGALG00000041935	0.25655	0.03394	0.052155	0	0.036624	0.11968
ENSGALG00000041936	0.636813	0.731235	0.376622	0.495385	1.3009	0.683661
ENSGALG00000041937	0.14763	0	0	0	0	0
ENSGALG00000041938	0	0	0.02143	0	0	0
ENSGALG00000041939	0.247969	0.404122	0.470332	1.20739	1.502	1.59987
ENSGALG00000013008	0.006697	0	0	0.014841	0	0
ENSGALG00000032920	0	0.008595	0.013379	0	0	0
ENSGALG00000032923	0.010032	0.010089	0	0	0	0
ENSGALG00000032922	76.6595	55.9194	56.0803	29.7927	68.0074	76.4941
ENSGALG00000032925	4.57538	3.39958	4.85378	8.93484	10.2971	11.1262
ENSGALG00000032926	0.019125	0	0	0.055673	0	0
ENSGALG00000032929	18.9885	20.0871	10.4769	22.2004	28.0606	39.7387
ENSGALG00000032928	0.010393	0	0	0	0	0
ENSGALG00000019835	0.142998	0.137778	0.178833	0.019519	0.030737	0.271524
ENSGALG00000002467	0.111135	0.123131	0.058873	0.094462	0.098752	0.090608
ENSGALG00000002466	20.5252	29.9356	4.79044	10.0545	4.80349	11.1887
ENSGALG00000002463	8.08642	6.42476	7.53656	9.86767	12.3018	19.4445
ENSGALG00000002461	0.420822	0.512282	0.53122	0.151108	0.389462	0.580344
ENSGALG00000002469	6.37358	7.14814	8.75385	7.63302	7.72253	11.0734
ENSGALG00000038446	6.85559	6.04495	10.4717	5.949	8.20631	6.3969
ENSGALG00000038440	27.0443	17.7004	28.3924	5.50089	14.298	32.2386
ENSGALG00000038442	0.081535	0	0.102532	0	0	0
ENSGALG00000030278	0.102678	0.126191	0.110069	0.086776	0.130904	0.177727
ENSGALG00000030273	0.107704	0	0.045796	0	0	0
ENSGALG00000030272	2.2279	3.84671	3.53192	2.3243	2.032	1.43462
ENSGALG00000030270	0.039485	0.089226	0.085648	0.064598	0.041181	0.147476
ENSGALG00000030276	6.82394	3.87211	6.53251	9.26637	9.73834	22.3511
ENSGALG00000030275	2.91313	1.94556	3.21771	3.77739	5.75442	3.3723
ENSGALG00000003734	11.58	18.1213	27.9147	17.2044	20.7788	24.249
ENSGALG00000003736	0.915523	0.618185	1.09562	1.83749	2.76656	2.45628
ENSGALG00000003731	0.517705	0.502367	0.667861	0.612869	1.00468	0.888082
ENSGALG00000003732	11.5857	9.75547	13.9477	13.3448	15.4831	14.9034
ENSGALG00000003733	8.2752	8.9445	11.0553	6.87487	7.3699	19.6006
ENSGALG00000003738	25.4755	26.9154	18.1772	24.8911	17.0784	15.4156
ENSGALG00000027179	0.403938	0.011543	1.71969	0.452269	0.357692	0.578958
ENSGALG00000027176	0	0.006434	0.006916	0	0	0
ENSGALG00000027170	0.434378	0.221494	0.635455	0.460671	0.769799	1.20047
ENSGALG00000027173	4.57579	3.63517	5.67735	1.40451	1.53625	2.14346
ENSGALG00000025998	0.126011	0	0	0	0	0
ENSGALG00000025999	122.219	148.717	92.8094	214.457	212.223	285.1
ENSGALG00000020747	0.920447	1.06519	1.85062	1.16151	1.87706	1.86147
ENSGALG00000025996	1.04728	0.838737	0.738533	1.12676	1.4534	3.67764
ENSGALG00000020745	0	0.025765	0	0.026557	0	0
ENSGALG00000020742	0.084342	0.158184	0.307864	0.529244	0.837819	0.808906
ENSGALG00000025991	0.242619	0.339547	0.336451	0.094539	0.277673	0
ENSGALG00000020741	2.60907	2.78084	6.139	1.95805	2.54293	1.78163
ENSGALG00000027287	0.029649	0.08915	0.190331	0.036129	0.104005	0.202007
ENSGALG00000027285	0.00724	0.10404	0.081414	0.228401	0.073153	0.115008
ENSGALG00000027281	0.030706	0.013129	0.035436	0	0	0
ENSGALG00000028569	0.258834	0.061011	0.265609	0.531393	0.234296	0.466146
ENSGALG00000008920	1.57544	1.33636	1.9886	2.02994	3.1019	4.24108
ENSGALG00000008925	10.2538	9.9624	12.6507	2.96792	4.5848	5.99991
ENSGALG00000008926	1.17508	0.391599	2.4435	0.456904	0.99452	0.891121
ENSGALG00000013647	7.55491	7.19953	9.75283	6.8041	4.46842	7.35521
ENSGALG00000024488	1.03224	1.10616	1.08448	1.24159	1.10786	5.30021
ENSGALG00000024485	17.3648	16.7951	14.8182	12.1701	12.3039	10.1791
ENSGALG00000024486	2.71061	2.99001	3.18257	2.52695	3.32512	5.15085
ENSGALG00000024481	1.03317	0.75991	0.688321	0.087151	0.134555	0.727482
ENSGALG00000024480	7.18064	7.89389	9.91989	5.2925	6.22766	7.43642
ENSGALG00000024482	6.33134	6.26484	5.3333	2.56117	2.99712	3.55726
ENSGALG00000039271	0.045029	0	0	0	0	0
ENSGALG00000039273	0.038796	0	0.037388	0.049131	0	0.037551
ENSGALG00000039275	0	0	0	0	0	0.005522
ENSGALG00000039278	0.280542	0.072106	0.236213	0.165189	0.275022	0.165267
ENSGALG00000016661	3.54072	2.78992	6.37919	2.16118	1.97084	4.88595
ENSGALG00000016662	2.72287	2.35648	2.9119	2.81239	2.5403	2.79533
ENSGALG00000016664	0	0	0.011381	0	0	0
ENSGALG00000016665	11.8825	17.8611	44.8319	55.692	104.764	3.83908
ENSGALG00000016667	253.031	273.837	204.378	838.853	741.435	718.344
ENSGALG00000016668	1.60891	2.03247	0.882843	0.258691	1.63743	7.71158
ENSGALG00000016669	0.31506	0.666184	0.837082	0	0	2.597
ENSGALG00000025464	1.27521	1.50674	1.12292	1.06473	1.41163	2.42386
ENSGALG00000025462	0.140769	0.522677	0.345256	0.072878	0.445368	0.117069
ENSGALG00000025469	0.490892	0.421148	1.26417	3.25024	1.84062	1.5515
ENSGALG00000027909	3.05716	4.03844	4.81177	2.46645	2.62691	3.58446
ENSGALG00000027908	19.833	20.2505	18.392	17.1342	16.8529	21.27
ENSGALG00000027905	2.47763	2.2086	4.98091	4.57045	4.05706	6.36333
ENSGALG00000027907	1.94802	1.43225	3.23987	1.6157	2.97413	3.42405
ENSGALG00000027902	6.89507	7.3164	10.2135	3.49716	6.06434	3.59955
ENSGALG00000040514	0	0	0	0.021336	0	0
ENSGALG00000040511	10.865	9.09566	8.5038	7.88346	7.88977	7.71862
ENSGALG00000028735	0.535129	0.318504	0.728874	0.040033	0	0.052039
ENSGALG00000028738	0.063528	0.009294	0.232953	0.013187	0.138818	0.417098
ENSGALG00000040519	8.09626	7.89661	11.3611	3.92256	5.68049	5.28601
ENSGALG00000040518	0.062182	0	0	0	0	0
ENSGALG00000015311	1.76126	1.57953	2.65962	4.35206	6.56283	6.90027
ENSGALG00000015313	4.44759	5.12796	5.38514	2.43915	3.27998	4.82421
ENSGALG00000015315	4.59564	3.4132	3.47936	2.03768	3.09181	2.14804
ENSGALG00000015314	4.55268	4.35325	7.46618	11.8291	14.8928	7.48664
ENSGALG00000015316	13.4881	15.7989	19.433	14.7944	15.5799	19.1001
ENSGALG00000015623	193.679	147.975	167.615	121.979	148.736	206.101
ENSGALG00000010363	2.63202	2.67419	4.67472	5.72281	7.30337	6.86327
ENSGALG00000010360	2.27209	2.1934	3.5183	1.18041	1.59537	1.65858
ENSGALG00000010364	56.0981	65.6105	94.829	76.6219	98.7433	136.929
ENSGALG00000010094	1.30002	1.39822	2.37054	1.94776	4.14054	4.97406
ENSGALG00000010097	3.50224	3.66034	3.05072	2.04541	2.39072	2.62621
ENSGALG00000010096	3.02148	3.71419	4.43558	2.56912	3.08042	3.54309
ENSGALG00000010091	15.9794	12.5733	22.3507	7.66385	11.0988	15.1911
ENSGALG00000010090	0.666116	0.66689	0.8493	1.25146	1.01154	1.61013
ENSGALG00000010093	5.35843	5.48222	6.20206	5.29294	6.05478	5.986
ENSGALG00000031814	0.849016	1.4584	1.35169	2.32925	1.38133	1.39156
ENSGALG00000031816	0	0	0.013778	0	0	0
ENSGALG00000010098	0.077395	0.079819	0.06562	0	0.057317	0.213458
ENSGALG00000031812	0.011253	0.035706	0.01217	0	0	0
ENSGALG00000031813	1.04851	0.964712	1.84691	3.07233	5.49993	6.32208
ENSGALG00000003955	2.81432	2.85423	4.2659	5.31631	5.00061	8.15335
ENSGALG00000044342	7.89143	7.37324	8.75318	7.6902	6.12483	6.17361
ENSGALG00000005544	0.310149	0.293121	0.261542	0.048483	0.05016	0.332587
ENSGALG00000005547	10.5448	8.25464	12.6739	14.977	15.8829	28.1017
ENSGALG00000005541	55.5577	51.0682	64.0899	31.349	57.2284	57.5765
ENSGALG00000005540	0.82064	0.813723	0.622958	5.47007	5.20398	2.5122
ENSGALG00000005543	0.398299	0.209328	0.267057	0.236014	0.665113	1.57219
ENSGALG00000034264	7.81351	7.48435	5.87667	7.28443	9.28585	7.61732
ENSGALG00000005549	1.0435	0.862343	1.12877	0.770268	1.34937	1.55095
ENSGALG00000000719	231.7	199.455	195.35	127.83	132.065	174.72
ENSGALG00000034265	0.043497	0.025123	0	0	0.034095	0
ENSGALG00000003952	0	0.017905	0	0.039405	0	0
ENSGALG00000034267	0.214177	2.84998	0.552445	0	0	0
ENSGALG00000037315	2.71368	2.27899	4.57975	3.12817	4.23955	3.94294
ENSGALG00000037314	1.01697	0.987632	0.907682	0.747583	1.13783	1.65074
ENSGALG00000037317	0	0.072943	0	0	0.081589	0
ENSGALG00000009678	3.2145	2.59949	5.50771	2.39163	3.57075	5.45899
ENSGALG00000045031	0.002568	0	0	0	0	0
ENSGALG00000045032	0.023007	0.004192	0	0	0	0
ENSGALG00000009670	0.680429	0.529682	1.07082	0.459882	0.788873	1.08495
ENSGALG00000009677	13.6676	13.1869	9.62988	14.3468	12.1365	20.0723
ENSGALG00000009676	5.74203	5.77416	5.4492	2.98757	3.61449	5.31123
ENSGALG00000009674	9.81996	9.90455	10.611	13.6836	15.9703	12.1025
ENSGALG00000006018	6.10929	4.47776	6.4969	4.66634	6.14539	8.16346
ENSGALG00000006019	0.079664	0.17446	0	0.213933	0.071872	0.151157
ENSGALG00000001042	2.8835	2.83394	5.85522	5.74335	5.53309	7.16907
ENSGALG00000001043	1.38266	1.38003	2.43776	3.13471	3.70392	3.88091
ENSGALG00000006013	1.05439	0.769609	1.56421	2.46834	3.62029	4.0506
ENSGALG00000006010	6.56555	6.9261	8.86703	3.38445	2.78997	6.24174
ENSGALG00000006011	1.61683	1.56015	1.38966	2.33087	3.57393	4.0505
ENSGALG00000006016	0.326983	0.215557	0.281839	0.078135	0.052292	0.163689
ENSGALG00000006017	1.40246	1.49307	2.58071	1.51771	1.4289	3.50196
ENSGALG00000006015	23.1188	23.7117	25.4317	30.4767	33.063	24.3506
ENSGALG00000011947	3.30939	3.72248	3.55148	4.13303	4.86777	4.38853
ENSGALG00000007948	0.053828	0.056772	0.111784	0.108347	0.026888	0.076092
ENSGALG00000007945	0.158602	0.081297	0.198046	0.102707	0.049951	0.291188
ENSGALG00000007944	0.703915	0.914239	1.34575	3.46233	3.30206	3.31335
ENSGALG00000007941	7.23818	5.07078	4.92869	2.4749	2.14213	2.67751
ENSGALG00000035228	0	0.008468	0.055972	0.040539	0.048461	0.070244
ENSGALG00000035227	1.29858	1.46265	2.71682	1.48247	2.62244	2.35976
ENSGALG00000035225	1.09565	1.01549	1.57739	0.685723	1.28769	1.39243
ENSGALG00000035223	38.3667	35.6115	42.7973	16.8134	14.9404	22.2675
ENSGALG00000035222	0.429573	0.059465	0.188582	0.87089	0.311771	0.540981
ENSGALG00000036049	1.25192	1.52917	1.74749	2.31109	2.70679	2.91288
ENSGALG00000036042	0	0	0.005277	0	0	0
ENSGALG00000036043	5.65132	6.58705	5.55614	13.7277	18.3041	21.9396
ENSGALG00000036040	0	0.016352	0	0	0.015387	0.16774
ENSGALG00000036041	0.110566	0.008422	0.228055	0.12691	0.137455	0
ENSGALG00000036044	0.357729	0.337062	0.611104	0.291938	0.471154	0.718056
ENSGALG00000007059	10.138	9.27496	10.0473	4.55215	5.51521	12.7899
ENSGALG00000007058	3.64687	3.78244	3.78469	4.05437	5.65367	7.55771
ENSGALG00000007054	4.84588	4.72939	4.91788	3.1867	3.85802	4.23406
ENSGALG00000007057	4.34983	3.40585	3.1387	3.62341	3.9641	4.92678
ENSGALG00000007052	5.13979	5.18791	4.0734	5.7831	5.3462	9.27063
ENSGALG00000034578	0.011714	0.035917	0	0.026812	0.057756	0
ENSGALG00000034574	0	0	0	0.020789	0	0
ENSGALG00000034575	1.79618	1.57851	1.89393	0.501489	0.466171	0.487354
ENSGALG00000034577	0.074489	0	0.14227	0.151423	0.139944	0.011993
ENSGALG00000034571	0.022182	0	0.04295	0	0.01601	0.125621
ENSGALG00000034572	1.89201	2.08094	2.61584	2.39026	2.11618	3.05552
ENSGALG00000034573	6.27054	7.071	8.87733	13.1934	15.8785	17.019
ENSGALG00000002667	0.946419	0.594775	0.944166	0.97091	1.6103	2.63589
ENSGALG00000002666	1.91419	1.48012	1.88124	4.36293	4.92209	4.19648
ENSGALG00000002661	16.4786	17.3901	19.0727	31.6096	36.6213	27.971
ENSGALG00000002663	1.73261	1.85157	1.63783	1.33928	1.36866	2.29376
ENSGALG00000036593	0.015226	0	0.01642	0	0	0
ENSGALG00000004629	1.37916	1.26232	1.42998	2.71508	2.94286	2.07016
ENSGALG00000004628	8.02848	8.21328	9.07508	6.3275	6.65818	6.88511
ENSGALG00000004627	0.015362	0	0.021461	0	0	0
ENSGALG00000004625	3.58836	3.49774	5.65974	10.3271	11.6636	14.7433
ENSGALG00000004623	14.3747	15.1857	20.5958	19.3779	13.747	9.65548
ENSGALG00000004622	1.90274	1.98598	2.0094	2.52235	3.09493	5.02106
ENSGALG00000004621	3.7374	3.48119	5.49872	4.02992	7.66285	12.444
ENSGALG00000004620	5.16396	4.72412	9.08484	7.46178	10.5379	8.17199
ENSGALG00000013674	8.63452	6.8233	10.4773	7.20785	9.54575	10.3247
ENSGALG00000035489	34.3472	31.3818	40.9068	22.3075	32.2977	48.9066
ENSGALG00000035482	6.13875	6.33991	6.44849	6.94075	6.85584	8.92169
ENSGALG00000035480	0	0	0	0	0.031589	0
ENSGALG00000035487	2.75564	2.67355	4.06526	6.50057	7.44519	6.97284
ENSGALG00000035485	0.036522	0.136704	0	0	0.194384	0
ENSGALG00000037889	0.009015	0.013501	0	0.021724	0.076487	0.015179
ENSGALG00000037888	0.183348	0.116494	0.340574	0.132856	0.088338	0.319161
ENSGALG00000037880	54.866	53.87	57.2169	29.428	36.8226	39.6423
ENSGALG00000034684	0.02577	0.050598	0.028168	0	0	0
ENSGALG00000031069	0.375611	0.492398	0.392714	0.302091	0.963766	1.4411
ENSGALG00000034683	0	0.026793	0.022296	0	0	0
ENSGALG00000034680	0	0	0	0	0.024829	0.06767
ENSGALG00000003532	191.81	187.3	218.074	195.996	190.168	369.626
ENSGALG00000003533	2.49577	3.01899	3.99181	4.50299	4.84882	7.68707
ENSGALG00000031067	0.449166	0.419665	0.93487	0.352883	0.805706	0.439944
ENSGALG00000031066	0.11501	0.03315	0.084565	0	0	0
ENSGALG00000003536	4.51103	3.90847	6.32941	3.93211	3.53483	6.2929
ENSGALG00000031060	0.138513	0.606841	0.099123	0.222753	0	0
ENSGALG00000034688	0.086467	0.052087	0.231894	0.067298	0.201088	0.178855
ENSGALG00000031062	7.81543	9.17054	8.82816	4.92703	5.61015	9.32504
ENSGALG00000004088	13.1478	10.8839	17.186	17.6782	20.7624	37.7373
ENSGALG00000004083	0.003446	0.005172	0.007883	0	0.021835	0.044632
ENSGALG00000004082	1.8421	1.79036	3.41358	3.07513	4.47358	4.97115
ENSGALG00000004081	1.74254	1.75986	2.99885	1.63944	2.68108	1.71869
ENSGALG00000004087	2.28887	1.90467	2.73966	2.28699	2.78081	3.90101
ENSGALG00000004085	7.81557	6.63936	6.6671	3.56002	3.92145	5.50217
ENSGALG00000005978	0.016876	0.043742	0.014959	0.079506	0.06213	0.042348
ENSGALG00000005979	2.6362	2.67905	3.24507	8.01687	9.75105	10.2628
ENSGALG00000005974	4.97136	3.89479	5.01342	6.77689	6.16298	13.3658
ENSGALG00000005975	0.171393	0.123819	0.154303	0.175549	0.345618	0.17439
ENSGALG00000005976	3.0412	1.50071	1.24981	0.855396	1.63677	3.19182
ENSGALG00000005977	0.193726	0.179715	0.161771	0.225483	0.185886	0.756633
ENSGALG00000005971	4.01986	3.5101	3.31993	1.49926	3.85621	1.22613
ENSGALG00000005972	0.500758	0.421735	0.417853	0.340528	0.359166	0.186823
ENSGALG00000005973	1.57468	2.4166	1.69385	1.68522	2.07315	2.86326
ENSGALG00000013083	0.00605	0.003381	0.006525	0	0	0.00821
ENSGALG00000019202	0.924656	0.902805	0.011786	1.34472	1.22745	0.536269
ENSGALG00000019201	5.89576	7.99202	10.3975	8.6026	14.5666	6.20823
ENSGALG00000040650	45.0596	34.394	30.8175	20.9848	20.6317	27.5884
ENSGALG00000040651	3.89647	2.92085	5.78727	4.44243	5.6808	6.26971
ENSGALG00000040656	0.137245	0.117539	0.154703	0.185835	0.335259	0.296811
ENSGALG00000040657	0.085946	0.104297	0.115236	0.36519	0.125889	0.207572
ENSGALG00000040655	10.6327	10.7665	27.1282	12.5735	16.967	16.6171
ENSGALG00000040658	0.3072	0.123266	0.476563	0.336272	0.404771	0.788283
ENSGALG00000044142	0	0	0	0	0.052933	0.04656
ENSGALG00000044143	0	0.021797	0	0	0	0
ENSGALG00000044140	0.256644	0.171872	0.413569	0.648275	0.660501	0.562015
ENSGALG00000044141	1.48476	1.47846	2.14921	1.25551	1.68562	1.9242
ENSGALG00000044147	0.087654	0.109921	0	0	0	0.101301
ENSGALG00000044145	0	0	1.15022	0	0	0
ENSGALG00000044149	0.067128	0	0.032421	0	0	0
ENSGALG00000026507	23.0523	20.581	24.922	14.4581	30.2323	19.2584
ENSGALG00000036867	0.407207	0.513015	0.976168	1.84142	2.3539	1.38208
ENSGALG00000036861	0.249002	0.115851	0.214461	0.586108	0.166976	0
ENSGALG00000026501	0	0.054379	0.019343	0	0	0
ENSGALG00000026508	0	0	0	0.085418	0.313957	0.074498
ENSGALG00000042587	3.64714	3.10941	2.58381	2.16134	2.04593	2.6431
ENSGALG00000041013	1.06621	1.04521	2.63182	1.8008	3.27215	4.02274
ENSGALG00000041011	0.063771	0	0	0	0	0
ENSGALG00000041010	11.7096	11.0189	17.074	10.1222	18.2249	23.2348
ENSGALG00000033337	0.266995	0.273304	0.558287	0	0.171817	1.05045
ENSGALG00000041014	0.389998	0.232852	0.566888	0.397189	0.691872	1.60127
ENSGALG00000033339	0.060042	0.012547	0.017711	0.015199	0.124077	0.130439
ENSGALG00000041018	12.4196	13.1244	12.6137	4.5721	4.92957	4.30483
ENSGALG00000042589	30.5697	18.5044	26.8786	5.86384	10.8934	6.38133
ENSGALG00000005022	0.608168	0.486365	0.515493	0.19414	0.321689	0.771413
ENSGALG00000005020	3.30008	6.20689	3.771	8.14629	8.88062	5.83869
ENSGALG00000005021	39.5917	41.6924	40.7226	10.639	14.2633	16.6408
ENSGALG00000005024	0.67683	0.848443	1.46077	0.810457	0.961049	1.50391
ENSGALG00000005028	0.982861	0.742913	1.15381	0.738369	1.24762	1.85577
ENSGALG00000020836	0	0.095915	0	0	0	0
ENSGALG00000039077	0.401772	0.055499	0.059717	1.74192	2.14515	3.93141
ENSGALG00000039075	1.20708	0.539047	2.98263	0.557524	1.3412	0.984367
ENSGALG00000039072	3.57692	3.4088	3.50488	2.13536	3.15175	4.55145
ENSGALG00000039073	0.002005	0	0	0	0	0
ENSGALG00000039071	1.22384	0.89886	2.24934	0.050394	0.302599	0.348762
ENSGALG00000039079	0	0.048155	0	0	0	0
ENSGALG00000012145	0	0	0.037504	0.044907	0.024981	0
ENSGALG00000012144	1.61726	1.53515	3.4477	3.25814	4.71833	3.77951
ENSGALG00000042098	0.368713	0.186782	0.08728	0.024522	0.095209	0.124132
ENSGALG00000042099	2.07132	2.03337	2.29222	5.17165	1.10829	5.43662
ENSGALG00000012142	0	0.017636	0.023006	0	0	0
ENSGALG00000042090	0	0	0.035351	0	0.037861	0.076667
ENSGALG00000042096	0	0.147069	2.57148	5.84313	0.849494	0
ENSGALG00000012148	3.74863	3.91457	6.72841	8.27216	14.7046	10.3197
ENSGALG00000042095	2.83529	2.85087	3.93366	5.67814	8.32246	11.3235
ENSGALG00000037423	3.72401	3.13342	4.38566	8.87079	12.7386	16.0393
ENSGALG00000045302	0.039623	0.021323	0.043753	0	0.040396	0
ENSGALG00000009104	0.971633	1.07563	1.07567	1.26599	2.06962	2.45578
ENSGALG00000045305	0.194412	0.155661	0.062676	0.17136	0.230872	0.408768
ENSGALG00000022991	65.5877	55.975	49.9001	4.6653	5.25343	7.43929
ENSGALG00000020164	0.714061	0.574342	1.03565	0.748073	0.710692	0.800393
ENSGALG00000020160	178.031	108.284	110.047	358.509	325.702	902.141
ENSGALG00000039924	1.24604	1.11678	1.81085	2.72772	4.50681	4.24465
ENSGALG00000039927	0	0	0	0.021254	0.019761	0.045668
ENSGALG00000039920	7.56813	7.75615	9.14815	9.77562	11.697	19.2078
ENSGALG00000039922	0	0.011617	0.007973	0	0	0
ENSGALG00000039923	0	0	0.018951	0	0	0
ENSGALG00000014428	1.72394	1.76784	1.53373	2.35252	2.30108	4.13225
ENSGALG00000043329	2.45456	1.36763	2.20599	3.90191	4.20112	8.06244
ENSGALG00000002341	27.3424	36.8494	18.2176	10.1106	14.4417	14.6781
ENSGALG00000002346	0.424485	0.363381	0.289488	0.665986	0.771113	1.01909
ENSGALG00000002347	1.24205	1.09343	1.50414	1.14308	1.34985	2.97147
ENSGALG00000002345	10.4461	7.99112	10.7087	7.57583	13.3725	10.6408
ENSGALG00000014421	4.69939	3.75129	6.29555	5.81652	5.23714	8.60275
ENSGALG00000043320	0	0	0.051352	0.162821	0.346471	0
ENSGALG00000043327	0.024011	0	0.107657	0.05535	0.015773	0.03224
ENSGALG00000014425	0.469002	0.550637	0.29079	0.204615	0.231552	0.696565
ENSGALG00000014426	3.03013	3.54997	4.63001	6.35656	7.88785	8.68034
ENSGALG00000012101	3.50026	3.31097	3.20641	1.67323	2.67434	2.95126
ENSGALG00000001334	17.9131	16.5036	20.7176	19.9342	19.8168	18.7632
ENSGALG00000012105	11.2218	11.9417	13.0068	9.31406	10.0198	12.0062
ENSGALG00000008709	0.348742	0.423723	0.548472	0.180095	0.237279	0.732682
ENSGALG00000008700	33.4302	48.3576	49.0789	15.7957	24.5564	38.8694
ENSGALG00000008701	178.452	149.94	75.5622	154.737	139.967	479.2
ENSGALG00000008702	0	0.034245	0.101904	0	0.032665	0
ENSGALG00000042051	2.76378	2.75276	4.15486	10.8438	14.5256	12.7448
ENSGALG00000008704	0.020769	0.009005	0.008443	0.022997	0.171828	0.012219
ENSGALG00000008707	3.13388	3.23471	4.74005	5.97924	6.37424	7.52229
ENSGALG00000009078	0.044122	0.074243	0.044948	0.070111	0.039152	0.096797
ENSGALG00000009071	36.2621	41.5184	33.2448	37.7966	33.8704	41.9986
ENSGALG00000009070	199.927	179.25	118.778	86.6155	91.7958	81.1758
ENSGALG00000009073	11.043	12.152	15.7745	18.1818	16.805	18.8508
ENSGALG00000009075	9.78868	7.01693	10.1198	7.09115	12.3531	10.344
ENSGALG00000009076	61.8142	56.3778	62.3438	15.371	21.7055	26.2465
ENSGALG00000012966	4.41343	4.49844	5.64567	6.71738	7.7607	10.9257
ENSGALG00000012965	1.34975	1.17409	1.40212	0.544263	0.667158	1.65993
ENSGALG00000012964	17.8598	16.8567	11.8989	26.1339	35.1423	38.7662
ENSGALG00000012969	0.127564	0.072764	0.075859	0.070724	0.320796	0.164471
ENSGALG00000012968	9.22939	10.0484	10.8566	8.36478	8.76961	10.972
ENSGALG00000017308	0.019482	0.102674	0.184236	0.144846	0.179534	0.084447
ENSGALG00000017309	1.88565	1.91914	4.03841	3.98371	4.27235	4.51541
ENSGALG00000017302	6.48722	3.40849	5.79314	4.05853	7.07418	22.5756
ENSGALG00000017304	1.50203	1.32305	1.5636	1.82752	1.07611	2.13284
ENSGALG00000017307	4.11454	3.96961	5.27889	6.75635	6.36567	11.8019
ENSGALG00000038075	0	0	0	0.087459	0	0
ENSGALG00000027320	0	0.075577	0.07645	0.03709	0.056025	0.084353
ENSGALG00000027323	0.00816	0.00302	0.002307	0	0.01106	0.005804
ENSGALG00000008886	1.40948	1.36862	1.84337	2.49163	3.25957	5.7812
ENSGALG00000008885	0.298408	0.282424	0.276252	0.458874	0.349189	1.28669
ENSGALG00000012601	18.6092	15.2771	14.8743	28.3786	26.0362	22.0198
ENSGALG00000008883	1.8309	3.38437	4.19378	3.07404	2.81109	3.1376
ENSGALG00000008881	2.82478	1.28622	3.39121	1.01346	1.07092	2.15729
ENSGALG00000008880	10.0184	10.4445	9.67456	10.2501	12.1198	13.561
ENSGALG00000008889	7.45343	7.16341	8.20429	8.36919	7.64542	12.2685
ENSGALG00000008888	0.110583	0	0.042389	0.036185	0	0.038265
ENSGALG00000017876	2.69796	4.20494	4.10833	1.8443	2.21745	3.63877
ENSGALG00000017874	0.228876	0.362771	0.292067	1.17038	1.00585	1.43734
ENSGALG00000017875	3.23594	2.88469	3.3699	7.01158	6.01671	6.35556
ENSGALG00000017872	2.58731	2.95723	2.14675	2.12294	1.32238	2.1811
ENSGALG00000017873	2.30284	2.26905	2.00134	2.38369	1.52577	1.22048
ENSGALG00000017870	4.1588	6.4705	6.09795	4.1976	3.10089	5.54265
ENSGALG00000017871	0.129911	0.104298	0.11767	0.15902	0.061681	0.202504
ENSGALG00000037425	31.3421	28.7004	19.0183	44.9905	49.067	63.281
ENSGALG00000013377	5.74566	6.9018	7.3235	7.73788	8.59929	6.45112
ENSGALG00000013376	24.5551	18.6161	14.6646	0.802484	0.778484	14.673
ENSGALG00000013371	0.218007	0.114847	0.070994	0.021372	0.073533	0.189428
ENSGALG00000013372	12.7927	12.7714	16.9952	15.5386	11.2227	25.5514
ENSGALG00000024676	0.017997	0	0.078206	0	0	0
ENSGALG00000029360	16.0929	13.5907	18.8027	31.2138	34.243	33.4831
ENSGALG00000029367	9.40031	8.78045	10.6213	1.87433	4.36439	5.74337
ENSGALG00000029369	2.09761	1.4646	2.77334	0.429546	1.04088	0.984052
ENSGALG00000029368	2.9111	1.82675	6.2891	2.99921	6.22337	9.11865
ENSGALG00000012422	0.355593	0.431278	0.684603	0.540852	0.893324	2.41849
ENSGALG00000012420	1.20838	2.07295	1.71341	1.0671	3.82981	28.3639
ENSGALG00000012421	6.41134	6.81988	8.22321	5.06712	6.30001	14.375
ENSGALG00000012426	1.86708	2.01853	3.93872	2.06435	2.47808	4.72069
ENSGALG00000015435	15.1597	14.2909	21.1889	16.1328	21.1389	24.1608
ENSGALG00000009828	30.1827	34.4587	30.2626	28.8957	30.2736	40.7991
ENSGALG00000015437	130.785	105.177	177.053	116.153	151.704	113
ENSGALG00000015438	9.25344	10.5232	11.5823	7.74981	8.22802	12.3734
ENSGALG00000015439	4.96821	4.08752	6.44669	2.29786	2.70464	4.12068
ENSGALG00000009825	1.19404	0.967438	2.4024	1.28693	1.87711	2.40773
ENSGALG00000009822	4.41153	4.12555	4.26401	5.12798	4.0464	9.79282
ENSGALG00000009823	3.29099	1.8603	3.52131	2.38009	2.44342	5.5834
ENSGALG00000009821	18.5723	15.7681	15.3701	17.0882	14.5196	17.4774
ENSGALG00000037428	0.1205	0.126196	0.041449	0	0	0.059549
ENSGALG00000029095	4.00442	3.52331	4.45269	5.30415	7.43502	8.43685
ENSGALG00000029094	195724	227740	151245	1205.6	1294.82	1663.15
ENSGALG00000023920	0.969041	0.88162	0.578402	1.44642	1.3523	5.75832
ENSGALG00000014740	5.20215	5.31729	6.02604	4.76291	6.15876	6.52953
ENSGALG00000014743	0.075341	0.166431	0.170048	0.044176	0.052909	0.086393
ENSGALG00000014742	0	0.020245	0	0	0	0
ENSGALG00000014747	5.10523	5.36127	5.12853	7.43405	5.67216	11.4896
ENSGALG00000014746	0.040662	0	0.007266	0.013005	0	0
ENSGALG00000014749	0.195483	0.211772	0.152911	0.161651	0.150591	0.435464
ENSGALG00000045786	0.194372	0.157055	0.411347	0	0.128533	0
ENSGALG00000045785	0.077906	0.035466	0	0	0	0
ENSGALG00000045784	2.39633	3.00924	2.78311	3.40431	2.41309	3.24412
ENSGALG00000045783	3.36766	0.985823	5.87848	0.573062	0.837959	0.895749
ENSGALG00000045781	0	0	0.007647	0	0	0
ENSGALG00000045780	0	0.001113	0	0	0.002108	0
ENSGALG00000040491	0.23581	0.234819	0.296668	0.038416	0.084891	0.051282
ENSGALG00000040492	9.86292	10.8041	10.3635	15.7244	17.7323	22.4915
ENSGALG00000040493	1.50164	1.34455	1.50757	0.983103	0.736831	3.13784
ENSGALG00000040498	0.47975	0.305338	0.595296	0.291729	0.512176	0.502576
ENSGALG00000007272	1.6375	1.77228	3.79919	2.14007	2.87203	3.30006
ENSGALG00000028940	5.85227	5.23347	4.56021	1.95467	3.04189	6.21328
ENSGALG00000028942	2.53637	2.17254	2.99539	2.16033	2.40435	3.30011
ENSGALG00000028944	0.406683	0.213952	0.098969	0.139817	0.135501	0.333114
ENSGALG00000028949	0.623399	0.605856	0.3185	1.09372	1.07706	0.537275
ENSGALG00000008060	0.217459	0.104053	0.23818	0.397393	0.701312	1.25215
ENSGALG00000008063	0.031374	0.024126	0.058985	0	0.005278	0.069381
ENSGALG00000008066	181.655	178.137	119.602	51.2869	63.1448	73.3832
ENSGALG00000000692	1.29335	1.51516	2.81836	6.32064	9.23599	5.15417
ENSGALG00000000693	3.02084	3.48218	5.69528	4.23592	7.62732	6.44963
ENSGALG00000000690	0	0.004492	0	0	0	0
ENSGALG00000000695	1.21066	1.83178	1.65371	9.20139	4.09048	1.04605
ENSGALG00000000699	2.34736	1.90264	3.29775	3.00812	4.319	5.32503
ENSGALG00000006934	0.182256	0.150776	0.379959	0.176983	0.21421	0.576093
ENSGALG00000006937	1.74552	1.20496	2.54187	0.444726	0.703521	1.22255
ENSGALG00000006936	0.358228	0.321337	0.565694	0.345945	0.448465	0.457626
ENSGALG00000006933	2.34848	1.80381	1.63349	1.72998	2.48832	2.70724
ENSGALG00000006939	3.30786	2.48056	4.09546	2.7131	2.7817	4.87203
ENSGALG00000044555	0	0.046696	0.14067	0.065987	0.023278	0
ENSGALG00000044554	320.409	340.656	209.646	83.4213	92.8101	82.7695
ENSGALG00000044557	0.033386	0.03592	0	0	0	0.04141
ENSGALG00000044553	0	0.011122	0	0	0	0.093461
ENSGALG00000044559	0.164798	0.146526	0.238574	0.263368	0.430265	0.461779
ENSGALG00000000525	1.6307	1.73401	2.47396	2.42488	3.19187	3.43916
ENSGALG00000000521	1.26754	0.858825	2.62744	0.601221	1.62956	2.68319
ENSGALG00000000523	6.86531	7.22223	8.81141	9.93821	11.1595	14.5654
ENSGALG00000000528	0.903036	0.4897	1.37064	0.62268	1.02563	1.23113
ENSGALG00000000529	2.48437	2.12486	4.22054	0.893091	1.46582	3.50788
ENSGALG00000010110	3.23914	2.36767	3.55393	3.37881	6.55273	4.06988
ENSGALG00000010116	0.014681	0.001182	0	0	0	0
ENSGALG00000010117	3.46735	3.29044	4.02743	1.05057	1.90188	2.85746
ENSGALG00000010118	2.84097	2.65324	3.58237	4.59079	3.95985	4.73353
ENSGALG00000010119	0.238912	0.160096	0.26614	0.188017	0.210797	0.702776
ENSGALG00000041512	1.43659	1.41678	1.84594	1.23791	1.65455	2.23952
ENSGALG00000041510	0.076096	0.15426	0.056774	1.41114	0.510643	0.299408
ENSGALG00000041517	2.58492	1.70012	3.04612	3.4011	4.81952	3.88972
ENSGALG00000037290	0.08755	0	0	0	0	0
ENSGALG00000037291	0.047134	0	0.100297	0	0	0
ENSGALG00000037295	0	0	0.040673	0	0	0
ENSGALG00000037297	0.563459	0.462676	0.581212	0.190813	0.08091	0.098135
ENSGALG00000037298	0	0	0	1.72283	0.551982	0.799045
ENSGALG00000031604	2.65348	2.43695	3.34678	4.39994	5.13364	7.59822
ENSGALG00000031606	4.06033	3.48553	4.76208	5.98641	7.38795	8.12822
ENSGALG00000031601	1.27402	1.00598	1.41715	0.870418	1.4023	1.25161
ENSGALG00000006208	0.005302	0.002829	0.003829	0	0	0
ENSGALG00000006203	0.021401	0.017142	0.084883	0	0	0
ENSGALG00000006202	0.01119	0.019271	0.069818	0	0.011143	0.030368
ENSGALG00000006201	2.77697	3.152	4.14967	3.54468	6.19648	5.12854
ENSGALG00000006207	13.7678	10.3039	16.1035	25.5264	33.5601	31.6228
ENSGALG00000006205	14.3771	15.6279	12.1361	9.80917	10.6379	15.9081
ENSGALG00000017462	2.33982	1.85249	4.09563	2.20914	3.52107	5.5235
ENSGALG00000042259	6.15998	5.97064	7.67576	12.9895	12.3916	15.5567
ENSGALG00000045208	0.058161	0.070595	0.014988	0.039967	0	0.046653
ENSGALG00000045203	0.953482	0.692046	0.659128	0.591701	0.885777	1.77454
ENSGALG00000045204	5.58687	5.1762	6.48688	2.22235	3.51388	5.21564
ENSGALG00000045205	0.032195	0.005893	0.023435	0.030652	0.004005	0
ENSGALG00000003189	8.3243	6.85035	12.8774	13.2651	16.9635	21.5683
ENSGALG00000003185	25.042	21.5639	30.0298	14.0669	21.5236	38.222
ENSGALG00000003183	4.72517	4.9924	7.86822	7.48882	6.8881	9.86627
ENSGALG00000003181	5.0286	4.5069	7.22148	8.97097	7.08776	10.3229
ENSGALG00000043129	4.19658	3.73602	6.6255	6.34711	8.64926	8.71275
ENSGALG00000002581	4.34656	4.20477	5.86188	1.19944	1.69879	2.10337
ENSGALG00000036659	17.3541	17.4558	21.3559	0.087791	0.243082	0.753195
ENSGALG00000002583	1.58486	1.87229	2.94501	1.52995	2.38917	4.74237
ENSGALG00000038239	0	0.050876	0	0.013633	0	0
ENSGALG00000038238	0	0.082221	0.016288	0	0.046779	0.021272
ENSGALG00000036653	0	0.059745	0.064271	0.037393	0.039663	0
ENSGALG00000043123	0.046763	0.019874	0.015225	0	0	0
ENSGALG00000036650	1.6822	2.15395	1.11339	0	0	0
ENSGALG00000038233	0	0	0	0	0	0.138269
ENSGALG00000036655	0	0	0.071719	0	0	0
ENSGALG00000043126	1.76058	2.34359	2.99073	2.42969	3.203	2.99497
ENSGALG00000034725	1.35949	0.808925	1.77499	2.66869	3.8192	3.97549
ENSGALG00000034726	0	0	0	0	0.0659	0
ENSGALG00000034721	0.025678	0	0	0	0	0.13658
ENSGALG00000020201	5.0644	6.23255	5.13184	2.8601	4.36701	4.71943
ENSGALG00000034722	7.01124	7.21801	7.79312	2.79819	5.17593	10.1891
ENSGALG00000033513	2.24916	2.70492	4.37803	5.02784	8.84126	13.0425
ENSGALG00000033512	7.46441	9.52704	10.3058	15.8625	17.1175	15.1016
ENSGALG00000033511	8.15463	6.55183	6.81679	67.0083	46.621	353.319
ENSGALG00000033510	0.998598	1.02024	2.16343	1.7711	2.88856	2.07279
ENSGALG00000033517	0	0	0.01274	0	0	0
ENSGALG00000033515	0.649453	0.76622	1.00858	1.24468	1.3419	1.70379
ENSGALG00000033433	16.1411	11.1908	8.60482	0	0.24363	0.248603
ENSGALG00000033435	0.932478	0.917999	1.16203	1.02326	0.929073	1.2875
ENSGALG00000021158	0.076451	0.069712	0.121855	0.210949	0.217783	0.062563
ENSGALG00000032398	1.06595	0.542735	0.967297	0.225381	0.473184	1.90824
ENSGALG00000032393	2.82101	1.62901	1.11489	1.5809	5.26579	2.76357
ENSGALG00000032391	0.010522	0.03259	0.011347	0	0	0
ENSGALG00000032394	8.15536	6.24795	8.38494	4.74404	9.76303	8.24664
ENSGALG00000032395	0.018662	0.01625	0.053237	0.020037	0.08872	0.071602
ENSGALG00000030729	1.98005	2.51191	2.19128	0.607648	0.736139	1.26986
ENSGALG00000030728	0.034527	0.049069	0.074093	0.205654	0	0.081904
ENSGALG00000030720	0.825047	0.894667	0.125162	0	0.029545	0.392003
ENSGALG00000030724	0	0	0.033133	0	0	0
ENSGALG00000030893	0.03857	0	0.064245	0.068659	0.044684	0.023994
ENSGALG00000030891	0	0.115025	0.166398	0.073053	0.281565	0.287742
ENSGALG00000030890	5.82595	5.72183	6.26908	0.029262	0	0.227369
ENSGALG00000030894	0.093875	0.010461	0.005366	0.874291	0.684748	0.769058
ENSGALG00000030899	2.59456	2.76854	3.98794	5.36364	8.7576	7.53901
ENSGALG00000030898	0.057888	0.066142	0.124587	0	0.015583	0
ENSGALG00000041197	0.066444	0.018764	0.061497	0.224527	0.145156	0.340441
ENSGALG00000023793	0	0.056114	0	0.018089	0.160441	0.080184
ENSGALG00000041192	6.80848	6.58175	7.39112	9.42444	6.87096	15.0588
ENSGALG00000041193	12.6753	9.61624	10.7969	16.9951	15.8514	13.611
ENSGALG00000041191	0.039904	0.057593	0.041021	0.423881	0.023561	0.048269
ENSGALG00000026316	0.245663	0.159836	0.436295	0.091701	0.176721	0.100959
ENSGALG00000026315	0.119782	0.177046	0.182936	0.035643	0.313107	0.402503
ENSGALG00000026313	0.73153	1.09508	1.18351	2.02018	2.23543	8.49429
ENSGALG00000026311	0.448016	1.24107	0.821773	0.211835	0.181748	1.09264
ENSGALG00000025659	1.64236	2.79528	5.94841	1.05028	1.61079	1.69332
ENSGALG00000025658	0.086278	0.090693	0	0	0	0
ENSGALG00000025657	0.110336	0	0.108626	0	0	0
ENSGALG00000025654	0.066444	0.825617	0.542244	0.801477	0.595436	0.176276
ENSGALG00000025653	1991.77	1697.65	1587.63	80.0279	73.0566	71.6871
ENSGALG00000025650	23423.3	21581.7	23003.4	328.907	570.537	728.795
ENSGALG00000013173	2.31016	2.22688	1.76075	2.41095	1.95244	2.17089
ENSGALG00000041221	0.657945	0.604366	0.658007	0.636823	0.440998	0.347907
ENSGALG00000041222	88.0844	59.3383	54.7282	134.04	44.3656	110.741
ENSGALG00000013177	8.01151	6.08324	8.188	5.9808	7.62827	14.382
ENSGALG00000041225	0.116624	0.13239	0.215937	0.064814	0.388541	0.661418
ENSGALG00000041226	10.8412	11.3618	14.6641	6.10341	6.25186	12.8872
ENSGALG00000013174	1.27924	1.21976	1.25985	1.92965	2.02447	2.53761
ENSGALG00000041228	82.5326	86.0405	142.102	73.8746	105.604	179.736
ENSGALG00000021938	0.405826	1.57537	1.22685	0.284995	0.066181	0
ENSGALG00000021931	1114.11	1437.6	885.833	3.40959	5.27395	207.976
ENSGALG00000042750	21.5006	19.72	31.3	19.9125	47.2741	40.0153
ENSGALG00000042752	0.021129	0	0	0	0	0
ENSGALG00000042755	0.067306	0	0.045889	0	0	0
ENSGALG00000015630	0	0	0	0.138757	0.105502	0.041077
ENSGALG00000042759	1.22107	0.929111	1.51234	0.322112	1.75265	2.27335
ENSGALG00000019987	0.027006	0.005914	0	0	0	0.095372
ENSGALG00000024260	0.016286	0	0	0	0	0
ENSGALG00000038174	0.380445	0	0.034561	0	0	0
ENSGALG00000038175	23.1942	18.4842	30.3566	8.41798	14.462	17.0259
ENSGALG00000014585	16.0505	12.9424	17.276	12.9542	10.4431	53.5646
ENSGALG00000038177	0.062008	0.027916	0.219327	0.15364	0.288164	0.07981
ENSGALG00000038170	3.17207	1.68998	10.7614	3.39245	4.24948	3.04917
ENSGALG00000014581	21.6422	19.038	15.1148	13.8405	12.4491	11.762
ENSGALG00000014589	11.6858	13.394	15.3418	27.1195	41.9	21.6062
ENSGALG00000015180	255.618	481.418	349.612	236.162	241.156	279.705
ENSGALG00000015181	1.41755	1.49616	1.60918	2.19	3.822	4.22132
ENSGALG00000015182	2.79567	2.65441	4.75411	2.1067	2.18475	3.20276
ENSGALG00000015183	8.77991	8.25245	3.83454	1.59434	1.48257	4.19497
ENSGALG00000015184	0.654463	0.472316	1.23376	0.809494	1.00636	1.53941
ENSGALG00000015185	12.8646	10.3816	9.91361	9.07947	7.1707	8.54989
ENSGALG00000042168	3.41707	3.49145	3.04566	11.4731	16.3168	9.58995
ENSGALG00000043914	0	0	0.017293	0	0	0
ENSGALG00000043917	0	0	0.028413	0	0	0
ENSGALG00000032740	0.002269	0.031953	0.037454	0	0.035671	0
ENSGALG00000032743	0.517773	0.440695	0.618118	0.544647	0.431288	0.629179
ENSGALG00000008519	6.19337	7.48146	7.64497	7.42201	9.3912	11.7774
ENSGALG00000008518	0.79081	0.729087	0.981191	3.12897	4.72982	1.98612
ENSGALG00000043918	0	0	0	0	0.016256	0
ENSGALG00000008513	6.17262	5.90898	7.90656	5.14337	7.19684	6.81227
ENSGALG00000008514	3.51265	3.31548	7.07109	4.079	3.6875	4.29983
ENSGALG00000008517	4.04051	4.73258	3.88278	2.51364	2.35505	2.37182
ENSGALG00000008516	0.012424	0	0	0	0	0
ENSGALG00000032746	7.21454	4.40414	6.20777	8.84444	14.6047	33.795
ENSGALG00000001639	4.33505	4.728	5.78138	12.6325	12.9165	17.7407
ENSGALG00000001637	9.1724	11.0253	11.0869	7.05062	7.60006	9.60737
ENSGALG00000013916	4.00941	4.76252	5.66424	4.09564	6.8223	4.04753
ENSGALG00000013911	19.9837	19.7259	15.8731	21.1195	17.7673	21.2288
ENSGALG00000001632	0.891641	0.549052	0.225681	0.578893	0.607523	0.715965
ENSGALG00000001630	2.74506	2.48418	4.09912	9.16954	10.3416	9.66742
ENSGALG00000010468	0.233514	0.134189	0.326298	0.149542	0.303183	0.817102
ENSGALG00000010469	48.1834	52.9105	156.03	52.4871	60.5547	81.6532
ENSGALG00000008656	1.09208	1.57692	1.39684	0.883016	1.50808	5.06707
ENSGALG00000010461	0.009327	0	0.003894	0	0.021646	0
ENSGALG00000010463	16.9226	14.8311	14.1679	14.2128	19.3069	18.6398
ENSGALG00000010464	19.5178	18.8794	16.7612	14.7018	17.5738	18.7879
ENSGALG00000017119	0.372927	0.541621	0.571131	0.482059	0.471062	0.972511
ENSGALG00000017118	6.74553	6.29045	7.00591	7.88275	7.70929	10.9994
ENSGALG00000017111	2.87546	2.98725	3.75976	3.60683	3.46558	5.37258
ENSGALG00000017112	6.18554	6.38032	7.07666	4.49168	5.71876	9.34584
ENSGALG00000017117	0.071013	0.026596	0	0.107704	0.160061	0
ENSGALG00000041746	23.2756	22.5918	20.6005	21.7845	22.9767	30.884
ENSGALG00000027512	0.563655	0.403908	0.61498	0.586455	0.393272	0.793824
ENSGALG00000027517	2.1e-05	1.9e-05	3.1e-05	1.9e-05	1.9e-05	1.1e-05
ENSGALG00000027514	0.012122	0	0	0.112987	0.043943	0.303129
ENSGALG00000027518	0	0.149231	0.516838	0.098906	0.54591	0
ENSGALG00000037744	0.075714	0.116563	0.155213	0.083648	0.079581	0.26402
ENSGALG00000037742	0.506233	0.686206	0.623308	0.761454	0.681059	0.614963
ENSGALG00000037740	0	0	0	0	0	0.137322
ENSGALG00000046421	0	0.02852	0	0	0	0
ENSGALG00000046420	0	0	0	0	0.100239	0
ENSGALG00000046426	0.094286	0	0.263118	0.127268	0.225749	0
ENSGALG00000046425	0.817215	0.63576	1.63151	1.07764	0.591873	0.419849
ENSGALG00000046424	0.038135	0	0.037483	0.601449	0.953956	0.217081
ENSGALG00000046429	0.589439	0.372497	0.875367	0.681131	1.12046	2.46765
ENSGALG00000040864	3.56342	4.12933	4.38036	2.65479	2.59672	2.54092
ENSGALG00000040866	0.60831	0.999015	1.63826	1.5227	1.53635	2.66585
ENSGALG00000040863	0	0	0.018912	0	0	0
ENSGALG00000040869	2.00097	1.65884	3.28009	0.722785	0.87545	0.387641
ENSGALG00000034255	2.30323	1.86094	2.58419	1.45563	1.12043	1.81524
ENSGALG00000034251	0.447026	0.228982	0.710795	0.697827	0.869848	1.04758
ENSGALG00000034250	4.50851	4.74574	6.33442	5.15579	6.53088	6.36418
ENSGALG00000044373	0	0	0.074674	0	0.027739	0.029404
ENSGALG00000044379	1.34615	1.15304	1.38951	1.16755	1.03388	1.6763
ENSGALG00000044378	0	0.025489	0.020069	0	0	0
ENSGALG00000003966	519.329	409.968	441.989	300.769	348.097	363.548
ENSGALG00000045421	0.829501	0	1.19071	0	0	0
ENSGALG00000045426	0.180612	0.203173	0.177151	0.055349	0.048432	0.098466
ENSGALG00000045427	5.12748	11.7462	39.0278	13.9136	9.86642	7.00932
ENSGALG00000045424	2.26461	3.52122	4.21651	1.98055	3.42283	2.42049
ENSGALG00000045425	0	0.078408	0	0.204102	0	0.208559
ENSGALG00000040281	0	0.009592	0.01861	0	0	0
ENSGALG00000040285	0	0.506348	0	0.124817	0	0
ENSGALG00000040284	8.84151	10.5142	9.90144	7.72637	4.56074	6.4283
ENSGALG00000040287	0	0	0.047769	0	0	0
ENSGALG00000030287	0	0	0	0.030339	0.026352	0.053866
ENSGALG00000029118	4.86077	4.42632	4.07218	5.59392	5.24268	6.19529
ENSGALG00000030280	49.6343	45.7668	60.7748	60.42	69.9077	46.4168
ENSGALG00000035677	41.2949	29.72	32.9148	7.52976	11.5052	11.2764
ENSGALG00000037875	0	0.018667	0	0	0	0
ENSGALG00000040133	0	0.228785	0.024975	0.087671	0	0
ENSGALG00000040132	0.002015	0.003825	0.032759	0	0	0
ENSGALG00000040131	12.4672	11.4568	12.8915	13.3466	18.8913	26.6675
ENSGALG00000040130	0.841614	0.753311	0.831991	1.22094	1.32311	1.67027
ENSGALG00000040136	2.48678	1.56808	1.49733	3.45328	3.10803	5.28871
ENSGALG00000040135	0.269641	0.154121	0.260301	0.030973	0.164552	0
ENSGALG00000000678	42.1742	38.1152	38.0215	37.792	37.071	38.8482
ENSGALG00000000227	6.00965	7.10215	10.9296	27.3726	25.7168	5.19377
ENSGALG00000000226	0.661367	0.473499	1.14592	1.07671	0.556196	0.383912
ENSGALG00000000225	0.222531	0.199471	0.317744	0.104129	0.280982	0.383074
ENSGALG00000000223	17.7323	14.9579	19.8394	35.0802	51.7849	38.4344
ENSGALG00000000220	3.65465	2.71996	4.7777	12.6066	13.0449	11.826
ENSGALG00000011472	954.21	824.943	527.989	139.561	173.941	171.922
ENSGALG00000011473	0.911244	0.552842	0.942054	0.509025	0.581236	1.24789
ENSGALG00000011474	19.025	20.6773	27.204	32.1794	31.5458	31.9979
ENSGALG00000011475	2.4774	2.52657	2.52834	3.42507	2.74982	5.34922
ENSGALG00000011476	4.00568	3.44542	4.7399	8.28893	7.72616	12.3971
ENSGALG00000005470	8.90262	10.3422	10.5676	15.9941	5.15495	2.42885
ENSGALG00000005473	3.47332	3.01382	3.08576	3.69367	4.30357	5.60773
ENSGALG00000005472	14.3381	12.467	9.52483	21.7698	22.3304	29.7714
ENSGALG00000005475	6.73327	7.27391	10.7363	10.8265	12.786	16.498
ENSGALG00000005474	14.0193	12.1999	9.7005	27.7266	24.8295	35.0441
ENSGALG00000005476	14.7156	12.8343	17.2206	20.5374	17.3536	18.2855
ENSGALG00000005478	3.417	3.08811	3.61653	3.90511	2.55359	4.34222
ENSGALG00000001577	2.1406	1.93439	3.24391	8.44205	9.18767	8.03267
ENSGALG00000001571	2.89212	2.4075	3.97134	2.74195	5.30639	9.04652
ENSGALG00000001572	12.9431	7.86979	13.094	5.51152	5.60874	5.71775
ENSGALG00000001573	0.436596	0.479099	0.540178	0.409198	0.551252	1.66247
ENSGALG00000041427	0.011776	0	0	0	0	0
ENSGALG00000041422	8.47756	6.03578	9.74348	5.84479	8.09569	12.7081
ENSGALG00000041423	3.29974	2.92406	4.22342	5.84163	6.5465	11.5536
ENSGALG00000041420	0.481076	0.498657	0.645058	1.37451	0.808889	2.97361
ENSGALG00000041421	0	0.045329	0	0	0	0
ENSGALG00000041428	3.007	2.83748	4.04904	2.26677	4.16616	3.93554
ENSGALG00000041429	3.56101	3.50425	4.81147	2.77883	5.08096	7.09673
ENSGALG00000010700	2.38005	2.20342	1.93589	2.09923	1.71697	3.16156
ENSGALG00000010703	11.0343	9.68877	11.4648	15.9718	11.3645	5.99303
ENSGALG00000010702	7.91199	6.44882	7.71801	3.28052	4.12049	8.71585
ENSGALG00000010705	0.66063	0.584411	0.900928	0.831121	1.39362	0.819807
ENSGALG00000010707	0.09378	0.073934	0	0.026877	0	0.062776
ENSGALG00000010708	1.4808	0.115063	4.75691	3.10424	0.486098	1.01299
ENSGALG00000002175	0.185418	0.247597	0.2364	0.150142	0.221792	0.604323
ENSGALG00000002170	14.2829	14.2875	19.2397	22.1983	27.3714	63.041
ENSGALG00000002172	5.12005	4.69172	6.5383	16.8968	18.2027	35.7256
ENSGALG00000002179	2.91763	1.72223	5.79182	3.90689	5.60433	7.42998
ENSGALG00000042197	1.27758	1.40691	1.88014	2.33425	2.51937	2.48412
ENSGALG00000037480	25.0943	23.1982	30.3209	16.5469	17.6634	20.9296
ENSGALG00000037483	14.5025	11.1281	18.7931	12.9752	15.8647	18.8979
ENSGALG00000037485	2.82636	2.80296	2.92671	2.31555	3.34158	5.17841
ENSGALG00000037484	0.065456	0.033254	0.055312	0.115258	0.104179	0.035355
ENSGALG00000037487	4.87259	4.45665	6.04851	0.576352	0.624069	0.910159
ENSGALG00000042190	0.187255	0.211616	0.145086	0	0	0
ENSGALG00000042199	0	0	0.006605	0.022775	0	0.11714
ENSGALG00000030148	15.3163	12.7799	28.7639	9.41961	13.5455	19.3565
ENSGALG00000000186	0.586652	0.563167	1.07956	0.403401	0.714763	0.71522
ENSGALG00000035393	0	0	0	0.035974	0.033234	0.022644
ENSGALG00000035392	4.19636	3.5265	4.85197	0.031535	0	0
ENSGALG00000030143	0.398696	0.383711	0.199845	0.219811	0.375637	0.369457
ENSGALG00000035397	45.0401	45.9374	39.7412	43.9381	53.0585	106.362
ENSGALG00000030147	6.99545	8.03758	11.0386	14.1767	16.3442	14.7491
ENSGALG00000038379	0.016897	0.004191	0	0	0	0
ENSGALG00000038372	0.011381	0	0	0	0	0
ENSGALG00000038377	1.21143	0.813233	1.16437	0.844921	1.03746	1.38979
ENSGALG00000038374	2.0933	1.76596	2.46888	0.772986	1.2124	2.86198
ENSGALG00000038375	14.6132	19.9261	15.8384	6.69468	8.57995	18.4415
ENSGALG00000037739	21.4867	19.1727	28.5179	44.515	53.6608	45.0283
ENSGALG00000037738	0.821123	1.40181	0.725687	0.814721	0.460868	1.55482
ENSGALG00000037733	0.910251	0.688843	0.846369	0.431466	1.45992	1.80349
ENSGALG00000037731	0.132735	0.300754	0.245217	0	0.060816	0.506877
ENSGALG00000037736	1.36318	1.00916	2.07287	2.22459	3.71791	4.18878
ENSGALG00000037735	0.276	0.106538	0	0	0	0
ENSGALG00000037734	2.94125	3.18848	4.44067	3.11197	3.51071	7.24528
ENSGALG00000035645	3.91055	3.40749	5.54625	4.3728	7.18527	8.37461
ENSGALG00000035641	0.823998	0.683814	1.03858	0.599528	1.41185	0.75462
ENSGALG00000002790	0.051401	0.020162	0.056617	0.109103	0.017953	0.450071
ENSGALG00000002792	0.030993	0.109081	0.046318	0.271792	0.022786	0.036782
ENSGALG00000002797	11.9136	11.5763	11.8967	23.5293	31.2236	25.5514
ENSGALG00000002798	1.33249	1.19547	1.71526	1.84479	2.28671	3.17353
ENSGALG00000003228	13.9749	14.6864	11.8523	4.80598	5.54639	7.87386
ENSGALG00000003220	11.103	10.9138	15.8163	12.6351	17.1674	20.4217
ENSGALG00000003221	14.9924	16.0528	13.3151	2.57911	3.55066	3.54912
ENSGALG00000003226	0.07863	0	0.013828	0.162886	0.140601	0.243657
ENSGALG00000003227	7.47294	7.39809	8.44947	19.2872	27.0087	24.6922
ENSGALG00000003224	0.075247	0.019427	0.012903	0	0	0
ENSGALG00000033498	61.4281	40.0188	58.5008	95.8921	98.1947	8.69183
ENSGALG00000033499	0	0	0.007308	0	0	0.02845
ENSGALG00000033496	1.07684	0.966095	1.63213	1.33747	1.11052	1.87821
ENSGALG00000033497	0.543023	0.564465	0.61127	1.16893	2.42458	1.57287
ENSGALG00000033720	0	0.067929	0.03125	0.082055	0	0.094203
ENSGALG00000033721	0.033145	0	0	0	0	0
ENSGALG00000034111	0.186372	0.274227	0.102702	0.212334	0.369183	0.775006
ENSGALG00000034116	0	0	0.053627	0	0	0
ENSGALG00000033727	0.023793	0	0	0	0	0
ENSGALG00000033729	0.033525	0.049239	0.25752	0.052393	0.078075	0.620465
ENSGALG00000034118	0.342635	0.314238	0.521024	0.45556	0.757125	1.11321
ENSGALG00000034119	0.12721	0.137008	0.209014	0.030989	0	0.162321
ENSGALG00000004799	2.41	2.27062	3.82925	1.6923	2.78775	2.45586
ENSGALG00000004798	2.54542	2.18675	4.39805	5.57911	7.93326	10.6597
ENSGALG00000004793	3.12025	3.69537	4.72319	7.33427	9.43892	12.605
ENSGALG00000004796	18.8632	15.5149	25.2702	28.4497	30.3308	45.0422
ENSGALG00000004794	0.209909	0.213637	0.200578	0.197081	0.222941	0.032313
ENSGALG00000020438	2.71748	2.64266	3.24412	1.52614	1.79471	2.58859
ENSGALG00000018256	0	0	0.186096	0.463111	0.174849	0
ENSGALG00000018255	0	0.143142	0	0	0	0
ENSGALG00000018254	0.086278	0.028072	0.093048	0	0	0
ENSGALG00000018253	0.172556	0	0.005647	0	0.171817	0.351206
ENSGALG00000018252	1.36282	2.14054	0	0.098906	0	0
ENSGALG00000018251	1.1802	1.60112	0	0.098906	0	0
ENSGALG00000018250	0.18136	0.076811	0	0	0	0
ENSGALG00000018258	0.100222	0	0	0	0	0
ENSGALG00000004249	0.40595	0.59972	1.10496	1.9128	1.49852	0.119715
ENSGALG00000004245	37.5173	27.0106	31.5399	19.2389	18.7778	15.9296
ENSGALG00000004244	1.09629	1.26395	1.74908	4.59388	3.33252	2.98866
ENSGALG00000004247	0.133377	0.051934	0.049931	0.055322	0	0.095277
ENSGALG00000004246	6.7828	4.86974	5.59571	6.42201	7.02087	11.7642
ENSGALG00000004240	1.42066	0.93963	2.17055	3.42523	3.06713	3.0019
ENSGALG00000004243	0.539642	0.313354	0.08374	0.12389	0.133974	0.476585
ENSGALG00000045002	0.34042	0.378605	0.701746	0.846052	1.00998	0.403721
ENSGALG00000033736	64.1904	66.0952	61.8199	90.5151	78.4467	164.963
ENSGALG00000033731	0	0	2.0631	0.59295	1.09101	1.00675
ENSGALG00000032453	0.031084	0	0	0	0	0
ENSGALG00000032452	1.62431	1.0514	1.5864	1.25854	1.87995	3.32796
ENSGALG00000032456	193.849	181.66	252.645	247.396	410.498	471.515
ENSGALG00000032459	0.016776	0.025192	0	0	0	0
ENSGALG00000032458	0.557871	0.61102	0.604605	0.461894	0.403071	0.755717
ENSGALG00000010680	1.8194	1.62163	2.05322	1.60907	1.6385	3.172
ENSGALG00000010681	27.6961	21.5642	32.4558	28.9527	24.5159	36.8822
ENSGALG00000030918	17.4479	16.8548	38.0054	32.0339	23.1081	34.8545
ENSGALG00000030917	0.017269	0	0.018409	0	0	0
ENSGALG00000030912	0	0	0	0	0	0.055395
ENSGALG00000030913	0.033094	0.066917	0.075843	0	0.008713	0.059326
ENSGALG00000030910	0.135226	0.198005	0.445845	0.381899	1.00661	0.101852
ENSGALG00000010688	0	0.070953	0	0.006004	0	0.038318
ENSGALG00000021475	4.53477	3.794	5.23773	5.94079	5.26324	7.61562
ENSGALG00000021473	9.97768	10.8217	11.1039	16.3265	9.5036	21.6749
ENSGALG00000010689	10.3297	9.5166	10.7838	5.76723	7.92473	10.6478
ENSGALG00000039766	0.919327	0.779468	0.928592	0.944222	0.065162	0.966806
ENSGALG00000017832	0.883486	0.536901	1.94036	0.234736	0.240544	0.284087
ENSGALG00000039764	332.654	361.137	320.593	546.798	460.497	1077.65
ENSGALG00000039760	2.98517	2.67087	3.27979	0.9483	0.72753	1.3902
ENSGALG00000017833	0.706944	1.28798	1.21178	0.602634	0.625335	0.440142
ENSGALG00000039769	11.5382	9.82826	10.2108	5.15515	4.05573	5.91736
ENSGALG00000023189	3.88624	4.38262	5.12548	2.31613	2.03112	2.7627
ENSGALG00000023188	4.7731	5.81345	8.04532	4.97248	5.63454	5.71847
ENSGALG00000017831	0.180829	0.905685	0.846352	0.602918	0.403653	0.851555
ENSGALG00000006731	3.43006	3.23224	4.54776	7.28207	9.34503	12.8838
ENSGALG00000026293	0.737502	0.561562	1.03849	0.651046	0.496215	0.838599
ENSGALG00000026297	0.00726	0	0	0	0	0.050082
ENSGALG00000026294	0.2599	0.091605	0.358554	0.212839	0.083394	0.171103
ENSGALG00000026295	0.08037	0.028393	0.168015	0.059362	0.018515	0.100854
ENSGALG00000026298	0.567422	0.547965	0.992643	1.09257	1.28857	1.40775
ENSGALG00000026299	8.17578	6.28986	7.67586	10.8506	9.43801	17.0194
ENSGALG00000019663	2.31471	1.15333	2.10329	4.06949	2.8091	4.02113
ENSGALG00000019662	0	0.010449	0	0	0	0
ENSGALG00000022586	1761.37	1321.99	847.176	469.113	833.058	1564.14
ENSGALG00000033193	0.074378	0.036225	0	0.085263	0.036042	0.050124
ENSGALG00000020985	0.570292	0.614363	0.587883	0.579014	0.801322	2.30983
ENSGALG00000020986	0.102063	0	0.08798	0.062161	0.125961	0.488364
ENSGALG00000025759	0.576534	0.566605	0.902644	0.756732	1.1939	2.5166
ENSGALG00000025751	0.858153	0.611229	0.704325	0.463727	1.03323	2.84813
ENSGALG00000020989	0	0	0	0.04707	0	0
ENSGALG00000025755	34.7471	38.3693	28.6575	15.0328	11.5093	13.8861
ENSGALG00000026126	0.03374	0	0	0.059122	0	0
ENSGALG00000027453	0.015259	0.026853	0	0	0.033014	0
ENSGALG00000027455	0	0.149675	0	0	0	0
ENSGALG00000027454	0.32606	0.290891	0.124456	0.109399	0.019098	0.296858
ENSGALG00000039182	4.17948	4.89247	7.14566	12.022	12.2634	11.5706
ENSGALG00000039183	0	0	0.037371	0.032376	0	0
ENSGALG00000039180	0.173698	0.177692	0.319265	0.088319	0.201363	0.223969
ENSGALG00000039181	1.73226	1.51832	2.37579	0.188924	0.361201	0.41781
ENSGALG00000039186	8.79752	6.10497	5.31893	3.29882	2.77294	3.10624
ENSGALG00000039187	0	0.051634	0.016299	0	0	0
ENSGALG00000039184	0	0	0.042085	0	0	0
ENSGALG00000039185	0	0	0	0	0	0.276205
ENSGALG00000016556	11.915	5.49249	23.5591	2.8338	2.3154	11.3245
ENSGALG00000016557	0.017715	0.06027	0	0.03485	0.037795	0.043159
ENSGALG00000016554	1.36177	0.774457	1.29126	2.43383	1.77647	2.6701
ENSGALG00000016555	58.6716	40.0846	258.509	23.0361	53.2837	88.6209
ENSGALG00000016552	6.67612	6.09847	6.68288	8.42623	8.53917	15.024
ENSGALG00000018534	0.002253	0.014532	0.285307	0	0	0
ENSGALG00000016551	17.5068	19.7467	17.5844	14.4627	15.8765	17.5137
ENSGALG00000013708	178.825	165.365	150.42	79.0812	120.966	105.236
ENSGALG00000013709	22.1981	25.3962	21.7236	8.45974	9.19287	9.65307
ENSGALG00000016558	0.778786	0.677061	0.638471	0.105351	0.175303	0.494507
ENSGALG00000016559	0.859185	0.879978	1.04286	0.72889	1.04204	1.22206
ENSGALG00000027985	0.085199	0	0.077928	0	0	0
ENSGALG00000027984	6.0368	5.43413	6.45474	5.08218	5.23695	5.04781
ENSGALG00000027986	0.252097	0.148124	0.287991	0.257751	0.270332	0.467947
ENSGALG00000027981	2.80629	2.75482	2.18085	1.69574	1.80797	2.28412
ENSGALG00000027980	0.546878	0.349849	1.07875	0	0.067379	0
ENSGALG00000027983	0.675094	0.444274	1.29491	2.10397	3.09274	4.52694
ENSGALG00000027982	0.026039	0.029022	0	0	0	0
ENSGALG00000027989	18.1765	17.7094	19.5586	17.9068	18.4472	19.6834
ENSGALG00000012072	19.9377	17.9657	20.9591	28.608	21.3153	44.2349
ENSGALG00000012075	5.7085	5.66579	5.7093	7.45567	5.60999	12.676
ENSGALG00000012074	0.444957	0.282671	0.440806	0.28878	0.371293	1.2887
ENSGALG00000012076	2.11635	2.22968	2.42885	1.2424	1.99965	5.49573
ENSGALG00000014958	0.263014	0.222237	0.293739	0.436162	0.283729	0.660066
ENSGALG00000014950	139.776	135.768	87.2489	47.2348	70.0651	302.593
ENSGALG00000014952	8.8862	7.67069	9.63645	11.0603	13.4907	24.0482
ENSGALG00000014953	10.0226	10.9604	8.67051	10.0118	10.7704	9.2784
ENSGALG00000014954	5.13774	4.89175	4.88366	3.32036	4.53399	7.7041
ENSGALG00000014955	0	0	0	0	0	0.037031
ENSGALG00000014956	6.99368	7.79049	7.59885	6.1851	5.3312	8.26202
ENSGALG00000014957	45.2329	48.2067	54.2597	18.5811	20.8848	30.0892
ENSGALG00000015399	0.939757	0.7841	1.04543	0.61354	0.349954	1.11859
ENSGALG00000015398	0.173726	0.103356	0.466763	0	0.442072	1.53156
ENSGALG00000015391	5.10199	5.18948	7.55388	6.11067	7.88472	8.83014
ENSGALG00000015390	5.23502	5.76359	7.19453	5.21504	7.59837	9.38812
ENSGALG00000015395	1.67018	1.30048	1.08346	0.23208	5.32322	7.52086
ENSGALG00000015397	7.45516	8.10621	6.56668	10.9659	9.89923	14.2804
ENSGALG00000015396	4.99975	4.18758	6.47605	2.72264	2.2965	6.04013
ENSGALG00000008238	5.53722	5.47088	10.0377	9.23362	13.0926	14.2357
ENSGALG00000008239	42.1215	36.8576	36.7811	30.5818	41.1471	51.335
ENSGALG00000008230	4.47316	4.53266	6.00551	5.24468	5.64712	7.91779
ENSGALG00000008231	2.55578	3.22225	4.76949	3.9927	4.19273	5.02033
ENSGALG00000008233	2.61449	6.70904	0.774648	13.3681	8.73093	3.89276
ENSGALG00000008234	0.46417	0.459474	0.625484	1.00106	0.645045	1.15272
ENSGALG00000008236	37.6749	34.6334	40.1243	33.2428	41.4663	45.5406
ENSGALG00000008237	3.24987	2.81482	3.30999	3.30419	5.78802	7.20468
ENSGALG00000029469	0.209479	0.173431	0.175076	0.044619	0.135074	0.508893
ENSGALG00000029462	0.135217	0.053354	0.146989	0.20219	0.195358	0.205602
ENSGALG00000014042	0.359261	0.238824	0.50953	0.152838	0.149498	1.01959
ENSGALG00000014041	1.14019	1.66104	2.51299	1.78326	3.50445	3.51775
ENSGALG00000009549	26.2866	26.834	25.3747	21.7098	21.1449	28.8097
ENSGALG00000009540	5.24383	5.85564	6.23553	8.42285	6.21798	8.35804
ENSGALG00000009545	1.3731	1.32553	1.40203	0.876738	1.09235	2.51636
ENSGALG00000009544	6.61107	7.69837	8.34194	6.74796	7.88856	12.1793
ENSGALG00000009547	3.16236	3.33271	3.44422	3.33031	3.91184	5.45732
ENSGALG00000012206	6.4322	6.40682	6.42724	2.49677	2.62832	3.53069
ENSGALG00000011677	1.5571	1.13188	2.00023	3.1253	2.33578	2.27554
ENSGALG00000011673	0.156684	0.12229	0.179173	0.166041	0.087147	0.343307
ENSGALG00000011671	0.075179	0.009443	0.015731	0.04405	0.046255	0
ENSGALG00000000795	0.681091	0.67763	1.11218	1.00292	1.49444	1.73406
ENSGALG00000000793	4.03344	3.83798	4.6484	6.18506	9.84278	7.4043
ENSGALG00000000791	0.623359	0.759182	0.362195	0.205106	0.179026	0.95213
ENSGALG00000000790	17.7776	17.8857	19.2924	24.094	25.4815	42.1944
ENSGALG00000001779	0.281631	0.21397	0.195206	0.106257	0.175068	0.278904
ENSGALG00000001773	0.092016	0.064569	0.097378	0.149318	0.410577	0.859985
ENSGALG00000001770	0.368627	0.273365	0.409932	0.608119	0.412681	0.607108
ENSGALG00000001777	24.0423	23.3203	16.9619	24.0161	18.5845	18.2086
ENSGALG00000001774	0.82871	0.806243	1.32406	1.9431	2.20469	3.16547
ENSGALG00000008494	2.68386	2.4869	3.87878	4.16838	4.12547	7.1943
ENSGALG00000008496	3.61704	3.92244	4.55242	5.14344	6.00672	6.53239
ENSGALG00000008497	36.2784	32.9544	82.1618	33.0503	61.3151	89.8469
ENSGALG00000008490	0.021561	0.022532	0	0.030895	0	0.05851
ENSGALG00000008491	11.6272	11.7898	11.7083	12.6624	15.8222	23.6998
ENSGALG00000008493	13.7325	14.7519	16.2145	8.79075	7.66361	13.2299
ENSGALG00000008498	0.123779	0.095678	0.044288	0.114122	0.101492	0.159869
ENSGALG00000044929	0.064672	0.034105	0.2228	0.086894	0.097637	0.267278
ENSGALG00000044922	0	0.014386	0	0	0.162707	0
ENSGALG00000044925	0.019642	0.009943	0.096624	0.033157	0.039186	0.073781
ENSGALG00000044926	0	0	0	0	0	0.059823
ENSGALG00000017096	0.876682	0.530574	1.08413	1.51405	1.68829	2.46221
ENSGALG00000017097	14.8467	14.3264	12.8348	18.2806	14.9712	19.5825
ENSGALG00000017090	46.2376	43.0471	32.6576	28.948	30.2104	38.5386
ENSGALG00000017091	1.34937	1.3808	2.60111	3.20418	3.69368	4.28393
ENSGALG00000017092	6.53188	6.19658	8.37516	8.03872	10.3061	15.2059
ENSGALG00000017098	4.70594	4.30009	4.94692	5.75162	7.50065	9.81534
ENSGALG00000017099	0.326308	0.549583	0.556431	0.081199	0.034999	0.324524
ENSGALG00000016949	3.58392	3.7929	4.20861	4.57291	4.59587	6.52636
ENSGALG00000016941	0.006407	0.013469	0.025282	0.019103	0.004577	0.041674
ENSGALG00000016943	0.193568	0.030601	0.13891	0.04037	0.086751	0.072367
ENSGALG00000016945	0	0.009657	0.029989	0	0	0
ENSGALG00000016947	10.4195	12.7506	14.8541	16.6706	20.5401	20.3213
ENSGALG00000016946	18.24	16.2655	16.5006	13.9177	15.1107	16.7446
ENSGALG00000007320	1.04059	1.04153	1.794	0.095743	0.250017	3.0156
ENSGALG00000007326	15.0134	14.6352	19.9036	16.6137	15.6956	13.8449
ENSGALG00000007324	0.101082	0.038297	0.164442	0.054288	0.110428	0.149277
ENSGALG00000000806	0.059275	0.177943	0.208219	0.464431	0.292789	0.303039
ENSGALG00000031571	53.7643	45.7161	35.2236	2.93854	5.5076	10.5483
ENSGALG00000031570	0.644945	0.557786	0.739749	0.332289	0.779067	0.407174
ENSGALG00000000803	0.03068	0	0	0	0	0.043846
ENSGALG00000000802	2.48626	2.24385	3.33672	1.44333	2.04095	2.16265
ENSGALG00000031579	4.05562	4.73365	4.16017	1.50114	2.63323	1.6057
ENSGALG00000031578	0.002246	0.012842	0.004291	0.009576	0.002373	0.00755
ENSGALG00000000808	0.010263	0.017093	0.023614	0	0	0.020849
ENSGALG00000035403	0.041953	0.043901	0.054241	0.025255	0.019687	0.010373
ENSGALG00000035406	2.0885	2.0364	3.89818	1.54567	2.72616	2.95842
ENSGALG00000046389	0.09018	0.140538	0.037094	0.114976	0.265497	0.241785
ENSGALG00000046387	0.567213	0.413235	1.03582	0.77768	2.47206	1.65878
ENSGALG00000046384	0.025206	0.051677	0.037649	0	0	0.013008
ENSGALG00000046385	0.04817	0.016411	0	0	0	0.039591
ENSGALG00000046382	0.124781	0.096099	0	3.44747	2.12963	0.815014
ENSGALG00000046383	0.022575	0.022909	0.05155	0	0	0
ENSGALG00000046381	0.053465	0	0.022355	0.017361	0.017441	0.090708
ENSGALG00000046650	0.611432	0.212661	0.19538	0.13867	0.677486	0.476782
ENSGALG00000037807	2.47462	2.43549	3.57526	5.09359	5.99404	7.16295
ENSGALG00000046653	0	0	0.045557	0	0	0
ENSGALG00000046654	0	0	0.026536	0	0	0
ENSGALG00000046656	3.77296	3.77814	4.71613	3.1694	5.76461	5.91445
ENSGALG00000046658	0.057427	0.399201	0.107024	0	0	0
ENSGALG00000046659	0.010298	0	0	0	0	0
ENSGALG00000037808	0	0	0.019797	0	0	0
ENSGALG00000004003	13.6893	12.3988	12.0132	25.8934	28.6877	35.0786
ENSGALG00000028471	22.1486	17.3825	23.8971	28.6067	28.8609	25.8172
ENSGALG00000028473	3.43133	3.18317	3.81526	5.81987	5.64413	7.08477
ENSGALG00000004005	81.2336	69.8734	83.8703	72.7131	74.5601	89.2439
ENSGALG00000004004	9.12461	7.61703	7.21488	10.2134	10.8164	13.6452
ENSGALG00000004009	4.37825	3.69116	9.08148	1.07337	2.27922	1.86444
ENSGALG00000003805	3.20169	5.68052	6.16337	0.54795	0.238669	1.01416
ENSGALG00000003800	1.98432	1.48659	3.31123	3.97119	4.76911	4.79723
ENSGALG00000029701	1.08499	1.23785	1.82272	3.06712	3.40852	4.76834
ENSGALG00000029700	0	0	0.008015	0.016859	0	0.00717
ENSGALG00000029702	2.05073	2.09	2.69343	3.92776	6.20717	8.44334
ENSGALG00000029704	0	0.01524	0.014181	0	0	0
ENSGALG00000035988	0.43304	0.565609	0.356969	0.253428	0.428144	0.513875
ENSGALG00000029706	6.1326	6.13541	6.84752	4.10106	4.62627	7.32179
ENSGALG00000029709	4.73427	4.77566	7.6031	6.59224	7.52603	15.2977
ENSGALG00000035985	0.027544	0.018387	0	0	0	0
ENSGALG00000035983	0.244076	0.261961	0.389767	0.488889	0.355816	0.308662
ENSGALG00000035980	45.8478	40.1771	33.8336	34.1577	40.128	46.0907
ENSGALG00000035981	0	0	0.030178	0	0	0
ENSGALG00000045679	0	0.066099	0.06955	0.285264	0.047839	0
ENSGALG00000045678	0.662237	0.673036	0.582669	0.969084	0.73911	1.30913
ENSGALG00000037112	0	0	0	0.015634	0.011838	0
ENSGALG00000045671	1.30259	0.97994	1.55785	0.848122	1.2577	1.99173
ENSGALG00000045677	0.611297	0.626592	7.96781	1.25196	0.633832	0.243196
ENSGALG00000045676	7.90243	7.03851	8.7605	5.53398	5.69512	7.54154
ENSGALG00000037115	0.038059	0	0	0	0	0
ENSGALG00000004917	0.406369	0.323715	0.424854	4.26547	4.33868	0.395614
ENSGALG00000004916	0.161042	0.173911	0.161663	0.045396	0.141434	0.153469
ENSGALG00000004918	1.20716	1.02356	1.56095	0.756239	1.5348	1.41462
ENSGALG00000023348	0.537055	0.648831	0.99817	0.498024	0.430014	0.239806
ENSGALG00000023347	0.514539	0.499929	0.578998	0.151951	0.261428	1.09823
ENSGALG00000012761	4.29375	3.53842	4.17318	2.24082	1.67397	4.94538
ENSGALG00000039126	0	0	0.936339	0.782428	0	0
ENSGALG00000042548	0.069876	0.035357	0.034687	0.019057	0	0
ENSGALG00000042635	0.364464	0.24146	0.512053	0.286655	0.597978	0.506672
ENSGALG00000042540	0.99266	1.42868	1.00045	0.738452	1.04491	1.02959
ENSGALG00000032061	12.2821	9.85681	10.9762	2.59673	3.04053	5.92093
ENSGALG00000032062	1.52692	1.29162	0.899102	0.274403	0.076506	0.205889
ENSGALG00000042543	6.23053	4.13386	2.6483	2.03165	3.3387	3.16731
ENSGALG00000032066	0.256301	0.303836	0.205219	0.178167	0	0.075822
ENSGALG00000039121	4.86859	4.82038	5.26652	2.67118	3.18315	5.39512
ENSGALG00000006519	0.02196	0.007695	0.244711	0.469886	0.450583	0.190449
ENSGALG00000006513	111.454	74.7936	130.569	153.194	225.163	286.696
ENSGALG00000006512	404.968	272.05	238.641	618.509	687.04	906.261
ENSGALG00000006511	4.17799	3.15542	4.79878	3.11883	3.43815	5.94932
ENSGALG00000006516	83.6931	70.3799	73.1289	71.7286	116.676	106.653
ENSGALG00000033917	0	0	0.06423	0	0	0
ENSGALG00000033915	0	0	0	0	0	0.033515
ENSGALG00000033913	0.25748	0.228569	0.24537	0	0	0
ENSGALG00000033919	0.431058	0.544125	0.815782	0.668313	1.24946	1.48216
ENSGALG00000019384	1.15219	0.926994	0.879174	1.19986	1.37525	1.19023
ENSGALG00000043630	0	0.016323	0	0	0	0
ENSGALG00000043633	0.119479	0.089851	0.062739	0	0.013749	0.045008
ENSGALG00000043632	2.67175	1.64152	2.12311	0.790041	0.840228	3.25056
ENSGALG00000043634	0	0	0.005938	0.013954	0.009784	0
ENSGALG00000043637	0	0	0.059582	0	0	0
ENSGALG00000043636	3.89958	3.88309	3.84299	2.79183	2.50793	2.98666
ENSGALG00000030338	0.176165	0.425514	0.666585	0.279038	0.142833	0.140759
ENSGALG00000030336	0.020956	0.073682	0.044429	0	0.071899	0
ENSGALG00000030331	0.17967	0.813049	0.539535	0.468502	0.664295	0.936679
ENSGALG00000038655	0.122473	0	0	0	0	0
ENSGALG00000038654	0	0.004724	0.003635	0	0	0
ENSGALG00000038657	0.379064	0.483923	0.5791	0.713191	1.01926	0.903595
ENSGALG00000038656	1.54877	2.38108	3.38875	1.03147	2.01481	3.11448
ENSGALG00000038651	2.77646	2.29337	3.19658	3.14593	3.79496	4.53013
ENSGALG00000038650	0	0	0.052143	0	0	0
ENSGALG00000038652	67.8372	59.3678	24.5475	60.7893	58.2087	314.598
ENSGALG00000003079	12.8368	12.0253	14.0931	13.0139	18.279	15.4595
ENSGALG00000003078	25.3407	21.5498	26.7094	14.2824	14.503	9.85598
ENSGALG00000003073	33.8186	38.1332	16.0108	16.1938	29.9695	67.5748
ENSGALG00000003072	5.23357	5.18022	5.95755	9.12367	7.79974	11.1481
ENSGALG00000003071	1.56482	1.86602	2.26732	1.55002	2.35812	1.3475
ENSGALG00000003076	0.449002	1.1346	1.62404	2.70627	3.75185	3.71803
ENSGALG00000003075	0	0.005715	0.014909	0	0.175863	0
ENSGALG00000003074	1.62284	1.32765	2.24761	1.76637	2.76898	4.56624
ENSGALG00000019003	0.044031	0.02677	0.045845	0.032871	0.074208	0.077295
ENSGALG00000026704	0.433047	0.088029	0.395806	0.119547	0.041876	0.42823
ENSGALG00000026705	0.035296	0	0.30452	0.034167	0	0.102169
ENSGALG00000026707	0.158438	0.111305	0	0.179828	0	0.100041
ENSGALG00000018352	0.599988	0.584095	0.264631	0.582545	1.17592	0.192251
ENSGALG00000018353	0.066213	0.090693	0	0	0.15084	0
ENSGALG00000018350	0.096107	0.107913	0.007067	0.18404	0	0
ENSGALG00000018354	0	0.121547	0	0	0	0.105
ENSGALG00000018355	0.149718	0.021339	0.405032	0.117814	1.00058	0.234137
ENSGALG00000034822	5.00613	0.980432	2.69732	1.75277	1.9454	2.21251
ENSGALG00000022137	0.005928	0.167596	0.04081	0	0	0.051346
ENSGALG00000010839	77.4344	60.7245	58.877	85.6995	84.48	68.0812
ENSGALG00000010837	9.94124	9.91768	7.63002	7.76936	8.99515	4.47185
ENSGALG00000010836	27.299	21.6352	28.0446	16.4881	23.2428	47.4168
ENSGALG00000010835	3.29545	3.78316	5.96264	4.01134	5.39874	5.74408
ENSGALG00000008808	10.5506	9.98525	8.35102	12.6241	15.4796	16.3737
ENSGALG00000008807	5.91404	6.12675	8.34697	5.42959	6.51727	6.85103
ENSGALG00000008806	257.189	190.545	204.618	148.519	172.642	231.344
ENSGALG00000008805	0	0	0	0.147433	0.191573	0.075309
ENSGALG00000008803	0.208276	0.228401	0.119663	0.029261	0.098821	0.24961
ENSGALG00000008802	0.058325	0.04486	0.097513	0.667756	0.153463	0
ENSGALG00000021539	2.75068	2.68006	3.34818	3.19541	4.28172	3.52475
ENSGALG00000023661	1.86167	2.18279	1.7739	1.73159	1.53304	2.14285
ENSGALG00000039688	0	0	0.025831	0	0	0
ENSGALG00000039685	1.11787	1.09277	1.36021	2.18349	2.88656	3.33441
ENSGALG00000039687	11.7302	6.93474	9.34535	3.94846	13.0936	12.9356
ENSGALG00000039686	2.07067	1.86933	2.34471	3.07872	4.71636	5.38725
ENSGALG00000039681	0	0.009872	0.01922	0.010766	0	0
ENSGALG00000039682	1.84372	1.55764	0.911135	1.30989	1.89023	3.30857
ENSGALG00000016299	0.008217	0.017275	0.026526	0.141294	0.114545	0.033448
ENSGALG00000016294	2.55279	2.62048	3.2509	1.94681	2.55763	3.15855
ENSGALG00000016297	0	0.009759	0	0	0	0
ENSGALG00000016296	0.053232	0.178193	0	0.075766	0.736444	0
ENSGALG00000016293	5.28217	5.51908	7.24841	5.29117	4.51684	11.352
ENSGALG00000016292	0.323384	0.281794	0.386697	0.460929	1.10105	1.82348
ENSGALG00000039536	850.697	765.38	686.995	212.266	430.225	766.395
ENSGALG00000039535	5.68181	4.54482	6.2298	3.70198	4.81587	4.70091
ENSGALG00000015925	0.347342	0.26739	0.924003	0.652178	0.448587	0.799116
ENSGALG00000039533	14.3117	13.8403	12.8942	17.9991	16.6784	22.3009
ENSGALG00000015923	6.03792	5.91674	6.37372	5.91769	8.62058	8.72498
ENSGALG00000039530	0.113007	0.070045	0	0	0	0
ENSGALG00000015928	0.01621	0.004424	0.006733	0	0	0
ENSGALG00000039538	125.877	200.227	196.849	146.146	120.167	31.2457
ENSGALG00000013511	9.08508	8.75598	11.217	10.3233	11.7249	9.56797
ENSGALG00000013510	4.53128	4.9364	5.69626	4.76553	5.49647	6.85441
ENSGALG00000016744	0	0.040176	0.010485	0	0	0
ENSGALG00000016740	0.022544	0	0.037345	0	0	0
ENSGALG00000025549	0	0	0.137123	0	0	0
ENSGALG00000025543	0	0.272078	0	0	0	0
ENSGALG00000025542	7.67778	8.87781	9.91269	2.87816	2.90562	5.4476
ENSGALG00000025541	0.819326	2.69166	1.52204	1.00999	1.35573	2.33539
ENSGALG00000025547	0.046071	0.058994	0.073174	0	0	0.080698
ENSGALG00000025546	0.086278	0	0	0	0	0
ENSGALG00000025545	0	0	0.014179	0	0.085909	0
ENSGALG00000025544	0.109808	0.003422	0.073592	0.06294	0	0
ENSGALG00000026139	0.850115	0.974323	1.88742	3.27659	2.62455	2.21357
ENSGALG00000040418	0.727731	0.751209	1.16585	0.176971	0.550057	1.06844
ENSGALG00000028675	1.37213	1.89891	2.15774	2.56633	2.4968	3.86635
ENSGALG00000028673	0.049079	0.076396	0.110791	0	0	0.064944
ENSGALG00000040411	0.110836	0.156338	0	0	0.041144	0.106154
ENSGALG00000040413	0	0.033993	0	0.083142	0	0
ENSGALG00000040415	0.029386	0.090781	0.009451	0.16585	0.471437	0.50685
ENSGALG00000040416	0	0.021496	0	0	0	0
ENSGALG00000015215	2.07705	1.88474	3.1395	1.92207	2.86229	4.37091
ENSGALG00000015216	1.46388	1.28741	1.59707	0.872193	0.895631	2.19947
ENSGALG00000015211	0.06745	0.064995	0.243173	0.437875	0.624927	2.00765
ENSGALG00000015213	0.832966	0.456736	0.662697	0.316955	0.049347	0.739394
ENSGALG00000015218	0.303907	0.299841	0.723033	0.098286	0.36926	0.885483
ENSGALG00000015219	0.321746	0.198904	0.206096	0.140449	0.070515	0.175321
ENSGALG00000024391	2.20279	1.88373	2.59868	4.02541	7.9395	8.40789
ENSGALG00000024395	1.17209	0.863177	2.05232	1.15013	1.0749	1.66983
ENSGALG00000024398	436.172	344.389	414.055	0.971169	0.611871	1.39486
ENSGALG00000010198	0.005743	0	0	0	0	0
ENSGALG00000010199	1.50731	1.1101	1.35196	1.55309	1.40113	2.11172
ENSGALG00000010190	26.1335	28.2671	25.4278	14.6417	19.1696	27.0127
ENSGALG00000010192	4.9635	5.37118	6.63798	1.77766	2.72798	4.08374
ENSGALG00000010193	6.70065	7.14511	6.69175	5.23841	5.46579	7.55567
ENSGALG00000010195	0.092944	0.142885	0.103976	0.111374	0.134673	0.485138
ENSGALG00000010196	0.383155	0.259927	0.55791	0.474917	0.737268	1.33891
ENSGALG00000010197	2.64236	2.92828	3.8163	1.43601	2.08611	1.81387
ENSGALG00000005229	11.3779	10.9783	10.412	5.63945	6.59823	7.96547
ENSGALG00000000618	2.41209	2.50515	3.09205	4.64807	5.97533	5.70242
ENSGALG00000000619	1.80935	1.8564	5.32646	15.146	5.35595	1.29198
ENSGALG00000000613	10.2815	10.5402	12.7924	15.3823	19.6057	13.2828
ENSGALG00000005223	0.00489	0	0.014922	0.031272	0	0
ENSGALG00000000616	0.814281	1.00319	0.928769	5.83957	1.84376	2.96833
ENSGALG00000005226	0	0.26697	0.061192	0.043411	0	0.07699
ENSGALG00000000615	3.17775	2.89312	4.19188	2.73637	3.01355	3.45646
ENSGALG00000037219	0.733824	0.651852	0.761316	0.876984	1.18982	1.6805
ENSGALG00000009738	0.191864	0.060953	0.131159	0.222394	0.222507	0.198947
ENSGALG00000009739	0.884024	0.599548	0.795108	0.47815	0.844999	1.71349
ENSGALG00000009737	0.069731	0	0	0	0	0
ENSGALG00000037213	7.65702	6.35473	3.91113	4.29853	2.17326	3.60702
ENSGALG00000009732	0.577687	0.583162	0.979877	1.60018	2.1349	4.34139
ENSGALG00000009733	29.7996	26.4976	22.1852	5.37759	5.98125	8.02134
ENSGALG00000009730	211.446	241.254	209.982	163.634	223.568	428.325
ENSGALG00000009731	5.43961	5.93772	7.58554	9.45474	11.655	11.8107
ENSGALG00000031684	4.67819	4.35784	7.30809	4.82086	7.0107	7.70627
ENSGALG00000031681	66.1778	67.6405	74.7255	41.1824	39.9264	62.9519
ENSGALG00000031680	0.571747	0.627052	0.959751	0.829962	1.60577	1.13375
ENSGALG00000031683	1.20995	0.993572	2.61918	0.999653	1.21627	2.2358
ENSGALG00000031682	0.252022	0.357799	0.458403	0.639091	0.692167	0.571609
ENSGALG00000006751	0.013886	0.014548	0.011331	0.039796	0.049065	0.037683
ENSGALG00000006750	1.74194	2.07038	2.49981	1.86371	3.42503	4.10387
ENSGALG00000006753	109.479	105.603	73.3762	88.9806	96.5818	114.554
ENSGALG00000031689	0.149046	0	0.014852	0.032383	0	0
ENSGALG00000031688	4.9651	4.83876	4.30997	3.75963	2.62021	4.99519
ENSGALG00000006757	0.465412	0.818817	0.966827	0.677853	0.872429	1.43233
ENSGALG00000006756	15.2402	11.1493	17.9074	9.68441	19.8608	43.1638
ENSGALG00000011827	1.22419	1.51719	1.71796	1.04222	1.09202	1.43539
ENSGALG00000011823	1.14787	1.25738	2.49626	1.43168	1.75354	1.54823
ENSGALG00000011822	0.768972	1.07151	1.12125	0.583154	1.07694	0.524494
ENSGALG00000004347	8.16588	5.89215	7.14248	17.4914	26.0126	21.9845
ENSGALG00000001258	1.85158	1.71328	3.14104	5.493	8.71135	8.01955
ENSGALG00000004343	174.912	148.585	211.769	195.302	197.212	368.64
ENSGALG00000001250	41.1888	40.4857	58.6806	67.4638	59.4321	118.682
ENSGALG00000001253	4.0089	4.32366	5.39939	7.78707	7.76488	8.89058
ENSGALG00000001252	28.2981	23.2626	51.4335	14.9233	29.6374	36.1361
ENSGALG00000044887	0.117685	0	0.230705	0	0	0
ENSGALG00000044885	0	0	0	0.361035	1.31574	0
ENSGALG00000044882	0.011627	0.027389	0	0	0	0
ENSGALG00000044880	0.018448	0.025129	0	0	0.01091	0
ENSGALG00000044889	6.72067	7.6311	8.82694	14.1082	19.0956	18.1701
ENSGALG00000044888	0.701862	0.746938	0.706589	0	0.846545	1.18192
ENSGALG00000034266	0	0	0.004328	0	0	0.004417
ENSGALG00000007489	0.315201	0.287729	0.354021	0.084669	0.092281	0.020339
ENSGALG00000007484	32.4228	30.4307	40.2325	33.3408	44.1923	39.8446
ENSGALG00000007485	3.20753	4.28227	6.7709	25.2552	17.3043	6.84288
ENSGALG00000007483	1.66094	1.47939	1.79873	1.95764	3.0008	3.82868
ENSGALG00000007481	50.3158	49.6019	42.7286	53.9073	44.5655	70.9023
ENSGALG00000006283	9.91341	8.82046	10.6131	7.57567	10.23	14.0013
ENSGALG00000006282	2.27954	1.68499	2.55112	1.07511	1.82459	3.48246
ENSGALG00000006286	1.33419	1.30723	2.68935	1.87892	2.96245	3.20739
ENSGALG00000006284	21.2255	19.3311	27.0761	14.144	15.6352	23.7763
ENSGALG00000036168	0.009327	0.324646	0.304291	0.906876	1.15745	0.006243
ENSGALG00000036161	0	0	0.02106	0	0	0
ENSGALG00000036160	0.013616	0.029446	0	0	0.019099	0
ENSGALG00000036163	1.53854	1.35479	2.34247	0.814508	1.38597	1.9692
ENSGALG00000036165	0.040427	0	0.472075	0	0	0
ENSGALG00000007150	14.3297	14.7381	19.5129	20.7479	20.4899	20.6479
ENSGALG00000007151	4.47379	4.07535	4.74783	9.51797	10.9419	11.1518
ENSGALG00000007152	0.334771	0.365588	0.898729	0.557653	1.1409	1.94654
ENSGALG00000007153	53.7945	50.8002	35.466	20.6827	21.7495	33.2319
ENSGALG00000042838	2.22132	2.62613	3.83773	4.5961	4.52506	5.15013
ENSGALG00000042839	7.16165	7.97301	10.1547	12.2521	10.5383	13.4194
ENSGALG00000045828	0	0	0.014448	0	0	0
ENSGALG00000007158	7.5826	4.56777	9.87934	4.49665	2.37285	9.00439
ENSGALG00000045824	0	0	0.100111	0.20032	0.108088	0.09146
ENSGALG00000042831	0	0	0	0	0	0.110108
ENSGALG00000045820	0.097131	0.173298	0	0	0.221885	0.10216
ENSGALG00000045821	0.429116	0.744543	0.538896	0.20794	0.244057	0.14661
ENSGALG00000043158	0.027103	0.077938	0.026628	0	0.052739	0.1078
ENSGALG00000002500	19.0135	20.2044	12.5284	9.33997	15.0363	8.9259
ENSGALG00000002501	13.3557	13.4711	12.7987	18.3669	18.3735	18.2318
ENSGALG00000002503	2.6404	3.56589	3.76524	0.48838	0.617198	0.814649
ENSGALG00000002504	3.72452	4.50502	4.06655	3.77237	4.0163	4.70383
ENSGALG00000002506	1.24425	1.45309	2.26494	1.70808	2.07286	5.61518
ENSGALG00000002507	244.332	308.535	244.103	166.414	114.287	382.453
ENSGALG00000010150	24.3523	24.9799	23.4535	28.5351	31.1007	25.9687
ENSGALG00000003670	1.4796	1.35529	3.07367	1.97873	3.00495	5.98859
ENSGALG00000003672	8.54306	7.75314	5.96696	9.97316	10.9171	9.93075
ENSGALG00000003675	1.99333	1.11175	1.24605	2.34202	1.90551	4.46438
ENSGALG00000003674	15.3539	16.7606	19.9643	43.6611	39.3087	51.3731
ENSGALG00000003677	0.066496	0.025921	0.007525	0.430616	0.273108	0.112161
ENSGALG00000031301	0	0.022503	0.238895	0.143401	1.55198	0.39194
ENSGALG00000031303	25.152	25.6657	34.9825	15.2164	22.1929	28.8728
ENSGALG00000031305	0.026097	0.030417	0.050099	0	0.223709	0.507473
ENSGALG00000031306	1.90302	0.877511	2.7359	1.70339	2.77188	0.230715
ENSGALG00000031309	0.037621	0	0	0	0	0
ENSGALG00000032648	0	0	0.051164	0	0	0.083988
ENSGALG00000043875	0.009845	0.010289	0	0	0.002228	0
ENSGALG00000043874	0.385434	0	0.365458	0	0.170887	0
ENSGALG00000043872	0.015763	0	0	0.018115	0.007256	0.010742
ENSGALG00000044510	0.196126	0.834441	0.038219	0.478484	0.254679	0
ENSGALG00000032640	3.07212	2.49759	4.04094	2.55352	3.26584	4.09782
ENSGALG00000032641	3.58227	3.2437	2.9551	3.44832	1.64989	2.44104
ENSGALG00000032642	2.36028	2.60578	3.30839	5.2385	7.17213	7.58075
ENSGALG00000032644	0.858769	1.11848	1.49275	2.04124	4.70337	2.52673
ENSGALG00000032645	21.1577	18.819	13.2636	0.659102	2.40878	1.92965
ENSGALG00000032646	0.060843	0	0.055871	0	0	0
ENSGALG00000032647	16.089	16.8185	21.8087	15.8482	17.9334	22.156
ENSGALG00000044512	0.122298	0.17244	0.122871	0.500542	0.524847	0.558174
ENSGALG00000041742	0	0	0.030759	0	0	0
ENSGALG00000041741	0.085655	0.016133	0.05453	0.031597	0.048577	0.077699
ENSGALG00000041740	0.018151	0	0	0	0	0
ENSGALG00000040990	0	0	0	0.019267	0	0
ENSGALG00000040993	79.4554	63.7944	42.6861	47.5123	29.1487	57.1496
ENSGALG00000040995	0.044882	0.128601	0.182986	0.162468	0.105897	0.325091
ENSGALG00000040994	0.80483	0.808581	1.22424	0.784631	1.72877	2.21602
ENSGALG00000040999	34.7345	29.9463	34.1405	36.5784	40.1014	42.0723
ENSGALG00000040998	0.230445	0.199448	0	0.660497	0	0.263454
ENSGALG00000043025	14.4216	11.514	18.6228	32.463	33.6652	61.9395
ENSGALG00000015017	1.14526	1.23497	0.958986	0.745779	0.873916	1.37211
ENSGALG00000044063	0	0	0.032703	0.05138	0.077079	0.045771
ENSGALG00000044062	0.751762	0.837127	0.880221	3.80301	3.00177	3.16515
ENSGALG00000044065	0	0.07001	0.082645	0	0.198864	2.51741
ENSGALG00000044064	6.28249	6.17426	8.01103	8.50227	9.04079	12.2747
ENSGALG00000044067	0.025008	0	0.006743	0	0	0
ENSGALG00000044066	0.141765	0.204859	0.242663	0	0.214179	0.218711
ENSGALG00000044069	0.018838	0	0	0	0	0
ENSGALG00000026424	2.36902	2.12007	3.62737	2.79653	2.7466	3.2854
ENSGALG00000036949	1.01537	1.14701	2.00964	4.39591	4.5614	5.23571
ENSGALG00000026426	4.1033	3.9741	0.019007	0.790588	1.70585	3.85854
ENSGALG00000026421	32.9224	32.434	43.7868	28.2673	33.4184	28.5437
ENSGALG00000026422	7.60883	6.1611	7.72871	7.65166	5.74765	13.2976
ENSGALG00000036943	0	0	0	0	0	0.253407
ENSGALG00000036942	0.504748	0.578914	1.31884	0.282815	0.478289	0.309698
ENSGALG00000036941	17.1729	17.2493	17.2776	19.5068	17.8326	24.6854
ENSGALG00000036947	0	0.054125	0	0.253121	0	0
ENSGALG00000026428	3.22967	3.34957	4.60409	3.74004	5.25616	4.89631
ENSGALG00000036944	4.68395	4.56015	6.0372	2.53987	2.96586	2.85355
ENSGALG00000022733	0.302205	0.247292	0.216246	0.06471	0.009323	0.196385
ENSGALG00000022739	3.63307	2.99025	4.98011	5.90912	5.94379	5.86862
ENSGALG00000041116	0.122466	0.005039	0.155157	0.109781	0.220387	0.153152
ENSGALG00000041117	0.016883	0	0	0	0	0
ENSGALG00000041114	9.79207	9.54363	10.8954	12.1729	11.1263	13.4779
ENSGALG00000041112	66.5758	58.5501	65.7341	37.7073	46.8442	36.1388
ENSGALG00000033270	1.00023	0.732046	0.943699	0.774349	0.887929	1.3221
ENSGALG00000033271	0.144927	0.120377	0.185699	0.331917	0.425148	1.07251
ENSGALG00000026396	9.81535	12.1458	18.1215	14.6613	20.3194	13.7429
ENSGALG00000026395	0.009445	0	0	0	0	0
ENSGALG00000026392	1.18306	1.60056	1.36544	0.560204	0.918571	1.08244
ENSGALG00000033278	0.458421	0.332733	0.655005	0.458737	0.792537	1.91035
ENSGALG00000033279	0	0	0	0	0.041839	0
ENSGALG00000005140	0.051708	0.061308	0.18274	0.081635	0.642774	1.20217
ENSGALG00000005145	0.019564	0	0	0.015413	0.085264	0.159277
ENSGALG00000005147	47.4954	47.4924	42.3537	44.2891	51.5928	52.3859
ENSGALG00000005146	23.9556	24.7257	21.3187	54.8624	59.7832	89.2769
ENSGALG00000023066	22.7342	20.8523	14.9315	25.5009	29.0695	33.4648
ENSGALG00000033892	0	0.010896	0	0	0	0
ENSGALG00000033891	0.41638	0.475655	0.76957	0.253431	0.689912	0.672799
ENSGALG00000033897	0	0	0.063856	0	0	0
ENSGALG00000033894	11.0067	9.65451	15.054	0.422325	0.585643	1.03785
ENSGALG00000033895	0.022312	0.085012	0.063325	0.141571	0.37372	0.320778
ENSGALG00000033898	0.713127	0.943972	1.21209	0.827236	1.44259	3.65887
ENSGALG00000031640	2.83109	2.01767	3.39601	2.60281	5.00538	4.01954
ENSGALG00000039335	7.66067	8.27925	9.73296	7.24455	7.50255	6.26187
ENSGALG00000039334	0.259832	0.383842	0.209994	0.315789	0.140346	0.577154
ENSGALG00000039337	10.371	9.78948	15.5572	7.3048	8.72447	16.3196
ENSGALG00000039336	0.446286	0.151771	0.395866	0	0.027676	0
ENSGALG00000039339	0.505138	0.009397	0.441554	0.716271	0.498952	0.051416
ENSGALG00000041804	0.064303	0.156544	0.223865	0.168312	0.114522	0.055348
ENSGALG00000041807	5.54953	3.3843	11.3	5.32374	11.9003	13.4477
ENSGALG00000041800	0.002752	0.002893	0.028473	0	0	0
ENSGALG00000041802	4.83004	3.8231	3.48082	0.946914	2.89828	2.32035
ENSGALG00000041803	0	0	0.01861	0	0	0
ENSGALG00000041808	18.0767	23.009	38.3668	47.6765	73.4128	48.7879
ENSGALG00000041809	0	0.221082	0.227336	0.453236	0.478413	0.928617
ENSGALG00000012628	0.326424	0.301216	0.410139	0.17163	0.17765	0.418344
ENSGALG00000012629	0.782214	0.777427	0.539035	0.927218	1.3451	1.19555
ENSGALG00000012620	1.01005	0.850769	1.06921	1.08607	1.00329	1.50294
ENSGALG00000012621	2.51728	2.53203	2.94472	3.63921	3.20742	4.8492
ENSGALG00000012623	0.011643	0	0.155779	0.016502	0.033748	0.068517
ENSGALG00000012624	2.70969	2.09037	2.22376	2.61758	1.75614	3.25653
ENSGALG00000012627	2.89958	2.42621	3.80369	2.41251	3.05383	4.40959
ENSGALG00000037076	149.306	170.814	121.958	133.744	123.731	249.912
ENSGALG00000022891	2.8935	2.20767	3.91805	4.88401	5.557	7.21144
ENSGALG00000037077	2.02936	2.18482	2.19112	1.30219	1.49874	3.12313
ENSGALG00000022896	0	0.01619	0	0	0	0
ENSGALG00000020005	27.3672	25.2061	33.4609	14.7671	14.3353	12.9667
ENSGALG00000020003	2.57936	2.47726	3.17945	4.73262	4.4432	5.83664
ENSGALG00000020002	0.060466	0.082603	0.196654	0.073068	0.301804	0.419496
ENSGALG00000039803	1.50654	1.67689	2.66531	6.22383	7.40618	6.88301
ENSGALG00000039801	21.754	22.4259	25.8145	32.9166	41.574	41.8027
ENSGALG00000045753	26.9769	20.2299	25.8906	14.9873	17.8824	20.1704
ENSGALG00000039804	0.011298	0	0	0	0	0
ENSGALG00000002260	21.2125	13.5839	30.8736	13.3186	22.0395	61.4275
ENSGALG00000002263	1.15913	1.29071	1.88313	1.09757	1.64478	3.15495
ENSGALG00000002262	20.3988	20.7815	25.2455	19.9171	26.6179	27.0584
ENSGALG00000014509	40.7268	20.991	8.35159	36.2095	34.1309	26.5056
ENSGALG00000014508	10.7494	9.88519	13.5909	4.23993	7.10329	9.47918
ENSGALG00000043407	0.289868	0.190447	0.236687	0.094953	0.231832	0.217469
ENSGALG00000014505	0.018126	0	0.118721	0.254237	0.162432	0.049189
ENSGALG00000043405	58.8274	62.2571	69.0405	39.4437	47.1558	53.3015
ENSGALG00000014501	0.148136	0.109081	0.163164	0.071464	0.024167	0.281168
ENSGALG00000043401	0.005027	0.007424	0	0	0.007683	0.447538
ENSGALG00000003689	19.4942	18.3829	33.2074	38.7074	87.9385	52.7609
ENSGALG00000027096	3.83595	4.19711	3.75162	2.97209	4.41769	4.21244
ENSGALG00000021353	0.013432	0	0.081725	0	0	0
ENSGALG00000021355	0.327644	0.368459	0.512633	0.224918	0.61627	1.28121
ENSGALG00000013995	0	0	0	0.026625	0	0
ENSGALG00000013994	3.96153	4.68507	3.82194	3.45566	6.51272	11.8098
ENSGALG00000013990	531.46	519.554	440.149	242.215	276.18	295.859
ENSGALG00000013993	194.512	161.765	345.076	176.164	300.807	285.119
ENSGALG00000013999	0.04119	0.028929	0.09097	0.070985	0.077684	0.068271
ENSGALG00000029837	212.966	191.131	139.612	44.965	64.6003	47.7494
ENSGALG00000029836	43.9911	38.3417	40.0572	15.1163	20.2456	29.9361
ENSGALG00000029834	52.2668	40.5739	43.2917	88.5748	93.9998	153.524
ENSGALG00000029833	1.38645	1.56455	1.85931	0.569592	1.34044	2.52473
ENSGALG00000029832	0	0	0	0.053693	0	0
ENSGALG00000029831	0.559689	0.837664	0.767238	1.04104	1.04804	1.53876
ENSGALG00000029830	0.130893	0.026395	0.089687	0.109715	0.070667	0.055493
ENSGALG00000042214	2.74288	2.67578	4.86461	6.55847	10.4735	11.0457
ENSGALG00000037527	2.94106	2.11549	4.18751	7.92282	12.5542	8.28659
ENSGALG00000037525	4.27377	3.47903	5.56573	7.37742	12.3846	11.3922
ENSGALG00000037522	1.90955	2.28523	3.34693	4.48443	7.76908	10.967
ENSGALG00000042211	0	0	0	0	0	0.053995
ENSGALG00000042212	0.019269	0.017162	0.005557	0	0	0
ENSGALG00000042213	1.80763	1.62866	2.92976	4.11196	7.12452	5.90477
ENSGALG00000009246	7.9539	8.72043	9.21539	9.14642	8.28832	10.7994
ENSGALG00000010978	160.423	186.242	151.014	543.331	351.072	220.571
ENSGALG00000010979	296.321	232.648	205.057	170.685	175.924	425.875
ENSGALG00000009240	28.0207	24.0186	24.6154	20.5165	27.7587	50.8695
ENSGALG00000009241	0.304706	0.476898	0.635235	0.238117	0.429054	0.293273
ENSGALG00000010973	23.6322	23.0217	19.6601	24.2307	27.81	41.3715
ENSGALG00000010971	0.096515	0.051215	0.282684	0.277995	0.189159	0.397901
ENSGALG00000010976	4.64938	4.79673	6.17547	1.81145	2.29138	2.96871
ENSGALG00000010977	0	0.032757	0.139249	0	0	0
ENSGALG00000009248	0.366647	0.531722	0.676988	0.462822	0.428476	0.44815
ENSGALG00000010975	2.20707	1.73019	2.1138	1.73872	1.47182	2.45468
ENSGALG00000000337	0	0.009247	0	0	0	0
ENSGALG00000005120	0.31878	0.399681	0.444861	0.690476	0.276996	0.886922
ENSGALG00000025861	0.225107	0.341335	0.885646	0.528696	0.851277	2.17641
ENSGALG00000025862	2.38119	1.80815	2.05503	0.676498	0.697501	2.20083
ENSGALG00000025864	1.31237	1.42502	2.71255	1.75167	2.63114	2.86511
ENSGALG00000025868	0.10196	0.133262	0.335772	0.181237	0.356665	0.33303
ENSGALG00000027592	1.65667	1.2919	2.1933	1.75558	2.18185	2.84197
ENSGALG00000027591	2.57794	2.26963	3.79791	2.54338	3.6631	4.53007
ENSGALG00000027597	0	0.070539	0	0	0	0
ENSGALG00000027594	44.7937	37.0996	36.6466	34.2328	44.061	83.1453
ENSGALG00000035010	0.033919	0.037233	0	0.105164	0.118957	0.282435
ENSGALG00000030067	0.030529	0	0.032527	0.093242	0.211027	0
ENSGALG00000035013	4.91322	5.24722	5.60129	7.28654	8.75108	9.53999
ENSGALG00000035015	0.481617	0.299726	0.304922	0.062554	0.145693	0.397253
ENSGALG00000035017	0.820271	0.846999	1.61058	0.466496	0.859431	2.75353
ENSGALG00000013232	1.00512	0.972087	1.47135	0.313042	0.95406	1.77133
ENSGALG00000013234	0.01097	0.031483	0.086589	0.030139	0.014477	0.160055
ENSGALG00000013235	5.40633	6.72776	6.25569	8.73272	4.95871	6.74515
ENSGALG00000013239	0.01259	0.010601	0.02611	0.035173	0.029878	0.064376
ENSGALG00000032169	0	0.105949	0	0	0	0
ENSGALG00000029476	23.1677	18.8209	18.1831	19.9148	19.6343	23.2758
ENSGALG00000039472	2.99342	3.02492	4.51899	5.21416	5.91804	7.07069
ENSGALG00000039473	5.18481	4.31869	7.9362	1.3722	1.73464	6.10949
ENSGALG00000039470	235.567	185.264	190.681	146.77	212.176	176.054
ENSGALG00000039477	0	0.009668	0	0	0	0
ENSGALG00000039474	1.19341	0.995408	3.32539	0.075741	0.050755	0.3076
ENSGALG00000024020	71.4646	66.1185	55.049	84.5989	83.337	224.03
ENSGALG00000024024	0.09159	0.393652	0.58606	0.528877	0.039534	0.121941
ENSGALG00000016462	0.180161	0.258194	0.248689	0.044754	0.076863	0.390791
ENSGALG00000016463	12.5982	10.293	11.9951	8.72542	8.30505	21.4026
ENSGALG00000016461	19.1013	22.1389	17.5522	21.1979	19.2107	22.2905
ENSGALG00000016467	1.94605	2.88241	3.10764	2.91511	3.27252	5.50586
ENSGALG00000016464	48.4681	38.2778	59.2635	19.0829	21.045	27.7741
ENSGALG00000016465	0	0	0.000906	0	0	0.01397
ENSGALG00000016468	1.09891	1.19343	1.39967	1.20242	2.53088	3.42951
ENSGALG00000016469	0	0.020817	0	0	0	0
ENSGALG00000012541	0	0.030993	0.022364	3.1777	2.88689	3.30409
ENSGALG00000012540	2.14477	1.85126	2.97177	2.93087	3.15495	3.19573
ENSGALG00000012543	0.962413	0.686822	1.59779	1.57418	1.69056	3.05188
ENSGALG00000012542	0.384867	0.22366	0.597098	0.82082	0.55588	0.595106
ENSGALG00000012545	1.06226	1.21713	2.10826	0.389399	0.902942	1.779
ENSGALG00000012544	0.101721	0.02397	0	0	0	0
ENSGALG00000012546	0.580462	0.461155	0.630868	1.2791	1.11789	1.51963
ENSGALG00000029198	5.09803	5.72978	5.92886	7.41899	7.4443	7.77655
ENSGALG00000029199	3.23499	2.5335	4.58268	1.49398	3.72127	2.94286
ENSGALG00000029190	8.31929	9.28501	10.9104	8.35693	11.0215	12.0336
ENSGALG00000029193	7.86952	8.85085	8.32581	0.06408	0	0.217649
ENSGALG00000029195	0.304589	0.152445	0.112879	0.165836	0.270937	0.516047
ENSGALG00000011166	0	0	0.02633	0	0	0
ENSGALG00000011164	2.07766	1.70215	2.60302	2.54445	3.2227	8.46431
ENSGALG00000011162	17.1751	14.955	19.8858	22.0179	19.2313	28.4248
ENSGALG00000011163	4.0871	5.46644	5.77816	10.5669	12.8314	2.2012
ENSGALG00000011168	3.99145	2.997	3.18006	5.48873	4.87563	5.00408
ENSGALG00000011169	2.92324	3.17337	4.3914	4.32136	3.79318	3.5922
ENSGALG00000027835	33.7931	23.9518	30.8454	37.3453	47.8913	54.5009
ENSGALG00000027834	22.8995	21.0174	21.1001	10.054	12.1201	28.498
ENSGALG00000028821	2.19073	2.44246	1.70458	2.46636	1.76271	7.9634
ENSGALG00000040201	0.1709	0	0.346584	0	0.073875	0
ENSGALG00000040205	2.25045	2.21866	3.03716	2.08222	2.42658	1.63528
ENSGALG00000008385	0.501207	0.527261	0.747235	1.55992	1.67129	1.76062
ENSGALG00000008386	0.872361	1.38513	1.61299	0.569162	0.823386	1.281
ENSGALG00000008380	3.47886	2.48727	4.00445	6.13766	7.98912	10.6382
ENSGALG00000008381	2.35292	2.859	2.65982	1.70939	1.33964	2.10514
ENSGALG00000008382	4.07046	2.19106	3.85685	1.74041	2.11461	4.13386
ENSGALG00000008383	0.67869	0.733089	0.453096	0.061672	0.131218	0.72185
ENSGALG00000008389	11.1909	11.5009	15.5241	11.6794	15.5745	22.1423
ENSGALG00000005385	5.66747	5.94345	6.17214	7.74	9.82125	9.78408
ENSGALG00000005383	3.50307	4.13208	5.24072	9.35292	8.37029	7.81574
ENSGALG00000001869	0	0	0	0.016294	0	0
ENSGALG00000001862	1.94133	0.844919	0.642778	1.49897	0.517013	0.727073
ENSGALG00000001863	8165.94	9562.86	14645.7	27392.8	25243.5	7710.63
ENSGALG00000001860	2.47824	2.88918	3.11564	2.76458	3.46271	4.41672
ENSGALG00000001864	1.84044	1.8146	2.26032	0.962283	1.4547	2.3205
ENSGALG00000044458	0	0	0	0	0.066486	0
ENSGALG00000044459	0.010961	0.01253	0	0.006262	0	0.015412
ENSGALG00000008658	3.45298	3.95697	5.46236	2.99527	3.14952	5.77992
ENSGALG00000008659	1.12667	0.806405	1.00437	0.279482	0.211726	0.641454
ENSGALG00000034970	0.90286	1.35702	1.73743	1.1532	1.73989	4.07766
ENSGALG00000034971	2.65835	2.3117	5.45538	4.16136	5.21502	5.31126
ENSGALG00000044452	0.329629	0.250193	0.32545	0.192384	0.40823	0.979973
ENSGALG00000044453	78.9777	67.6998	67.4196	63.5639	83.688	69.6608
ENSGALG00000034975	0.231893	0.351738	0.418448	0.101179	0.558324	1.1542
ENSGALG00000044457	0	0.358311	0.264398	0.278881	0	0.053029
ENSGALG00000011783	14.599	15.5002	8.09322	1.63993	4.47315	2.92302
ENSGALG00000000409	8.68465	8.90881	12.9586	9.85368	11.9272	14.2656
ENSGALG00000000408	6.13939	6.92153	5.95283	2.38713	2.34678	2.68854
ENSGALG00000011784	0.696395	0.360446	0.750661	1.6252	1.00424	1.60816
ENSGALG00000000402	0.661488	0.493491	0.581346	0.812584	0.933682	2.02549
ENSGALG00000000401	0.500611	0.368084	0.754245	0.469078	0.834434	0.753803
ENSGALG00000000400	0	0.016936	0	0	0	0
ENSGALG00000000407	0.070978	0.012407	0.044934	0.017901	0.052371	0.074907
ENSGALG00000000406	0.010993	0	0	0	0	0.026787
ENSGALG00000000404	40.2952	41.9693	32.3914	25.0807	22.428	29.1746
ENSGALG00000010789	1.28828	1.1778	2.06802	0.751384	1.19888	0.666761
ENSGALG00000010781	0	0.013234	0	0	0	0
ENSGALG00000010783	7.47281	7.51453	9.25925	11.0515	11.2886	12.5553
ENSGALG00000010785	3.30972	2.45704	2.86382	2.78206	3.36473	7.15946
ENSGALG00000006127	6.25023	6.94768	9.81935	4.29967	6.10726	6.97776
ENSGALG00000006122	1.52805	1.30508	1.18144	1.22797	1.86402	1.71986
ENSGALG00000006123	0.686771	0.755887	0.359458	0.480552	0.449457	1.22379
ENSGALG00000006120	0.016315	0.012714	0.008696	0	0	0
ENSGALG00000006121	3.91577	3.94136	5.31914	6.04911	6.57861	4.85198
ENSGALG00000037409	0.120438	0.240052	0.3291	0	0.377329	0.19251
ENSGALG00000007832	9.59647	8.75024	11.6739	7.31097	8.30431	8.28184
ENSGALG00000007831	0	0	0.031224	0	0	0.098212
ENSGALG00000007837	0	0	0	0	0.023317	0
ENSGALG00000007835	1.45695	1.27672	1.91029	2.51989	2.30069	3.22418
ENSGALG00000042118	0	0	0.027391	0	0	0
ENSGALG00000042117	1.87383	1.72773	2.0175	7.39584	5.68969	11.0435
ENSGALG00000037400	0.160054	0.23226	0.381977	0.158265	0.258688	0.469126
ENSGALG00000042115	0.00931	0.008161	0.03135	0	0	0
ENSGALG00000037402	4.53382	2.05798	2.91629	1.59829	0.740059	1.58279
ENSGALG00000042112	39.3228	45.2372	35.6235	47.8934	47.1602	52.6689
ENSGALG00000045327	0.019403	0	0	0	0	0
ENSGALG00000042110	2.25138	2.80225	2.6414	3.73839	4.29576	6.64007
ENSGALG00000044580	3.96958	2.65219	5.53582	9.32476	16.2035	12.6984
ENSGALG00000044584	0.120883	0.289782	0.107256	0	0.059373	1.98249
ENSGALG00000044585	0.150898	0.039241	0.018005	0	0.034428	0
ENSGALG00000017250	0.088691	0	0.050103	0.067947	0.459982	0.365942
ENSGALG00000035313	0	0	0.036338	0	0	0
ENSGALG00000035312	0	0	0	0.015122	0.133383	0.049366
ENSGALG00000035310	0.191467	0.285254	0.374173	0.635551	0.903413	1.23521
ENSGALG00000035317	64.2889	54.6686	84.4792	65.7473	55.6914	212.349
ENSGALG00000043245	0.015163	0	0.032597	0	0.015098	0
ENSGALG00000043240	0.080972	0.012191	0.148837	0.088716	0.105501	0.25328
ENSGALG00000043243	4.95031	4.27335	5.36547	7.19119	8.37082	11.8429
ENSGALG00000033416	2.15257	2.13447	3.8906	2.46285	2.72243	4.9549
ENSGALG00000033417	0.000606	0.005822	0.00507	0.001783	0	0
ENSGALG00000033413	1.87688	1.21857	2.47003	2.52619	5.5242	4.69977
ENSGALG00000033410	0	0.036423	0.006346	0	0.011501	0.062719
ENSGALG00000033411	0.002667	0.019626	0.047837	0	0.001732	0
ENSGALG00000026974	0	0.017275	0	0	0	0
ENSGALG00000026973	1.21562	0.51836	1.22567	0.558048	1.15954	2.92924
ENSGALG00000026972	0.232968	0.316339	0.19244	0.171946	0.578156	0.145505
ENSGALG00000026970	124.371	103.337	83.0037	155.31	164.801	357.814
ENSGALG00000002719	6.67896	7.59656	8.27321	7.9775	9.89682	12.8577
ENSGALG00000002710	10.6063	10.231	10.1944	5.76938	7.06112	14.094
ENSGALG00000002714	0.027251	0	0.033682	0	0.015549	0
ENSGALG00000046141	0.028023	0	0	0	0	0
ENSGALG00000046145	0.077334	0.115014	0.178113	0.015407	0.024058	0.050592
ENSGALG00000036466	9.97281	11.0102	19.1752	7.84853	12.7089	16.4916
ENSGALG00000046147	0	0	0.003418	0	0	0
ENSGALG00000004711	2.1552	1.86441	2.66623	4.75285	5.21718	5.43748
ENSGALG00000004710	22.469	23.986	24.3049	24.3579	27.3429	42.6061
ENSGALG00000004714	6.90752	6.00755	6.18427	15.4495	15.0305	15.8989
ENSGALG00000004719	9.84021	9.08297	11.4367	23.87	29.162	34.1105
ENSGALG00000034198	0.08849	0.064647	0.130003	0.345405	0.228644	0.486708
ENSGALG00000034196	0	0	0.007387	0	0	0.034085
ENSGALG00000034194	0.491686	0.41313	0.274355	0.575463	0.395267	0.191148
ENSGALG00000043932	0	0	0.11329	0	0	0
ENSGALG00000043930	0.390221	0.538152	0.730928	0.200069	0.270867	0.093548
ENSGALG00000043931	0	0.017782	0	0.008018	0.027368	0.039979
ENSGALG00000043936	0	0.043981	0.000726	0	0	0
ENSGALG00000043934	0.016878	0	0.014647	0	0.027627	0.052579
ENSGALG00000043935	4.11849	3.97015	6.58699	9.07022	14.6383	20.0365
ENSGALG00000043938	0.249385	0.165661	0.146028	0.129965	0.313664	0.281839
ENSGALG00000043939	3.5115	3.34037	4.56747	9.77517	16.2558	12.2263
ENSGALG00000003568	2.31482	2.46211	3.36207	3.55351	4.94559	3.91001
ENSGALG00000031110	0	0.060462	0	0	0	0
ENSGALG00000031112	2.26017	2.00203	2.61118	2.05258	2.38163	5.35987
ENSGALG00000031115	0.018667	0.008245	0	0	0	0
ENSGALG00000031114	4.28244	2.51439	3.26153	5.39212	9.0407	6.77226
ENSGALG00000031117	3.7241	3.47734	4.8959	1.2644	1.70658	2.70068
ENSGALG00000031116	0	0.012096	0.139572	0.221083	0.074538	0.230694
ENSGALG00000031119	0.04661	0.012588	0.028981	0.013606	0.060287	0.043745
ENSGALG00000031118	0.008	0.014813	0.010154	0	0	0
ENSGALG00000021743	0.709832	0.505681	1.08838	0.839949	0.51415	2.68815
ENSGALG00000021748	0.175369	0.64175	0.66246	0.43755	0.923518	1.50408
ENSGALG00000030449	0	0	0.083474	0.068638	0	0
ENSGALG00000030446	0.140064	0.270509	0.009543	0.014129	0.011667	0.150321
ENSGALG00000030442	0.01339	0	0	0	0	0
ENSGALG00000030997	0	0	0	0	0.033545	0
ENSGALG00000030994	21.6305	18.7195	22.6109	15.3081	18.0607	23.503
ENSGALG00000030995	9.4271	6.88686	5.85718	12.6422	19.9034	26.1013
ENSGALG00000030992	2.33831	2.24499	3.10788	6.07431	11.6774	7.67802
ENSGALG00000030991	0	0.053244	0	0.019355	0	0
ENSGALG00000030998	0.85802	1.1982	1.70969	2.28534	3.04242	2.89541
ENSGALG00000030999	20.7307	22.4741	11.8305	0.713001	0.573024	0.622242
ENSGALG00000023454	12.5533	13.6915	5.02762	12.4274	7.25407	4.01224
ENSGALG00000023451	31.3662	19.7604	20.344	18.2788	21.7854	31.7703
ENSGALG00000026210	3.55962	4.24653	6.43199	3.49438	2.32567	3.92312
ENSGALG00000026214	0.009358	0.011965	0.019494	0.064364	0	0.066549
ENSGALG00000026215	0.020549	0.014609	0.13634	0.031549	0.013702	0.194724
ENSGALG00000020905	0.004522	0	0	0	0	0
ENSGALG00000020906	0.009283	0	0	0	0	0
ENSGALG00000006829	4.47295	4.19189	4.87695	7.54019	8.40042	9.39644
ENSGALG00000006822	0.333983	0.234893	0.460805	0.601418	1.10907	1.14877
ENSGALG00000006821	0	0.047645	0.016555	0	0	0
ENSGALG00000006827	0	0	0	0	0.056627	0
ENSGALG00000006826	3.9762	3.57401	4.5063	6.19792	5.24247	6.4319
ENSGALG00000006824	0.673401	0.632937	1.26181	1.50486	2.43202	2.79865
ENSGALG00000013036	38.5139	43.6706	22.9993	13.7931	15.7117	15.3428
ENSGALG00000013037	2.17406	2.28507	2.59648	4.41865	4.85149	4.08924
ENSGALG00000013034	0.447679	0.352838	0.672742	1.01385	1.77364	1.18933
ENSGALG00000013035	0.045515	0	0.030718	0	0	0
ENSGALG00000013033	23.8026	23.4203	27.9576	6.2328	9.37022	87.9974
ENSGALG00000013031	5.5633	4.27664	3.5816	4.68925	3.64752	5.31018
ENSGALG00000041309	0.934791	0.643435	0.919615	0.610925	1.0853	1.48966
ENSGALG00000013039	22.1804	14.2939	12.8719	21.0007	21.0448	22.3615
ENSGALG00000038858	4.53373	4.52301	5.89271	11.5467	11.924	9.54735
ENSGALG00000038857	0.346973	0.059765	0.821929	0	0.117773	0.051648
ENSGALG00000038856	0.851998	0.991486	1.01527	3.20717	2.01708	2.08838
ENSGALG00000038855	2.94983	2.88169	3.30767	1.71013	1.28482	2.56299
ENSGALG00000038853	1.40254	0.964962	1.61482	1.10887	1.9506	2.76867
ENSGALG00000038852	0	0.112562	0	0	0	0
ENSGALG00000038851	0.938714	1.22894	1.53942	2.03273	2.47005	3.08515
ENSGALG00000038850	0.013324	0.010805	0.01445	0.012284	0.019306	0.058518
ENSGALG00000009689	143.489	128.957	139.779	43.719	90.8465	90.2629
ENSGALG00000033229	0.044975	0.036805	0.15006	0.072365	0.037111	0.050166
ENSGALG00000013780	28.2634	26.7422	24.4424	19.4787	19.9353	18.4735
ENSGALG00000013782	0.055244	0.029631	0.050799	0.038169	0	0.070485
ENSGALG00000013784	0.164059	0.157832	0.179079	0.311731	0.420986	0.387038
ENSGALG00000013785	3.06994	2.70772	3.07449	4.7135	6.5983	7.32273
ENSGALG00000029731	29.2499	26.8532	44.7272	3.42321	10.2134	8.91812
ENSGALG00000033220	0.064708	0.058043	0.13585	0	0.137454	0.031609
ENSGALG00000041143	0.107145	0.082699	0.200166	0.596741	0.328881	0.146781
ENSGALG00000012787	3.18694	2.33029	2.23772	1.48777	2.04465	3.30074
ENSGALG00000042655	0	0.328822	0	0.173402	0	0
ENSGALG00000039108	0.75127	0.655544	1.26929	1.87478	3.90305	3.09943
ENSGALG00000042657	0.022354	0	0	0	0	0
ENSGALG00000042651	3.00376	3.56629	3.94507	3.5334	3.34444	6.36396
ENSGALG00000039102	0.045762	0.143155	0.113274	0.1636	0.082773	0.202855
ENSGALG00000039103	0.036884	0.027677	0.011298	0	0	0.008113
ENSGALG00000039101	0.028226	0	0	0	0	0
ENSGALG00000039107	0	0	0.074036	0	0	0.072762
ENSGALG00000041147	0	0	0	3.04662	0	0
ENSGALG00000015069	3.20072	2.9887	2.73916	4.41271	4.07978	3.93238
ENSGALG00000015066	0.092987	0.032218	0.059215	0.007776	0.03706	0.036642
ENSGALG00000015064	1.2062	1.08197	1.45718	0.947845	1.35312	2.30145
ENSGALG00000015062	0.023318	0	0	0	0	0
ENSGALG00000015061	5.67976	6.07084	6.88747	5.0921	5.81769	7.1354
ENSGALG00000014335	7.02351	6.27172	7.05756	8.74365	9.96275	18.0874
ENSGALG00000014336	7.37878	7.07183	6.29249	3.73956	3.57784	5.40297
ENSGALG00000014337	0.013052	0.026877	0.004718	0	0.008713	0.005937
ENSGALG00000014331	27.7526	24.0823	21.1706	24.0566	23.8414	34.0169
ENSGALG00000029970	3.05048	3.57693	4.85464	2.68097	3.32046	8.28277
ENSGALG00000029971	20.3244	16.204	24.4626	33.0171	45.5465	34.7563
ENSGALG00000029975	0	0.021447	0.014006	0	0	0
ENSGALG00000025271	0.070511	0.079356	0.079546	0.060386	0.056261	0.07957
ENSGALG00000025270	1.23806	1.40881	2.17193	1.78179	3.65144	3.02882
ENSGALG00000025275	0.191455	0.2263	0.262306	0	0.128454	0.391344
ENSGALG00000025276	0.086278	0.483244	0.279143	0.162382	0.191051	0
ENSGALG00000013810	14.6618	14.0641	13.9711	7.51335	9.23249	10.966
ENSGALG00000013811	0.041828	0.087562	0.033106	0.025157	0.18597	0.192043
ENSGALG00000013814	1.6547	1.17412	1.65385	1.47386	1.74763	1.19895
ENSGALG00000008419	37.7642	38.9187	33.1986	41.1448	42.1332	40.0881
ENSGALG00000013817	0.329629	0.15214	0.321084	0.385356	0.38551	1.75371
ENSGALG00000008414	1.0513	0.740277	2.23275	2.99001	4.0802	3.88103
ENSGALG00000008415	4.43636	4.55633	5.40576	5.71782	5.99187	7.91698
ENSGALG00000008416	0	0.027087	0.003314	0.007648	0	0
ENSGALG00000008417	0.321623	0.354012	0.270228	0.128836	0.289088	1.09126
ENSGALG00000008411	0.034436	0.069478	0.158096	0.120948	0.352019	0.378463
ENSGALG00000010547	13.5287	14.5861	16.9874	9.63557	11.6669	12.664
ENSGALG00000010543	9.80324	7.83969	11.756	11.4304	10.6895	15.9968
ENSGALG00000010542	4.62087	3.91815	5.03041	4.01682	3.47142	6.20104
ENSGALG00000010541	9.28203	10.2373	13.0986	19.6368	23.6766	24.4755
ENSGALG00000010540	0.175866	0.072677	0.254639	0.23911	0.345608	0.583185
ENSGALG00000017018	13.5682	13.1731	14.0304	12.0727	11.626	17.9447
ENSGALG00000017019	7.46337	8.23154	12.5981	4.67455	5.67199	10.0324
ENSGALG00000017014	0.03735	0	0	0	0	0
ENSGALG00000017015	3.75449	2.84485	4.15196	2.10449	2.16354	3.36681
ENSGALG00000017016	0.078698	0.049029	0.042827	0.052864	0.049184	0.143223
ENSGALG00000017017	0.013991	0	0	0	0	0
ENSGALG00000017010	13.4139	15.3772	14.4742	25.6464	23.5046	27.915
ENSGALG00000017011	3.20758	2.62264	3.78804	2.5373	1.83852	2.32788
ENSGALG00000017012	0.477666	0.480317	1.35169	0.636642	0.537066	0.744108
ENSGALG00000021193	3.44239	4.05384	5.34978	6.75391	10.8572	3.08443
ENSGALG00000036660	0.114305	0	0	0	0	0
ENSGALG00000000887	9.91403	8.70355	3.05807	7.70584	9.88575	10.1368
ENSGALG00000000884	2.74198	2.75493	5.19855	6.88263	6.75093	11.929
ENSGALG00000000883	6.51823	8.09521	11.7814	11.0613	18.7177	20.3213
ENSGALG00000000881	0.477769	0.490781	0.720847	0.459022	0.803276	0.93052
ENSGALG00000027255	0	0.015961	0.011152	0.019611	0.061564	0.132194
ENSGALG00000027256	0.100476	0	0	0.089516	0.25392	0
ENSGALG00000027258	3.13846	2.92633	3.59767	2.0471	1.73859	5.05876
ENSGALG00000031819	0	0	0.00361	0	0	0
ENSGALG00000046306	0.087137	0	0	0	0	0
ENSGALG00000046307	0	0	0	0.012164	0	0
ENSGALG00000046302	0	0	0	0	0.312612	0
ENSGALG00000046308	0	0	0	0.080067	0.087621	0
ENSGALG00000046309	0.501526	0.161897	0.343919	0.244833	0.240001	0.512304
ENSGALG00000017902	1.96763	1.58376	1.85404	2.39634	1.47714	3.26187
ENSGALG00000017903	0.48864	0.181386	0.160007	0.305036	0.312322	0.120351
ENSGALG00000028165	0.315069	0.49962	0.394622	0.425648	0.470196	0.462003
ENSGALG00000017906	0	0.144079	0	0	0.100531	0.102954
ENSGALG00000017907	0.480117	0.079758	0.084469	0.317059	0.091392	0
ENSGALG00000017909	0.075493	0.078648	0	0	0	0
ENSGALG00000034358	6.52262	5.54643	11.9847	13.9736	44.8319	23.688
ENSGALG00000044239	0.520862	0.24591	0.282568	0	0.406704	0
ENSGALG00000044230	0.72311	0.371558	1.19338	0.865741	1.58617	4.29195
ENSGALG00000034351	0.195563	0.432638	0.161283	0.096137	0.123443	0.381557
ENSGALG00000034352	11.1684	10.1179	10.9303	2.08467	5.19835	4.9082
ENSGALG00000044233	0	0	0	0	0.067483	0.079965
ENSGALG00000034354	48.6944	27.974	26.474	116.419	167.018	76.5453
ENSGALG00000034357	0.036175	0.041956	0.107438	0	0.01801	0
ENSGALG00000016055	0.951335	0.570796	0.797278	0.40362	0.415154	1.14297
ENSGALG00000016054	0	0	0.021195	0	0	0.026667
ENSGALG00000016053	3.47167	2.81278	4.53924	8.80763	9.41371	13.0461
ENSGALG00000016052	7.82653	7.27113	5.67849	7.80033	12.3148	11.9358
ENSGALG00000016050	12.657	15.8334	15.157	15.8407	18.4586	21.3845
ENSGALG00000016059	6.05096	5.10857	7.45465	7.07196	7.06128	17.712
ENSGALG00000016058	2.08691	1.968	2.40568	2.42329	3.92375	4.38427
ENSGALG00000042494	0.009442	0	0	0	0	0
ENSGALG00000042492	0.172431	0.213307	0.200703	0.184961	0.665318	0.176592
ENSGALG00000039342	14.0667	15.8474	14.6429	15.5462	12.6063	14.9262
ENSGALG00000045549	0	0.000277	0	0	0	0
ENSGALG00000045548	0.090418	0.058891	0.076639	0.230535	0.11157	0.19619
ENSGALG00000045540	0.303274	0.428089	0.775207	0.270404	0	0.578986
ENSGALG00000045542	0	0	0	0.008125	0	0
ENSGALG00000045545	0.050829	0.032716	0.114028	0.126489	0.256848	0.442187
ENSGALG00000045547	0	0.013254	0	0	0	0
ENSGALG00000045546	0	0	0.047586	0	0	0
ENSGALG00000028783	1.19963	1.05551	1.65704	0.445075	0.464272	1.2753
ENSGALG00000028780	0	0.122939	0.042388	0	0	0
ENSGALG00000000713	1.77367	1.75378	2.75531	3.24178	4.39372	3.22514
ENSGALG00000028789	0.618013	1.00452	1.33503	0.628911	0.784383	0.540807
ENSGALG00000000712	11.9248	10.6563	12.6501	12.224	10.3118	10.4883
ENSGALG00000035906	8.69251	7.03927	8.50224	11.502	11.2872	15.1763
ENSGALG00000035900	0	0	0	0	0.013462	0
ENSGALG00000035901	0	0	0.092233	0	0	0
ENSGALG00000035909	0.487096	0.332005	0.467774	0.251261	0.548033	0.681757
ENSGALG00000037193	1.06765	0.782965	1.24408	2.42442	3.15208	3.29945
ENSGALG00000037192	0.121701	0.083463	0.170296	0	0	0
ENSGALG00000037195	28.2385	20.0018	23.5388	13.0576	12.2093	22.0968
ENSGALG00000040079	0.447373	0.616734	0.438212	0.534776	0.613914	0.814549
ENSGALG00000040077	0.403132	0.287233	0.415249	0.802196	1.9007	3.03519
ENSGALG00000037199	0.043211	0.013998	0	0	0	0
ENSGALG00000040584	0.186966	0.315057	0.051569	0.059582	0.191828	0.559381
ENSGALG00000040070	0.521597	0.06062	0.041809	0.267682	1.19651	0
ENSGALG00000011088	3.63457	4.25858	2.98061	1.19409	1.37346	2.20617
ENSGALG00000011084	0.520079	0.982052	1.52498	0.300073	1.01701	2.83255
ENSGALG00000011086	0.112301	0.088307	0.120578	0.785139	0.459622	2.26927
ENSGALG00000011080	0.045172	0.006331	0	0	0.044903	0.030646
ENSGALG00000029789	7.78416	8.52959	8.04728	4.08145	4.652	6.41867
ENSGALG00000029788	0.076323	0.120745	0.165174	0	0	0.312998
ENSGALG00000029781	0.644791	0.352083	0.601814	0.66594	0.823676	0.935321
ENSGALG00000029780	0.585083	0.370031	0.411694	0.646002	0.703014	1.02597
ENSGALG00000029783	3.84511	2.91148	4.33865	12.2831	15.6621	10.2438
ENSGALG00000029782	0	0	0.02144	0	0	0
ENSGALG00000029785	0	0	0	0.011395	0.019795	0
ENSGALG00000029784	0	0.004139	0	0	0	0
ENSGALG00000029787	0.210902	0	0.217809	0.204718	0.39287	0.270654
ENSGALG00000004999	4.21456	4.64388	4.8853	7.91277	7.6701	10.0626
ENSGALG00000004998	7.89766	8.47456	11.2172	12.8941	12.5076	15.1014
ENSGALG00000004991	3.81547	4.1761	5.68668	5.84742	5.76849	6.74176
ENSGALG00000004997	1.59341	1.35563	2.60517	4.44049	6.37726	6.60407
ENSGALG00000011335	1.28284	0.896774	2.58959	0.405547	0.615196	1.04636
ENSGALG00000011332	0.620005	0.770696	0.963498	1.35287	1.24429	1.47641
ENSGALG00000011331	42.659	68.7629	68.0544	65.9305	56.546	88.4368
ENSGALG00000011330	20.6848	18.751	26.8134	27.8084	32.4052	45.0216
ENSGALG00000035472	3.15343	3.04459	4.34344	5.12439	4.8747	8.49772
ENSGALG00000036240	0.429455	0.612356	0.707974	0.756818	0.852908	1.12606
ENSGALG00000036241	1.12979	1.31458	1.18506	0.584731	0.499711	0.662178
ENSGALG00000036246	0.147768	0.210235	0.070491	0	0.247016	0.592328
ENSGALG00000045034	0.401757	0.354639	0.748917	0.004237	0.2972	0.526241
ENSGALG00000045037	72.2383	36.0258	33.1461	265.889	98.7205	210.56
ENSGALG00000045036	4.12905	2.94279	5.0418	1.50324	4.04218	3.88945
ENSGALG00000045030	0	0.011	0	0	0	0
ENSGALG00000044797	0.047895	0.095466	0.104616	0	0.033591	0.191101
ENSGALG00000044794	0.487286	0.227142	0.218372	0.751413	0.726484	0.701479
ENSGALG00000044792	4.68054	4.96389	5.53546	2.83347	3.29989	4.55651
ENSGALG00000046392	0	0.0149	0.032934	0	0	0
ENSGALG00000044799	6.92511	6.06923	10.2352	8.29405	7.70666	22.1619
ENSGALG00000005648	0.275644	0.277238	0.340211	0.016381	0.223548	0.208211
ENSGALG00000005649	0.526581	0.253294	0.78056	0.336393	0.343682	0.332945
ENSGALG00000005646	2.62836	2.81608	4.09095	5.55529	5.57221	5.94703
ENSGALG00000005647	102.278	91.9246	137.697	104.163	112.675	96.705
ENSGALG00000005644	0.421269	0.388142	0.698214	0.5095	1.04676	1.9954
ENSGALG00000005643	27.0908	33.8263	27.5669	7.54402	13.7336	24.3655
ENSGALG00000045038	0	0	0.035805	0	0	0
ENSGALG00000010060	38.8125	36.8319	37.0083	18.342	20.9247	26.0167
ENSGALG00000010061	9.51833	8.67773	12.5149	17.8908	20.2537	23.0529
ENSGALG00000010068	1.05438	0.502258	0.314204	0.144232	0.233068	0.472385
ENSGALG00000001046	1.25962	0.943296	1.43137	3.7006	4.32778	4.49247
ENSGALG00000006593	0.015009	0	0	0	0	0
ENSGALG00000006591	0	0	0.094016	0.1348	0	0.567899
ENSGALG00000006597	1.14095	0.693584	0.853701	0.091257	0.044238	0.148474
ENSGALG00000006596	18.11	17.8588	15.3906	11.3545	10.7129	15.4256
ENSGALG00000033997	1.46557	1.07383	1.56951	2.02261	2.21343	2.59347
ENSGALG00000033996	2.79873	1.02935	1.7006	1.60331	0.866631	1.95975
ENSGALG00000006599	14.2326	13.3418	18.4967	28.8516	21.631	43.2051
ENSGALG00000006598	10.2096	9.58595	8.96973	13.4652	28.0168	30.5519
ENSGALG00000033993	18.2776	21.9438	38.0014	21.247	19.7336	19.0396
ENSGALG00000033992	0.090502	0.197416	0.186853	0.279674	0.219868	0.196348
ENSGALG00000041671	0.017755	0.070173	0	0	0	0
ENSGALG00000002038	0.613287	0.670213	0.679504	1.02406	1.13301	2.10867
ENSGALG00000002033	50.66	46.319	44.6255	4.1945	5.90692	10.5255
ENSGALG00000001048	1.6461	1.84702	4.02078	2.086	3.6018	5.47993
ENSGALG00000001049	2.05165	2.01504	1.64967	8.50857	10.0864	4.90652
ENSGALG00000031735	0.167911	0.114081	0.495199	0.028344	0.099415	0.196217
ENSGALG00000031734	3.53629	2.53613	2.27039	2.17854	1.77778	3.7936
ENSGALG00000031737	0.012713	0.005078	0.002785	0	0.052222	0
ENSGALG00000031736	0	0.108642	0.743413	0.095815	0.273834	0.307305
ENSGALG00000031739	0	0	0.002795	0	0	0
ENSGALG00000035299	147.871	112.982	137.425	75.2805	88.6674	107.712
ENSGALG00000035296	0.452124	0.434919	0.677655	0.16437	0.340614	0.31128
ENSGALG00000035297	10.0645	10.1131	9.89747	15.2527	40.4349	35.0769
ENSGALG00000035295	2.71541	2.87293	4.56156	2.30781	2.87696	3.53297
ENSGALG00000035292	0	0	0	0	0	0.067533
ENSGALG00000035293	0.181975	0.282399	0.268487	0.503838	0.511795	1.20846
ENSGALG00000035290	0.00859	0.008945	0	0	0.016842	0
ENSGALG00000007641	0.989134	0.927956	1.38136	1.43135	2.23456	2.69344
ENSGALG00000007642	16.6978	15.5492	23.0009	17.135	17.5163	24.4645
ENSGALG00000007643	8.35437	8.03577	7.80591	7.89721	7.89339	10.8725
ENSGALG00000007645	3.58149	1.85188	2.85733	2.49096	4.44138	3.5124
ENSGALG00000007646	28.3542	22.5208	45.2511	44.444	48.3664	59.1798
ENSGALG00000007647	0.054176	0.031345	0.077768	0.013525	0.10608	0.195078
ENSGALG00000042325	2.914	2.97107	3.4759	4.78569	5.15281	6.11152
ENSGALG00000037674	4.26034	5.14883	2.89381	1.45565	1.39029	1.6579
ENSGALG00000037675	8.37414	5.40387	12.5253	15.2643	20.6133	5.60923
ENSGALG00000042320	2.63779	2.08005	2.49769	5.58481	4.90036	5.12895
ENSGALG00000042321	26.9329	27.2607	26.6445	25.972	26.5021	65.5344
ENSGALG00000042322	0.457111	0.269941	0.509475	0.759793	0.83187	0.500292
ENSGALG00000037671	1.26276	1.1242	0.843672	3.92804	2.50749	5.9432
ENSGALG00000002695	8.00234	8.34683	9.23721	2.47954	3.57118	5.50809
ENSGALG00000035122	0.041873	0.039153	0.166943	0.122354	0.279352	0.165746
ENSGALG00000035123	0.086765	0.12981	0.204897	0.097784	0.063608	0.036538
ENSGALG00000002690	1.81979	1.81882	2.97591	1.894	2.95533	3.12288
ENSGALG00000035125	0.106577	0.140089	0.217645	0.702201	0.340198	0.53961
ENSGALG00000002692	0	0	0	0	0	0.025212
ENSGALG00000002693	3.48207	3.73913	5.56605	6.40014	7.27063	7.23749
ENSGALG00000035129	6.83029	6.70402	8.15458	7.25714	6.78311	11.3113
ENSGALG00000002699	6.18232	5.62239	6.99524	18.8872	19.0091	16.9781
ENSGALG00000003349	0.863131	0.724804	1.37495	0.802954	1.11718	3.55377
ENSGALG00000003348	41.3448	35.658	34.0858	0.776029	3.3021	1.34693
ENSGALG00000003340	0.955075	1.02187	0.972626	0.852883	1.13278	1.19572
ENSGALG00000003345	0.492878	0.267496	0.463756	0.162499	0.428726	0.296674
ENSGALG00000003344	11.9276	11.1213	16.7586	13.0726	18.8506	21.8912
ENSGALG00000026838	1.99191	1.8518	2.87817	1.92634	3.62512	4.65111
ENSGALG00000026830	0.131175	0.189959	0.272157	0.351874	0.153226	0.303375
ENSGALG00000026836	0.106712	0.093255	0.270207	0.036073	0.083316	0.174758
ENSGALG00000026837	0.652939	1.0303	0.550853	0.825905	0.576622	1.38021
ENSGALG00000026834	2.15469	2.06851	3.86432	2.64548	3.68456	3.03578
ENSGALG00000026835	0.086278	0.009976	0.126545	0.068245	0.085909	0
ENSGALG00000019087	7.48844	7.36746	8.12782	3.78061	3.66178	5.8275
ENSGALG00000002968	0.683814	0.601654	1.11033	1.66021	1.81962	2.66105
ENSGALG00000002969	3.51782	3.79947	5.63895	5.91639	7.09978	8.4123
ENSGALG00000002967	1.58875	1.6692	2.61949	2.36269	2.7124	2.88784
ENSGALG00000002964	1.38357	1.33701	1.69881	4.37624	4.28651	2.94774
ENSGALG00000002963	1.0998	0.763103	4.50784	0.445916	1.45474	1.69912
ENSGALG00000002960	109.654	96.2042	254.047	69.4854	130.884	153.827
ENSGALG00000038523	0	0	0.364687	0	0.085909	0.117069
ENSGALG00000038522	0.714769	0.816866	1.13668	1.34526	2.32019	1.96504
ENSGALG00000038520	0.093364	0.076934	0.12406	0.447827	0.284204	1.6676
ENSGALG00000038527	0.694102	0.334573	0.790769	0.262907	0.763602	0.854478
ENSGALG00000038529	0.082718	0.050425	0.074373	0.049891	0.070624	0.205062
ENSGALG00000038528	2.50309	2.27784	3.57631	2.33221	3.09923	4.94158
ENSGALG00000034650	0.017075	0	0.102039	0.076026	0.185085	0.153937
ENSGALG00000033604	0.248405	0.601961	0.476486	0.105427	0.568319	0.649667
ENSGALG00000034655	8.7323	6.42075	27.7475	11.0259	14.3053	8.35552
ENSGALG00000026789	0	0.031515	0.11149	0.15275	0.074631	0.203401
ENSGALG00000033601	0.108338	1.47484	2.88239	1.56994	3.70222	3.504
ENSGALG00000034659	0	0.044906	0	0	0.085909	0.188674
ENSGALG00000026780	0.460499	0.285697	0.706826	0.180524	0.15556	0.177123
ENSGALG00000026781	2.10834	2.01752	2.24966	1.17495	1.48563	3.73488
ENSGALG00000033609	126.809	104.005	143.678	157.581	157.119	226.841
ENSGALG00000033608	8.50877	7.39971	8.72048	7.59846	9.24553	11.4498
ENSGALG00000004696	1.90037	1.88556	2.38142	3.13818	3.18803	3.73971
ENSGALG00000004695	0.214973	0.173402	0.368866	0.449831	0.211835	1.26365
ENSGALG00000004693	12.5676	13.4172	17.1234	20.9884	21.3588	14.6082
ENSGALG00000004691	1.04373	0.82636	1.47252	2.47113	3.01076	4.26632
ENSGALG00000004521	462.38	176.977	232.925	363.315	871.93	2329.19
ENSGALG00000004523	6.76076	7.73011	8.47376	8.30005	10.3003	11.6185
ENSGALG00000004526	0	0	0.002088	0	0	0
ENSGALG00000004528	0.131785	0.091216	0.270306	0.353008	0.143211	0.413742
ENSGALG00000004529	25.2576	26.7764	20.4406	10.5351	10.261	13.6718
ENSGALG00000032556	0.490294	0.486366	0.551281	1.73504	1.31955	2.02053
ENSGALG00000032550	0.081205	0.07461	0.116806	1.1512	1.16604	1.66438
ENSGALG00000032552	0.136914	0.321929	0.255456	0.102536	0.117993	0.107075
ENSGALG00000032558	0.211211	0.11296	0.245446	0.15589	0.037566	0.18565
ENSGALG00000023552	0.226141	0.155328	0.73141	0.364963	0.255545	0.374276
ENSGALG00000023554	1.23499	1.11166	1.86721	0.817941	0.639693	0.852049
ENSGALG00000039605	1.87117	1.63141	1.40388	0.007751	0.050038	0.138976
ENSGALG00000039606	11.5606	10.9027	13.2526	2.14294	1.57892	7.99272
ENSGALG00000039600	0	0.014523	0.058499	0.010016	0.026959	0.101426
ENSGALG00000039602	0	0	0.036366	0	0.100254	0.110309
ENSGALG00000039609	0.812303	0.511666	1.11993	0.760974	1.81277	4.09756
ENSGALG00000019509	0.593969	0.0563	0.615619	0.197874	0.309438	0.14686
ENSGALG00000033381	0.015352	0	0.010169	0	0	0
ENSGALG00000033384	0.582317	0	0.512624	0.559052	0	0.725484
ENSGALG00000033385	10.2001	11.6873	9.67723	6.90793	6.97138	8.96439
ENSGALG00000033389	0.034936	0.094854	0.107962	0.141932	0.18686	0
ENSGALG00000026007	1.68707	2.20512	2.42395	2.56491	2.2522	3.42453
ENSGALG00000026005	2.13936	1.90048	2.85285	24.1949	30.2927	244.655
ENSGALG00000016215	0.763184	0.649616	0.882538	0.685625	0.907731	1.72213
ENSGALG00000016217	8.56692	8.29868	12.973	14.4009	17.4564	29.3411
ENSGALG00000041531	0.09922	0.053704	0.018123	0	0	0
ENSGALG00000041533	1.63007	1.32072	1.97819	0.604761	1.74035	0.42838
ENSGALG00000041538	0.013756	0	0.008901	0	0	0
ENSGALG00000041539	1.61723	0.930303	1.58881	1.02615	1.10446	1.51419
ENSGALG00000038958	0	0.029336	0	0.021033	0.017842	0.049958
ENSGALG00000038952	3.31895	3.02833	1.55119	2.24607	3.23377	2.77233
ENSGALG00000038950	0.004846	0.00819	0.015622	0.006648	0.002483	0.016706
ENSGALG00000038951	1.47479	1.04127	1.64032	0.201857	0.434649	1.11453
ENSGALG00000038956	0	0	0.00552	0	0	0
ENSGALG00000038957	12.1949	12.7055	6.53226	10.6791	11.9782	10.8149
ENSGALG00000038954	1.43427	1.57268	2.08428	0.744891	1.31473	1.61827
ENSGALG00000027668	0.086278	0.065958	0	0	0	0.108555
ENSGALG00000046647	3.91177	4.27541	3.46103	1.94997	3.75048	5.5302
ENSGALG00000037839	1.20757	1.2434	1.93366	2.25109	3.24614	2.45769
ENSGALG00000027664	5.56571	4.18268	4.50671	3.01452	5.05039	5.72431
ENSGALG00000027665	1.19849	0.692421	1.6101	1.91775	3.031	2.28603
ENSGALG00000015742	8.54592	9.84173	7.10318	15.1135	10.2725	9.33117
ENSGALG00000038123	0.01327	0.012464	0.009486	0.018717	0	0
ENSGALG00000015746	1.41252	1.54724	2.0308	1.69189	2.11944	4.33976
ENSGALG00000013598	0	0.059142	0	0	0.033995	0.128177
ENSGALG00000013591	9.02562	8.09463	8.53813	4.47271	6.00969	7.72052
ENSGALG00000013590	9.70736	9.79304	11.6067	9.69141	8.72224	13.0564
ENSGALG00000013594	0.627931	0.460406	0.943412	0.321527	0.59652	1.00053
ENSGALG00000021843	12.0052	10.317	8.73944	11.0431	13.2879	16.9993
ENSGALG00000021848	0.160282	0	0.269219	0.292373	1.2725	1.12636
ENSGALG00000015299	8.23722	7.15154	8.19115	15.3545	22.6211	14.6802
ENSGALG00000012246	4.60787	4.03257	5.6695	9.81461	11.258	11.4762
ENSGALG00000012244	23.4808	23.7351	27.6181	15.5163	19.9857	22.2332
ENSGALG00000012245	86.6803	79.9758	74.732	53.9214	61.773	81.1673
ENSGALG00000015290	0.086099	0.026136	0	0.140077	0.047727	0
ENSGALG00000012241	7.48797	6.28887	7.24323	5.44384	7.87898	11.092
ENSGALG00000041264	0.132161	0.11031	0.028497	0.162289	0.119183	0.051948
ENSGALG00000041266	0.058795	0.054608	0.056595	0.369191	0.542622	0.429901
ENSGALG00000041267	0.822882	0.974742	0.906995	1.03117	0.858859	2.04572
ENSGALG00000041260	0.357333	0.387505	0.37828	0.363663	0.057906	0
ENSGALG00000041263	0.010166	0	0.004734	0	0.010123	0.047783
ENSGALG00000024318	0.074807	0.04934	0.06153	0.018496	0.059902	0.042373
ENSGALG00000029547	0.444382	0.04984	0.64895	0.149551	0.01953	0.537471
ENSGALG00000029546	0.406189	0.620639	0.270183	1.40641	1.33406	1.30171
ENSGALG00000029545	0.381631	0.21719	0.959255	0.296015	0.131517	0.453171
ENSGALG00000029544	8.50822	6.96016	8.19456	4.06304	7.83681	12.5353
ENSGALG00000029542	0	0	0.03895	0	0	0
ENSGALG00000029540	0.638868	0.297579	0.510075	0.524974	0.817204	1.94361
ENSGALG00000014168	0.216766	0.172237	0.587156	0.542321	1.17165	0.755218
ENSGALG00000014164	1.19718	1.71656	1.64151	0.817962	0.473956	0.847187
ENSGALG00000014167	8.69338	8.37756	7.80094	12.0733	14.906	17.7985
ENSGALG00000014166	10.2507	7.81691	9.85346	12.2517	11.9977	12.7383
ENSGALG00000014163	0.324489	0.341984	0.465848	0.408098	0.356942	0.522401
ENSGALG00000011534	21.5564	23.6889	26.5154	8.71408	12.4283	16.8875
ENSGALG00000011537	0.157611	0.245185	0.275263	0.153244	0.383591	0.779227
ENSGALG00000011531	6.43564	5.7503	5.8987	4.47901	4.80129	5.48329
ENSGALG00000011533	3.451	3.35035	4.4107	2.15573	2.89797	4.08988
ENSGALG00000011532	0.064469	0.021972	0	0.028557	0.00657	0
ENSGALG00000010668	8.19077	10.6965	10.9913	13.5558	14.3734	15.9291
ENSGALG00000010669	0.614143	0.860644	0.996254	0.92415	0.953612	1.26011
ENSGALG00000010662	0	0.041186	0.021341	0.127942	0.103117	0
ENSGALG00000010663	3.88445	3.50257	2.21091	3.27209	2.28171	3.28624
ENSGALG00000010661	2.62754	2.48398	4.43487	3.28304	3.27904	4.96017
ENSGALG00000010664	0.003988	0.038693	0.003022	0.009331	0.025854	0.044177
ENSGALG00000010665	6.86821	6.28879	9.77387	16.8237	18.9747	25.004
ENSGALG00000001121	7.1189	5.35781	8.32053	15.9706	18.9134	19.7504
ENSGALG00000001126	1.91884	1.7386	1.6299	2.13605	2.01604	2.64711
ENSGALG00000001124	0.225756	0.492535	0.316375	0.646954	0.478352	0.832525
ENSGALG00000044807	0.59054	0.222305	0	0.21314	0.196442	0.025428
ENSGALG00000044805	2.04173	2.5147	3.67453	1.23604	1.47312	1.71759
ENSGALG00000044803	0.039055	0.026385	0	0	0	0
ENSGALG00000044802	8.84677	0	0	0	0	0
ENSGALG00000044800	0.027072	0.008075	0	0.038858	0.057017	0.038034
ENSGALG00000007406	0.012376	0.013719	0	0	0	0
ENSGALG00000007404	33.7706	40.5037	34.5107	20.3501	25.9687	7.3778
ENSGALG00000007403	34.2723	30.6453	34.6224	21.077	31.1453	29.1872
ENSGALG00000007408	1.14063	0.958598	2.07364	1.39499	1.37588	3.02544
ENSGALG00000007409	0.719048	0.628405	1.60812	0.796523	0.693677	1.14281
ENSGALG00000031436	0	0	0	0.069528	0	0
ENSGALG00000031432	0	0.023841	0	0.052117	0	0.116726
ENSGALG00000031430	0.29692	0.363193	0.231826	0.276086	0.142925	0.587653
ENSGALG00000031439	0.741715	0.906567	1.01191	1.44574	1.98468	2.5782
ENSGALG00000035726	0.752845	0.704001	1.48623	0.560199	0.478496	1.5627
ENSGALG00000035725	0.027212	0	0	0	0	0.163724
ENSGALG00000035722	2.35788	0.974789	2.49177	1.51878	1.38591	1.69196
ENSGALG00000035723	0.002015	0.016403	0.032759	0	0	0
[truncated: 17,847 more rows]
