# Supplementary material for: AFB1 Induced Transcriptional Regulation Related to Apoptosis and Lipid Metabolism in Liver of Chicken
Source: Toxins (Basel). 2020 May 4;12(5):290. doi: 10.3390/toxins12050290 (PMC7290437; doi:10.3390/toxins12050290)
Supplement: Supplementary file 1 [file toxins-12-00290-s001.zip › Supplementary Materials 2/Table S5.xlsx]

## Sheet: Sheet1
Table S5. Functional categories 186 protein-coding genes genes
#Term	Database	ID	Input number	Background number	P-Value	Corrected P-Value	Input	Hyperlink
Ribosome	KEGG PATHWAY	gga03010	7	123	2.4303e-05	0.00189564	424924|107051012|426941|418016|374255|418401|415372	http://www.genome.jp/kegg-bin/show_pathway?gga03010/gga:426941%09red/gga:107051012%09red/gga:374255%09red/gga:424924%09red/gga:418016%09red/gga:415372%09red/gga:418401%09red
PPAR signaling pathway	KEGG PATHWAY	gga03320	4	60	0.000826389	0.0260203	423122|373928|422345|395479	http://www.genome.jp/kegg-bin/show_pathway?gga03320/gga:422345%09red/gga:423122%09red/gga:373928%09red/gga:395479%09red
Metabolic pathways	KEGG PATHWAY	gga01100	17	1092	0.00100078	0.0260203	769338|431509|420890|395566|422727|807640|426690|395979|419822|422345|395667|416495|395641|100858903|373997|423678|100858738	http://www.genome.jp/kegg-bin/show_pathway?gga01100/gga:769338%09red/gga:426690%09red/gga:423678%09red/gga:100858903%09red/gga:419822%09red/gga:416495%09red/gga:431509%09red/gga:422345%09red/gga:420890%09red/gga:395566%09red/gga:395979%09red/gga:100858738%09red/gga:395667%09red/gga:373997%09red/gga:395641%09red/gga:807640%09red/gga:422727%09red
FoxO signaling pathway	KEGG PATHWAY	gga04068	4	127	0.0108799	0.131793	769118|424912|378891|101749888	http://www.genome.jp/kegg-bin/show_pathway?gga04068/gga:378891%09red/gga:101749888%09red/gga:424912%09red/gga:769118%09red
RNA degradation	KEGG PATHWAY	gga03018	3	67	0.0109192	0.131793	419783|396295|100858397	http://www.genome.jp/kegg-bin/show_pathway?gga03018/gga:419783%09red/gga:396295%09red/gga:100858397%09red
mRNA surveillance pathway	KEGG PATHWAY	gga03015	3	70	0.0122317	0.131793	422346|416494|419410	http://www.genome.jp/kegg-bin/show_pathway?gga03015/gga:422346%09red/gga:416494%09red/gga:419410%09red
Influenza A	KEGG PATHWAY	gga05164	4	138	0.0142705	0.131793	101747454|693256|416494|422346	http://www.genome.jp/kegg-bin/show_pathway?gga05164/gga:422346%09red/gga:416494%09red/gga:693256%09red/gga:101747454%09red
Glyoxylate and dicarboxylate metabolism	KEGG PATHWAY	gga00630	2	28	0.0164037	0.131793	395566|100858903	http://www.genome.jp/kegg-bin/show_pathway?gga00630/gga:395566%09red/gga:100858903%09red
ErbB signaling pathway	KEGG PATHWAY	gga04012	3	80	0.0172366	0.131793	427606|408036|428752	http://www.genome.jp/kegg-bin/show_pathway?gga04012/gga:408036%09red/gga:428752%09red/gga:427606%09red
Drug metabolism - cytochrome P450	KEGG PATHWAY	gga00982	2	30	0.0185455	0.131793	395979|423881	http://www.genome.jp/kegg-bin/show_pathway?gga00982/gga:395979%09red/gga:423881%09red
Fatty acid degradation	KEGG PATHWAY	gga00071	2	32	0.0207984	0.131793	395979|422345	http://www.genome.jp/kegg-bin/show_pathway?gga00071/gga:395979%09red/gga:422345%09red
Metabolism of xenobiotics by cytochrome P450	KEGG PATHWAY	gga00980	2	32	0.0207984	0.131793	395979|423881	http://www.genome.jp/kegg-bin/show_pathway?gga00980/gga:395979%09red/gga:423881%09red
Tyrosine metabolism	KEGG PATHWAY	gga00350	2	33	0.0219654	0.131793	395979|100858738	http://www.genome.jp/kegg-bin/show_pathway?gga00350/gga:395979%09red/gga:100858738%09red
Intestinal immune network for IgA production	KEGG PATHWAY	gga04672	2	35	0.0243788	0.135825	101747454|693256	http://www.genome.jp/kegg-bin/show_pathway?gga04672/gga:693256%09red/gga:101747454%09red
Hedgehog signaling pathway	KEGG PATHWAY	gga04340	2	41	0.0322251	0.154244	395801|378891	http://www.genome.jp/kegg-bin/show_pathway?gga04340/gga:378891%09red/gga:395801%09red
Glutathione metabolism	KEGG PATHWAY	gga00480	2	41	0.0322251	0.154244	423881|395667	http://www.genome.jp/kegg-bin/show_pathway?gga00480/gga:423881%09red/gga:395667%09red
Fatty acid metabolism	KEGG PATHWAY	gga01212	2	42	0.0336173	0.154244	423122|422345	http://www.genome.jp/kegg-bin/show_pathway?gga01212/gga:423122%09red/gga:422345%09red
Amino sugar and nucleotide sugar metabolism	KEGG PATHWAY	gga00520	2	45	0.0379313	0.164369	431509|420890	http://www.genome.jp/kegg-bin/show_pathway?gga00520/gga:420890%09red/gga:431509%09red
Glycolysis / Gluconeogenesis	KEGG PATHWAY	gga00010	2	51	0.0471466	0.193549	395979|373997	http://www.genome.jp/kegg-bin/show_pathway?gga00010/gga:395979%09red/gga:373997%09red
