# Supplementary material for: AFB1 Induced Transcriptional Regulation Related to Apoptosis and Lipid Metabolism in Liver of Chicken
Source: Toxins (Basel). 2020 May 4;12(5):290. doi: 10.3390/toxins12050290 (PMC7290437; doi:10.3390/toxins12050290)
Supplement: Supplementary file 1 [file toxins-12-00290-s001.zip › Supplementary Materials 2/Table S4.xlsx]

## Sheet: output_run
Table S4. Functional categories 29 protein-coding genes genes
#Term	Database	ID	Input number	Background number	P-Value	Corrected P-Value	Input	Hyperlink
Cell cycle	KEGG PATHWAY	gga04110	3	115	0.000315955	0.00542504	424780|423045|425619	http://www.genome.jp/kegg-bin/show_pathway?gga04110/gga:424780%09red/gga:423045%09red/gga:425619%09red
Tight junction	KEGG PATHWAY	gga04530	3	122	0.00037414	0.00542504	421409|396469|396465	http://www.genome.jp/kegg-bin/show_pathway?gga04530/gga:396465%09red/gga:421409%09red/gga:396469%09red
mTOR signaling pathway	KEGG PATHWAY	gga04150	3	142	0.00057715	0.00557912	417614|420434|395133	http://www.genome.jp/kegg-bin/show_pathway?gga04150/gga:420434%09red/gga:417614%09red/gga:395133%09red
Notch signaling pathway	KEGG PATHWAY	gga04330	2	44	0.00123379	0.00894498	396043|422802	http://www.genome.jp/kegg-bin/show_pathway?gga04330/gga:396043%09red/gga:422802%09red
MAPK signaling pathway	KEGG PATHWAY	gga04010	3	223	0.0020709	0.0120112	770435|769007|421622	http://www.genome.jp/kegg-bin/show_pathway?gga04010/gga:770435%09red/gga:421622%09red/gga:769007%09red
RNA degradation	KEGG PATHWAY	gga03018	2	67	0.00275203	0.0133015	419783|396295	http://www.genome.jp/kegg-bin/show_pathway?gga03018/gga:419783%09red/gga:396295%09red
Oocyte meiosis	KEGG PATHWAY	gga04114	2	92	0.00503888	0.0208754	425619|415326	http://www.genome.jp/kegg-bin/show_pathway?gga04114/gga:415326%09red/gga:425619%09red
Vascular smooth muscle contraction	KEGG PATHWAY	gga04270	2	103	0.00624623	0.0226426	423682|421409	http://www.genome.jp/kegg-bin/show_pathway?gga04270/gga:421409%09red/gga:423682%09red
FoxO signaling pathway	KEGG PATHWAY	gga04068	2	127	0.00928842	0.0299294	424912|395133	http://www.genome.jp/kegg-bin/show_pathway?gga04068/gga:395133%09red/gga:424912%09red
Herpes simplex infection	KEGG PATHWAY	gga05168	2	150	0.0127064	0.0368485	421622|373991	http://www.genome.jp/kegg-bin/show_pathway?gga05168/gga:373991%09red/gga:421622%09red
Glycosphingolipid biosynthesis - lacto and neolacto series	KEGG PATHWAY	gga00601	1	20	0.0234391	0.0596596	769122	http://www.genome.jp/kegg-bin/show_pathway?gga00601/gga:769122%09red
Pentose phosphate pathway	KEGG PATHWAY	gga00030	1	22	0.0256435	0.0596596	418176	http://www.genome.jp/kegg-bin/show_pathway?gga00030/gga:418176%09red
Dorso-ventral axis formation	KEGG PATHWAY	gga04320	1	23	0.026744	0.0596596	415326	http://www.genome.jp/kegg-bin/show_pathway?gga04320/gga:415326%09red
Regulation of autophagy	KEGG PATHWAY	gga04140	1	33	0.0376823	0.0780561	417614	http://www.genome.jp/kegg-bin/show_pathway?gga04140/gga:417614%09red
Ether lipid metabolism	KEGG PATHWAY	gga00565	1	43	0.0485018	0.0827384	420361	http://www.genome.jp/kegg-bin/show_pathway?gga00565/gga:420361%09red
Arginine and proline metabolism	KEGG PATHWAY	gga00330	1	43	0.0485018	0.0827384	374006	http://www.genome.jp/kegg-bin/show_pathway?gga00330/gga:374006%09red
NOD-like receptor signaling pathway	KEGG PATHWAY	gga04621	1	43	0.0485018	0.0827384	421622	http://www.genome.jp/kegg-bin/show_pathway?gga04621/gga:421622%09red
