# Supplementary material for: AFB1 Induced Transcriptional Regulation Related to Apoptosis and Lipid Metabolism in Liver of Chicken
Source: Toxins (Basel). 2020 May 4;12(5):290. doi: 10.3390/toxins12050290 (PMC7290437; doi:10.3390/toxins12050290)
Supplement: Supplementary file 1 [file toxins-12-00290-s001.zip › Supplementary Materials 2/table S3.xlsx]

## Sheet: location
Table S3.The information of 164 lncRNAs correspond to 186 protein-coding genes in the 100 kb range.
Protein coding gene					lncRNA
Gene_id	Gene transcription name	Chr	Start	End	LncRNA transcription name	Chr	Start	End	Pearson correlation coefficients (PCCs)	P-value
ENSGALG00000000141	ENSGALT00000068635	16	116646	118450	TU14557	16	150248	153622	-0.983501	0.000406061
ENSGALG00000000141	ENSGALT00000008925	16	116646	118017	TU14557	16	150248	153622	-0.983501	0.000406061
ENSGALG00000000302	ENSGALT00000084315	26	796124	804391	TU26187	26	803961	804395	0.823713	0.0438766
ENSGALG00000000302	ENSGALT00000070446	26	796123	806432	TU26187	26	803961	804395	0.823713	0.0438766
ENSGALG00000000302	ENSGALT00000059944	26	796120	806432	TU26187	26	803961	804395	0.823713	0.0438766
ENSGALG00000000302	ENSGALT00000031453	26	796122	804392	TU26187	26	803961	804395	0.823713	0.0438766
ENSGALG00000000302	ENSGALT00000000401	26	799034	804177	TU26187	26	803961	804395	0.823713	0.0438766
ENSGALG00000000545	ENSGALT00000000757	26	1715950	1719075	TU26311	26	1704530	1705471	0.964415	0.00187692
ENSGALG00000000557	ENSGALT00000000773	26	1706580	1713414	TU26311	26	1704530	1705471	0.845216	0.0340828
ENSGALG00000000583	ENSGALT00000000813	26	1683809	1703852	TU26311	26	1704530	1705471	0.908859	0.0120816
ENSGALG00000001279	ENSGALT00000001955	27	3606501	3613929	TU27018	27	3587486	3592410	-0.841902	0.0355167
ENSGALG00000001489	ENSGALT00000088841	21	2113222	2120469	TU23499	21	2204851	2205452	0.966734	0.00164156
ENSGALG00000001489	ENSGALT00000084002	21	2113222	2119362	TU23499	21	2204851	2205452	0.966734	0.00164156
ENSGALG00000001489	ENSGALT00000002258	21	2113222	2135244	TU23499	21	2204851	2205452	0.966734	0.00164156
ENSGALG00000001577	ENSGALT00000060086	18	3451644	3489177	TU15615	18	3401522	3403608	0.845147	0.0341123
ENSGALG00000001577	ENSGALT00000002396	18	3449627	3532446	TU15615	18	3401522	3403608	0.845147	0.0341123
ENSGALG00000001610	ENSGALT00000070795	27	4437429	4450515	TU27117	27	4457095	4457629	-0.96033	0.00232932
ENSGALG00000001610	ENSGALT00000002452	27	4437429	4450311	TU27117	27	4457095	4457629	-0.96033	0.00232932
ENSGALG00000001731	ENSGALT00000075360	27	4573382	4599083	TU27189	27	4619461	4622326	-0.920914	0.00913465
ENSGALG00000001731	ENSGALT00000002657	27	4573382	4592843	TU27189	27	4619461	4622326	-0.920914	0.00913465
ENSGALG00000002127	ENSGALT00000003324	23	4050244	4051268	TU24860	23	3999347	4013163	-0.819294	0.0460315
ENSGALG00000002144	ENSGALT00000088308	23	4072482	4093864	TU24871	23	4041239	4043922	0.959481	0.00242938
ENSGALG00000002144	ENSGALT00000083191	23	4072417	4073514	TU24871	23	4041239	4043922	0.959481	0.00242938
ENSGALG00000002144	ENSGALT00000070960	23	4072489	4073521	TU24871	23	4041239	4043922	0.959481	0.00242938
ENSGALG00000002144	ENSGALT00000050668	23	4072992	4087807	TU24871	23	4041239	4043922	0.959481	0.00242938
ENSGALG00000002144	ENSGALT00000003362	23	4072481	4084878	TU24871	23	4041239	4043922	0.959481	0.00242938
ENSGALG00000002144	ENSGALT00000088308	23	4072482	4093864	TU24877	23	4071131	4071767	0.859704	0.0281435
ENSGALG00000002144	ENSGALT00000083191	23	4072417	4073514	TU24877	23	4071131	4071767	0.859704	0.0281435
ENSGALG00000002144	ENSGALT00000070960	23	4072489	4073521	TU24877	23	4071131	4071767	0.859704	0.0281435
ENSGALG00000002144	ENSGALT00000050668	23	4072992	4087807	TU24877	23	4071131	4071767	0.859704	0.0281435
ENSGALG00000002144	ENSGALT00000003362	23	4072481	4084878	TU24877	23	4071131	4071767	0.859704	0.0281435
ENSGALG00000002160	ENSGALT00000040255	10	1254940	1257208	TU7136	10	1256562	1257269	0.980436	0.000570404
ENSGALG00000002247	ENSGALT00000003518	11	1466697	1470782	TU8696	11	1477815	1487276	0.814321	0.0485145
ENSGALG00000002282	ENSGALT00000003584	3	57945699	57947168	TU30739	3	57955106	57957269	0.944444	0.00454402
ENSGALG00000002282	ENSGALT00000003584	3	57945699	57947168	TU30741	3	57983073	57992589	0.997881	6.73051e-06
ENSGALG00000002301	ENSGALT00000003619	11	1472262	1525501	TU8696	11	1477815	1487276	0.901657	0.0140316
ENSGALG00000002362	ENSGALT00000003723	12	2186155	2189920	TU9865	12	2198662	2202533	-0.864611	0.0262544
ENSGALG00000002588	ENSGALT00000004076	26	4089638	4106262	TU26609	26	4070789	4074525	-0.874102	0.0227776
ENSGALG00000002759	ENSGALT00000004357	10	2987920	3016419	TU7278	10	2955055	2957101	0.878167	0.0213607
ENSGALG00000002786	ENSGALT00000004399	10	3074081	3118760	TU7285	10	3064117	3067504	0.934999	0.00620041
ENSGALG00000002943	ENSGALT00000004650	19	5344523	5362178	TU16914	19	5378862	5381999	-0.921687	0.0089593
ENSGALG00000002955	ENSGALT00000070493	17	7447781	7466142	TU15167	17	7408834	7409288	-0.838216	0.037144
ENSGALG00000002955	ENSGALT00000060626	17	7448350	7466142	TU15167	17	7408834	7409288	-0.838216	0.037144
ENSGALG00000002955	ENSGALT00000057771	17	7446665	7466142	TU15167	17	7408834	7409288	-0.838216	0.037144
ENSGALG00000002955	ENSGALT00000004669	17	7448443	7466142	TU15167	17	7408834	7409288	-0.838216	0.037144
ENSGALG00000003172	ENSGALT00000005033	6	9165000	9184327	TU39601	6	9239468	9247311	0.905524	0.012967
ENSGALG00000003204	ENSGALT00000089684	17	7339140	7340953	TU15167	17	7408834	7409288	0.928579	0.00746927
ENSGALG00000003204	ENSGALT00000005076	17	7334678	7340951	TU15167	17	7408834	7409288	0.928579	0.00746927
ENSGALG00000003356	ENSGALT00000068086	22	2448285	2449185	TU24258	22	2422492	2429681	-0.821296	0.0450494
ENSGALG00000003356	ENSGALT00000068086	22	2448285	2449185	TU24278	22	2513039	2514061	-0.857823	0.0288845
ENSGALG00000003689	ENSGALT00000071572	6	9643792	9663329	TU39647	6	9662538	9665728	0.862001	0.0272516
ENSGALG00000003689	ENSGALT00000005844	6	9643792	9663329	TU39647	6	9662538	9665728	0.862001	0.0272516
ENSGALG00000004009	ENSGALT00000006386	19	5880111	5882167	TU16993	19	5856640	5857071	0.994688	4.22496e-05
ENSGALG00000004048	ENSGALT00000081870	28	4656418	4748768	TU28133	28	4737213	4738987	0.943138	0.00475798
ENSGALG00000004048	ENSGALT00000076098	28	4656418	4748768	TU28133	28	4737213	4738987	0.943138	0.00475798
ENSGALG00000004048	ENSGALT00000072467	28	4626074	4748268	TU28133	28	4737213	4738987	0.943138	0.00475798
ENSGALG00000004048	ENSGALT00000067459	28	4626074	4748768	TU28133	28	4737213	4738987	0.943138	0.00475798
ENSGALG00000004048	ENSGALT00000061731	28	4717253	4748768	TU28133	28	4737213	4738987	0.943138	0.00475798
ENSGALG00000004048	ENSGALT00000006443	28	4656418	4748768	TU28133	28	4737213	4738987	0.943138	0.00475798
ENSGALG00000004324	ENSGALT00000039216	15	5682196	5723072	TU13582	15	5679870	5682138	-0.902102	0.0139069
ENSGALG00000004324	ENSGALT00000039216	15	5682196	5723072	TU13599	15	5736661	5737398	0.847895	0.0329444
ENSGALG00000004373	ENSGALT00000006974	18	8243078	8244367	TU16110	18	8215172	8227556	0.998442	3.63696e-06
ENSGALG00000004573	ENSGALT00000076360	17	5843159	5848437	TU14995	17	5921836	5923672	-0.862206	0.0271728
ENSGALG00000004573	ENSGALT00000007279	17	5843159	5848437	TU14995	17	5921836	5923672	-0.862206	0.0271728
ENSGALG00000004714	ENSGALT00000007510	14	4407002	4413387	TU12215	14	4389907	4391256	0.990231	0.000142693
ENSGALG00000004845	ENSGALT00000007737	5	17009907	17010484	TU37208	5	16909751	16910692	0.931432	0.00689108
ENSGALG00000004940	ENSGALT00000062677	12	4589561	4603020	TU10040	12	4484221	4487854	0.973292	0.00106049
ENSGALG00000004940	ENSGALT00000053891	12	4581570	4607751	TU10040	12	4484221	4487854	0.973292	0.00106049
ENSGALG00000004940	ENSGALT00000007907	12	4580556	4603054	TU10040	12	4484221	4487854	0.973292	0.00106049
ENSGALG00000004959	ENSGALT00000007951	9	9244127	9248424	TU45524	9	9125491	9153439	0.892721	0.016646
ENSGALG00000004959	ENSGALT00000007951	9	9244127	9248424	TU45526	9	8954861	9153439	0.976811	0.000800365
ENSGALG00000004959	ENSGALT00000007951	9	9244127	9248424	TU45532	9	8830571	9244785	0.890528	0.0173203
ENSGALG00000004959	ENSGALT00000007951	9	9244127	9248424	TU45538	9	9302520	9302962	0.974628	0.000957439
ENSGALG00000004974	ENSGALT00000007976	12	4859854	4880521	TU10057	12	4774308	4829222	0.868432	0.0248264
ENSGALG00000005610	ENSGALT00000057501	8	13463306	13555349	TU43885	8	13463294	13464450	0.925308	0.00815994
ENSGALG00000005610	ENSGALT00000009004	8	13463547	13501998	TU43885	8	13463294	13464450	0.925308	0.00815994
ENSGALG00000005610	ENSGALT00000057501	8	13463306	13555349	TU43896	8	13561026	13564370	-0.827967	0.0418473
ENSGALG00000005610	ENSGALT00000009004	8	13463547	13501998	TU43896	8	13561026	13564370	-0.827967	0.0418473
ENSGALG00000006120	ENSGALT00000009875	13	14423184	14430276	TU11523	13	14449466	14450635	0.935776	0.00605465
ENSGALG00000006399	ENSGALT00000010330	10	12224845	12225912	TU7960	10	12207400	12209118	0.969613	0.00137106
ENSGALG00000006494	ENSGALT00000080498	24	2901398	2919163	TU25344	24	2896239	2903975	0.947642	0.00404032
ENSGALG00000006494	ENSGALT00000080330	24	2901398	2955167	TU25344	24	2896239	2903975	0.947642	0.00404032
ENSGALG00000006494	ENSGALT00000010494	24	2901398	3006641	TU25344	24	2896239	2903975	0.947642	0.00404032
ENSGALG00000006561	ENSGALT00000010592	5	13998219	14009090	TU36996	5	13791348	13944927	-0.875096	0.0224271
ENSGALG00000006572	ENSGALT00000086409	5	14010254	14044412	TU36996	5	13791348	13944927	0.857804	0.028892
ENSGALG00000006572	ENSGALT00000085510	5	14010254	14044414	TU36996	5	13791348	13944927	0.857804	0.028892
ENSGALG00000006572	ENSGALT00000060938	5	14010597	14020003	TU36996	5	13791348	13944927	0.857804	0.028892
ENSGALG00000006572	ENSGALT00000010620	5	14010254	14044529	TU36996	5	13791348	13944927	0.857804	0.028892
ENSGALG00000006572	ENSGALT00000010619	5	14010254	14044416	TU36996	5	13791348	13944927	0.857804	0.028892
ENSGALG00000006651	ENSGALT00000010758	12	11497919	11499883	TU10464	12	11519398	11519873	0.89951	0.0146401
ENSGALG00000006691	ENSGALT00000010814	12	11506589	11508357	TU10464	12	11519398	11519873	0.923074	0.00864872
ENSGALG00000006787	ENSGALT00000010978	12	11563987	11565186	TU10464	12	11519398	11519873	-0.905054	0.0130941
ENSGALG00000006887	ENSGALT00000080758	10	14562721	14571936	TU8103	10	14601973	14602734	0.935035	0.00619364
ENSGALG00000006887	ENSGALT00000048128	10	14562721	14572022	TU8103	10	14601973	14602734	0.935035	0.00619364
ENSGALG00000006887	ENSGALT00000011156	10	14562721	14571489	TU8103	10	14601973	14602734	0.935035	0.00619364
ENSGALG00000006889	ENSGALT00000067692	14	8524035	8537360	TU12608	14	8510898	8515169	0.923867	0.00847363
ENSGALG00000006889	ENSGALT00000011158	14	8523891	8537034	TU12608	14	8510898	8515169	0.923867	0.00847363
ENSGALG00000006889	ENSGALT00000067692	14	8524035	8537360	TU12609	14	8516451	8519644	0.882839	0.0197861
ENSGALG00000006889	ENSGALT00000011158	14	8523891	8537034	TU12609	14	8516451	8519644	0.882839	0.0197861
ENSGALG00000007022	ENSGALT00000011355	10	16687258	16689210	TU8143	10	16675813	16676589	-0.940733	0.00516469
ENSGALG00000007178	ENSGALT00000011621	5	16777263	16794363	TU37186	5	16757648	16759893	0.884874	0.0191181
ENSGALG00000007220	ENSGALT00000011687	5	16832240	16836802	TU37208	5	16909751	16910692	0.839052	0.0367718
ENSGALG00000007234	ENSGALT00000011704	4	9596403	9620915	TU33086	4	9654083	9658928	0.96461	0.00185649
ENSGALG00000007300	ENSGALT00000088346	18	10063562	10065991	TU16297	18	9990483	9992378	0.925682	0.00807958
ENSGALG00000007300	ENSGALT00000071812	18	10063562	10067399	TU16297	18	9990483	9992378	0.925682	0.00807958
ENSGALG00000007300	ENSGALT00000062993	18	10063558	10067244	TU16297	18	9990483	9992378	0.925682	0.00807958
ENSGALG00000007300	ENSGALT00000011818	18	10063562	10067189	TU16297	18	9990483	9992378	0.925682	0.00807958
ENSGALG00000007337	ENSGALT00000084371	9	14391980	14397410	TU45761	9	14495848	14496466	0.881657	0.020179
ENSGALG00000007337	ENSGALT00000011871	9	14391788	14675571	TU45761	9	14495848	14496466	0.881657	0.020179
ENSGALG00000007357	ENSGALT00000011898	9	14830574	14846807	TU45776	9	14829770	14830278	-0.826497	0.0425432
ENSGALG00000007611	ENSGALT00000065823	9	15170672	15173148	TU45833	9	15187361	15187798	0.906945	0.012586
ENSGALG00000007611	ENSGALT00000062207	9	15170671	15173148	TU45833	9	15187361	15187798	0.906945	0.012586
ENSGALG00000007611	ENSGALT00000012307	9	15170655	15173497	TU45833	9	15187361	15187798	0.906945	0.012586
ENSGALG00000007716	ENSGALT00000069395	24	5639319	5645750	TU25548	24	5546727	5551351	0.952228	0.00336869
ENSGALG00000007716	ENSGALT00000012507	24	5639319	5645750	TU25548	24	5546727	5551351	0.952228	0.00336869
ENSGALG00000007767	ENSGALT00000071451	9	15565781	15611894	TU45849	9	15350870	15355184	-0.820119	0.0456258
ENSGALG00000007767	ENSGALT00000063343	9	15531313	15611896	TU45849	9	15350870	15355184	-0.820119	0.0456258
ENSGALG00000007767	ENSGALT00000054165	9	15583426	15611894	TU45849	9	15350870	15355184	-0.820119	0.0456258
ENSGALG00000007767	ENSGALT00000012599	9	15449856	15613805	TU45849	9	15350870	15355184	-0.820119	0.0456258
ENSGALG00000007944	ENSGALT00000012904	7	9831319	9937960	TU41585	7	9951079	9951878	0.918804	0.00962146
ENSGALG00000007981	ENSGALT00000012959	10	19164334	19170698	TU8311	10	19263059	19264957	0.841127	0.0358558
ENSGALG00000008088	ENSGALT00000013126	4	13835063	13847676	TU33274	4	13925955	13927633	-0.813183	0.0490907
ENSGALG00000008092	ENSGALT00000070448	4	13860484	13862954	TU33274	4	13925955	13927633	0.852032	0.0312217
ENSGALG00000008092	ENSGALT00000013134	4	13859549	13862718	TU33274	4	13925955	13927633	0.852032	0.0312217
ENSGALG00000008409	ENSGALT00000013697	6	24242948	24251760	TU40724	6	24269267	24269708	0.831401	0.040242
ENSGALG00000008670	ENSGALT00000087109	8	16358390	16360325	TU44089	8	16344768	16347070	0.959959	0.00237281
ENSGALG00000008670	ENSGALT00000085686	8	16358385	16360182	TU44089	8	16344768	16347070	0.959959	0.00237281
ENSGALG00000008670	ENSGALT00000083593	8	16358516	16360182	TU44089	8	16344768	16347070	0.959959	0.00237281
ENSGALG00000008670	ENSGALT00000014116	8	16358348	16360327	TU44089	8	16344768	16347070	0.959959	0.00237281
ENSGALG00000008925	ENSGALT00000014506	17	1439622	1440278	TU14709	17	1400270	1403273	-0.939644	0.00535437
ENSGALG00000008932	ENSGALT00000014516	17	1407213	1416410	TU14709	17	1400270	1403273	0.854924	0.0300438
ENSGALG00000009470	ENSGALT00000084132	9	20661328	20700348	TU46200	9	20564813	20587508	0.910943	0.0115435
ENSGALG00000009470	ENSGALT00000082075	9	20661328	20700342	TU46200	9	20564813	20587508	0.910943	0.0115435
ENSGALG00000009470	ENSGALT00000015416	9	20661326	20700365	TU46200	9	20564813	20587508	0.910943	0.0115435
ENSGALG00000010014	ENSGALT00000016264	3	26828315	26833858	TU29386	3	26857712	26858781	-0.841467	0.0357071
ENSGALG00000010385	ENSGALT00000072915	3	31017451	31031557	TU29574	3	31090118	31091807	-0.924756	0.00827953
ENSGALG00000010385	ENSGALT00000016916	3	31017451	31031557	TU29574	3	31090118	31091807	-0.924756	0.00827953
ENSGALG00000010761	ENSGALT00000038158	8	25241521	25246128	TU44637	8	25343127	25344661	0.876204	0.0220397
ENSGALG00000010789	ENSGALT00000017547	8	25325760	25327414	TU44637	8	25343127	25344661	0.936961	0.00583554
ENSGALG00000010864	ENSGALT00000017663	4	45042456	45050324	TU34384	4	45097703	45098385	0.945653	0.00435016
ENSGALG00000010866	ENSGALT00000017665	4	45060436	45066903	TU34384	4	45097703	45098385	0.993691	5.95713e-05
ENSGALG00000010996	ENSGALT00000051783	3	38511653	38513601	TU29861	3	38475592	38502682	0.812592	0.0493916
ENSGALG00000010996	ENSGALT00000051783	3	38511653	38513601	TU29865	3	38475592	38502682	0.8567	0.0293312
ENSGALG00000011276	ENSGALT00000088736	1	44398383	44400686	TU1367	1	44382317	44384586	-0.861682	0.0273746
ENSGALG00000011276	ENSGALT00000085775	1	44398383	44400857	TU1367	1	44382317	44384586	-0.861682	0.0273746
ENSGALG00000011276	ENSGALT00000018400	1	44398383	44401046	TU1367	1	44382317	44384586	-0.861682	0.0273746
ENSGALG00000011347	ENSGALT00000018516	7	22427417	22435414	TU42450	7	22431936	22433222	0.957863	0.00262586
ENSGALG00000011388	ENSGALT00000089973	8	29887798	29889888	TU44959	8	29797645	29801783	0.85694	0.0292354
ENSGALG00000011388	ENSGALT00000087570	8	29887798	29897975	TU44959	8	29797645	29801783	0.85694	0.0292354
ENSGALG00000011388	ENSGALT00000087304	8	29887798	29897975	TU44959	8	29797645	29801783	0.85694	0.0292354
ENSGALG00000011388	ENSGALT00000086723	8	29887798	29897390	TU44959	8	29797645	29801783	0.85694	0.0292354
ENSGALG00000011388	ENSGALT00000086019	8	29887798	29897975	TU44959	8	29797645	29801783	0.85694	0.0292354
ENSGALG00000011388	ENSGALT00000084626	8	29887800	29897580	TU44959	8	29797645	29801783	0.85694	0.0292354
ENSGALG00000011388	ENSGALT00000070415	8	29887798	29899133	TU44959	8	29797645	29801783	0.85694	0.0292354
ENSGALG00000011388	ENSGALT00000065283	8	29887800	29897975	TU44959	8	29797645	29801783	0.85694	0.0292354
ENSGALG00000011388	ENSGALT00000050233	8	29887800	29891589	TU44959	8	29797645	29801783	0.85694	0.0292354
ENSGALG00000011388	ENSGALT00000018575	8	29887798	29898144	TU44959	8	29797645	29801783	0.85694	0.0292354
ENSGALG00000011991	ENSGALT00000086663	4	55132533	55149742	TU34845	4	55077956	55078669	-0.960296	0.00233334
ENSGALG00000011991	ENSGALT00000019560	4	55132533	55149744	TU34845	4	55077956	55078669	-0.960296	0.00233334
ENSGALG00000011998	ENSGALT00000019581	4	55278884	55326569	TU34859	4	55330828	55331418	0.959976	0.00237078
ENSGALG00000011998	ENSGALT00000019581	4	55278884	55326569	TU34868	4	55411922	55414597	-0.982496	0.000456924
ENSGALG00000012039	ENSGALT00000083693	5	55405954	55414475	TU39122	5	55402278	55405308	0.827319	0.0421536
ENSGALG00000012039	ENSGALT00000061200	5	55405954	55414243	TU39122	5	55402278	55405308	0.827319	0.0421536
ENSGALG00000012039	ENSGALT00000019655	5	55405952	55414520	TU39122	5	55402278	55405308	0.827319	0.0421536
ENSGALG00000012166	ENSGALT00000019870	7	29801112	29824842	TU42804	7	29798621	29800952	0.984564	0.000355549
ENSGALG00000012171	ENSGALT00000037868	7	29857698	29921974	TU42804	7	29798621	29800952	-0.863453	0.0266947
ENSGALG00000012172	ENSGALT00000089918	1	50727446	50731681	TU1819	1	50638034	50643400	0.936865	0.00585323
ENSGALG00000012172	ENSGALT00000088769	1	50729945	50731678	TU1819	1	50638034	50643400	0.936865	0.00585323
ENSGALG00000012172	ENSGALT00000086862	1	50729250	50731681	TU1819	1	50638034	50643400	0.936865	0.00585323
ENSGALG00000012172	ENSGALT00000084916	1	50725888	50731685	TU1819	1	50638034	50643400	0.936865	0.00585323
ENSGALG00000012172	ENSGALT00000083347	1	50725888	50731681	TU1819	1	50638034	50643400	0.936865	0.00585323
ENSGALG00000012172	ENSGALT00000081510	1	50725888	50731678	TU1819	1	50638034	50643400	0.936865	0.00585323
ENSGALG00000012172	ENSGALT00000050169	1	50725888	50731681	TU1819	1	50638034	50643400	0.936865	0.00585323
ENSGALG00000012172	ENSGALT00000047456	1	50726619	50731613	TU1819	1	50638034	50643400	0.936865	0.00585323
ENSGALG00000012172	ENSGALT00000030605	1	50725888	50731683	TU1819	1	50638034	50643400	0.936865	0.00585323
ENSGALG00000012362	ENSGALT00000047215	7	31159190	31346542	TU42871	7	31424448	31500045	-0.889452	0.0176559
ENSGALG00000012362	ENSGALT00000020191	7	31073812	31346787	TU42871	7	31424448	31500045	-0.889452	0.0176559
ENSGALG00000012836	ENSGALT00000050730	10	20097082	20102222	TU8401	10	20052296	20053300	0.819539	0.0459106
ENSGALG00000012836	ENSGALT00000020937	10	20095499	20097219	TU8401	10	20052296	20053300	0.819539	0.0459106
ENSGALG00000013494	ENSGALT00000067512	11	15588852	15595090	TU9337	11	15618859	15619209	-0.862033	0.0272391
ENSGALG00000013494	ENSGALT00000039139	11	15589286	15595346	TU9337	11	15618859	15619209	-0.862033	0.0272391
ENSGALG00000013569	ENSGALT00000022088	2	90002436	90006678	TU20463	2	90010790	90016926	0.935188	0.00616479
ENSGALG00000013606	ENSGALT00000022137	4	63266296	63284864	TU35204	4	63285802	63288712	0.929392	0.00730232
ENSGALG00000013606	ENSGALT00000022137	4	63266296	63284864	TU35205	4	63288797	63291832	0.894391	0.0161409
ENSGALG00000013661	ENSGALT00000072573	4	63632952	63673835	TU35235	4	63584679	63588726	-0.851802	0.0313165
ENSGALG00000013661	ENSGALT00000069097	4	63627699	63663391	TU35235	4	63584679	63588726	-0.851802	0.0313165
ENSGALG00000013661	ENSGALT00000022219	4	63632952	63673835	TU35235	4	63584679	63588726	-0.851802	0.0313165
ENSGALG00000014189	ENSGALT00000022945	1	69073337	69106695	TU2751	1	69077001	69078439	0.922227	0.00883781
ENSGALG00000014189	ENSGALT00000022945	1	69073337	69106695	TU2752	1	69121924	69135316	0.967413	0.00157555
ENSGALG00000014645	ENSGALT00000079261	Z	60313313	60436293	TU56102	Z	60271786	60311636	0.820788	0.0452976
ENSGALG00000014645	ENSGALT00000060803	Z	60313313	60436293	TU56102	Z	60271786	60311636	0.820788	0.0452976
ENSGALG00000014645	ENSGALT00000060607	Z	60325838	60436293	TU56102	Z	60271786	60311636	0.820788	0.0452976
ENSGALG00000014645	ENSGALT00000023605	Z	60364023	60436293	TU56102	Z	60271786	60311636	0.820788	0.0452976
ENSGALG00000014716	ENSGALT00000062394	Z	17028293	17060894	TU54709	Z	17061111	17064511	0.977913	0.000726333
ENSGALG00000014716	ENSGALT00000023728	Z	17028163	17060786	TU54709	Z	17061111	17064511	0.977913	0.000726333
ENSGALG00000014723	ENSGALT00000023745	1	78391093	78400942	TU3310	1	78318443	78322786	0.88656	0.0185732
ENSGALG00000014759	ENSGALT00000023808	1	78365923	78371775	TU3310	1	78318443	78322786	0.851214	0.031559
ENSGALG00000015026	ENSGALT00000024233	3	66187442	66205123	TU30939	3	66228185	66236410	-0.914741	0.0105938
ENSGALG00000015311	ENSGALT00000024714	Z	51968585	51989526	TU55882	Z	51912834	51913913	0.923619	0.00852823
ENSGALG00000015311	ENSGALT00000024714	Z	51968585	51989526	TU55897	Z	51998015	52002229	0.821904	0.0447526
ENSGALG00000015339	ENSGALT00000089113	1	85343221	85344411	TU3682	1	85369244	85370952	0.93298	0.00658696
ENSGALG00000015339	ENSGALT00000083617	1	85343221	85347358	TU3682	1	85369244	85370952	0.93298	0.00658696
ENSGALG00000015339	ENSGALT00000024756	1	85342917	85347383	TU3682	1	85369244	85370952	0.93298	0.00658696
ENSGALG00000015878	ENSGALT00000057437	3	79689737	79697524	TU31275	3	79591590	79596199	0.947242	0.00410163
ENSGALG00000015878	ENSGALT00000025594	3	79685822	79697524	TU31275	3	79591590	79596199	0.947242	0.00410163
ENSGALG00000015878	ENSGALT00000057437	3	79689737	79697524	TU31283	3	79774168	79781661	0.945928	0.0043066
ENSGALG00000015878	ENSGALT00000025594	3	79685822	79697524	TU31283	3	79774168	79781661	0.945928	0.0043066
ENSGALG00000017036	ENSGALT00000027525	1	170960521	171083526	TU6137	1	170860653	170861707	0.843698	0.034736
ENSGALG00000020078	ENSGALT00000084038	3	17152919	17158938	TU28925	3	17157648	17158954	0.960632	0.0022943
ENSGALG00000020078	ENSGALT00000031956	3	17152849	17158925	TU28925	3	17157648	17158954	0.960632	0.0022943
ENSGALG00000020160	ENSGALT00000077492	4	60350736	60361473	TU35007	4	60355237	60362380	0.96341	0.00198379
ENSGALG00000020160	ENSGALT00000052318	4	60363449	60368454	TU35007	4	60355237	60362380	0.96341	0.00198379
ENSGALG00000020160	ENSGALT00000037633	4	60350928	60355023	TU35007	4	60355237	60362380	0.96341	0.00198379
ENSGALG00000020160	ENSGALT00000032123	4	60350738	60361446	TU35007	4	60355237	60362380	0.96341	0.00198379
ENSGALG00000020160	ENSGALT00000032121	4	60356945	60368587	TU35007	4	60355237	60362380	0.96341	0.00198379
ENSGALG00000021634	ENSGALT00000035073	23	4094726	4105885	TU24877	23	4071131	4071767	0.92241	0.00879678
ENSGALG00000022819	ENSGALT00000036726	1	108164030	108196164	TU4383	1	108137414	108141188	0.969662	0.00136665
ENSGALG00000025506	ENSGALT00000042419	10	9906399	9906487	TU7729	10	9913661	10022182	0.865714	0.0258382
ENSGALG00000025542	ENSGALT00000042455	12	8760130	8760219	TU10265	12	8853011	8863398	0.872913	0.0232002
ENSGALG00000025583	ENSGALT00000042496	6	9319645	9319787	TU39601	6	9239468	9247311	0.933531	0.00648045
ENSGALG00000025844	ENSGALT00000045000	12	2412853	2415010	TU9882	12	2388087	2397256	0.913424	0.0109187
ENSGALG00000025858	ENSGALT00000043867	23	1679427	1712945	TU24572	23	1799304	1799949	0.951239	0.00350845
ENSGALG00000025958	ENSGALT00000043579	19	7087855	7088067	TU17187	19	7086926	7089344	0.941692	0.00500065
ENSGALG00000025958	ENSGALT00000043579	19	7087855	7088067	TU17193	19	7086926	7089344	0.825007	0.0432545
ENSGALG00000026195	ENSGALT00000043249	Z	7944001	7946822	TU54306	Z	7906865	7907464	0.960167	0.00234837
ENSGALG00000026207	ENSGALT00000043216	5	16919059	16920630	TU37208	5	16909751	16910692	0.848614	0.0326417
ENSGALG00000026364	ENSGALT00000084266	4	63199559	63204551	TU35205	4	63288797	63291832	0.847325	0.033185
ENSGALG00000026364	ENSGALT00000044806	4	63189333	63204571	TU35205	4	63288797	63291832	0.847325	0.033185
ENSGALG00000027231	ENSGALT00000043520	17	1143212	1143556	TU14686	17	1140593	1141134	0.927451	0.00770419
ENSGALG00000027281	ENSGALT00000045190	27	4647259	4653202	TU27189	27	4619461	4622326	0.960651	0.0022921
ENSGALG00000027429	ENSGALT00000042660	27	5384974	5386409	TU27273	27	5313896	5316298	0.892268	0.016784
ENSGALG00000027501	ENSGALT00000084741	10	19886093	20028017	TU8401	10	20052296	20053300	0.966237	0.00169065
ENSGALG00000027501	ENSGALT00000064511	10	20022608	20028017	TU8401	10	20052296	20053300	0.966237	0.00169065
ENSGALG00000027501	ENSGALT00000044858	10	20022865	20027994	TU8401	10	20052296	20053300	0.966237	0.00169065
ENSGALG00000027902	ENSGALT00000044230	18	9956848	9959064	TU16297	18	9990483	9992378	0.917729	0.00987426
ENSGALG00000028205	ENSGALT00000076434	25	2368237	2379074	TU25944	25	2646394	2646904	-0.838973	0.0368067
ENSGALG00000028205	ENSGALT00000040616	25	2368227	2727299	TU25944	25	2646394	2646904	-0.838973	0.0368067
ENSGALG00000029226	ENSGALT00000077523	7	22359237	22360499	TU42450	7	22431936	22433222	0.96744	0.001573
ENSGALG00000029387	ENSGALT00000055794	13	1414276	1415577	TU10845	13	1412149	1413935	0.954241	0.0030929
ENSGALG00000029387	ENSGALT00000055794	13	1414276	1415577	TU10861	13	1418406	1420517	-0.859163	0.0283557
ENSGALG00000029401	ENSGALT00000086584	5	54488270	54490066	TU39074	5	54582372	54593512	0.993757	5.83452e-05
ENSGALG00000029401	ENSGALT00000069654	5	54487607	54490069	TU39074	5	54582372	54593512	0.993757	5.83452e-05
ENSGALG00000029497	ENSGALT00000073900	2	67254179	67422176	TU20043	2	67418596	67423682	0.94524	0.00441595
ENSGALG00000030200	ENSGALT00000073000	22	102077	113563	TU24068	22	10537	18110	0.813504	0.0489279
ENSGALG00000030200	ENSGALT00000053285	22	102059	113461	TU24068	22	10537	18110	0.813504	0.0489279
ENSGALG00000030466	ENSGALT00000077648	33	745139	753416	TU32494	33	808706	810175	-0.890682	0.0172724
ENSGALG00000030466	ENSGALT00000047537	33	745139	753416	TU32494	33	808706	810175	-0.890682	0.0172724
ENSGALG00000030890	ENSGALT00000066153	2	115487420	115488492	TU21223	2	115462809	115484198	0.87224	0.0234413
ENSGALG00000030940	ENSGALT00000068640	16	109827	111178	TU14557	16	150248	153622	-0.95696	0.00273875
ENSGALG00000030940	ENSGALT00000067879	16	109677	111212	TU14557	16	150248	153622	-0.95696	0.00273875
ENSGALG00000030940	ENSGALT00000058455	16	109701	111178	TU14557	16	150248	153622	-0.95696	0.00273875
ENSGALG00000030942	ENSGALT00000070252	AADN04001595.1	13251	20077	TU47481	AADN04001595.1	5145	5799	0.951573	0.00346099
ENSGALG00000031031	ENSGALT00000075788	5	16974079	16974902	TU37208	5	16909751	16910692	0.955372	0.00294304
ENSGALG00000031038	ENSGALT00000088868	AADN04013100.1	3297	5581	TU51219	AADN04013100.1	631	2212	0.861992	0.0272552
ENSGALG00000031038	ENSGALT00000087882	AADN04013100.1	4455	5583	TU51219	AADN04013100.1	631	2212	0.861992	0.0272552
ENSGALG00000031038	ENSGALT00000084782	AADN04013100.1	3299	5580	TU51219	AADN04013100.1	631	2212	0.861992	0.0272552
ENSGALG00000031038	ENSGALT00000083836	AADN04013100.1	3297	5580	TU51219	AADN04013100.1	631	2212	0.861992	0.0272552
ENSGALG00000031038	ENSGALT00000073514	AADN04013100.1	3298	5580	TU51219	AADN04013100.1	631	2212	0.861992	0.0272552
ENSGALG00000031038	ENSGALT00000060292	AADN04013100.1	3298	5577	TU51219	AADN04013100.1	631	2212	0.861992	0.0272552
ENSGALG00000031294	ENSGALT00000080275	2	50143233	50148162	TU19415	2	50123602	50125068	0.826713	0.0424407
ENSGALG00000031534	ENSGALT00000053154	6	8297642	8403485	TU39561	6	8231787	8232264	-0.83855	0.0369951
ENSGALG00000031534	ENSGALT00000053154	6	8297642	8403485	TU39567	6	8281865	8293178	-0.875074	0.0224348
ENSGALG00000031797	ENSGALT00000072834	12	11514072	11515141	TU10464	12	11519398	11519873	0.879094	0.0210438
ENSGALG00000031826	ENSGALT00000056777	13	14431383	14442211	TU11523	13	14449466	14450635	0.864216	0.0264043
ENSGALG00000032234	ENSGALT00000090068	6	20815897	20836497	TU40451	6	20797099	20797455	0.955943	0.00286876
ENSGALG00000032234	ENSGALT00000054118	6	20813843	20836620	TU40451	6	20797099	20797455	0.955943	0.00286876
ENSGALG00000032257	ENSGALT00000084251	1	50966184	50982191	TU1868	1	50879489	50880054	-0.849129	0.032426
ENSGALG00000032257	ENSGALT00000053457	1	50962355	50982806	TU1868	1	50879489	50880054	-0.849129	0.032426
ENSGALG00000032342	ENSGALT00000071743	17	5923595	5935776	TU14995	17	5921836	5923672	0.937274	0.00577852
ENSGALG00000032768	ENSGALT00000080713	1	65938356	66226982	TU2622	1	65938110	65939019	-0.905398	0.0130011
ENSGALG00000033001	ENSGALT00000066926	14	4414474	4415527	TU12215	14	4389907	4391256	-0.839278	0.0366713
ENSGALG00000033001	ENSGALT00000048925	14	4414437	4415525	TU12215	14	4389907	4391256	-0.839278	0.0366713
ENSGALG00000033064	ENSGALT00000058124	24	5551128	5564568	TU25548	24	5546727	5551351	-0.927214	0.00775386
ENSGALG00000033433	ENSGALT00000070818	5	49376782	49378262	TU38763	5	49224575	49292266	0.940721	0.00516688
ENSGALG00000033433	ENSGALT00000070818	5	49376782	49378262	TU38772	5	49322373	49333359	0.822074	0.0446703
ENSGALG00000033433	ENSGALT00000070818	5	49376782	49378262	TU38773	5	49350912	49358366	0.991051	0.00011977
ENSGALG00000033441	ENSGALT00000068553	33	293423	293953	TU32363	33	241148	246323	0.934318	0.00632945
ENSGALG00000033641	ENSGALT00000060107	13	1243663	1393985	TU10821	13	1296494	1297792	0.914784	0.0105833
ENSGALG00000033641	ENSGALT00000053831	13	1242064	1393985	TU10821	13	1296494	1297792	0.914784	0.0105833
ENSGALG00000033641	ENSGALT00000060107	13	1243663	1393985	TU10845	13	1412149	1413935	-0.982195	0.00047272
ENSGALG00000033641	ENSGALT00000053831	13	1242064	1393985	TU10845	13	1412149	1413935	-0.982195	0.00047272
ENSGALG00000033641	ENSGALT00000060107	13	1243663	1393985	TU10861	13	1418406	1420517	0.96994	0.00134184
ENSGALG00000033641	ENSGALT00000053831	13	1242064	1393985	TU10861	13	1418406	1420517	0.96994	0.00134184
ENSGALG00000033806	ENSGALT00000071806	14	8506006	8507508	TU12608	14	8510898	8515169	0.924225	0.00839513
ENSGALG00000033806	ENSGALT00000071806	14	8506006	8507508	TU12609	14	8516451	8519644	0.93892	0.00548224
ENSGALG00000034177	ENSGALT00000087078	10	4082608	4086397	TU7368	10	4012303	4015223	0.838392	0.0370652
ENSGALG00000034177	ENSGALT00000050649	10	4082418	4086399	TU7368	10	4012303	4015223	0.838392	0.0370652
ENSGALG00000034366	ENSGALT00000071424	1	103810	125279	TU11	1	90950	92559	-0.854275	0.0303064
ENSGALG00000034366	ENSGALT00000059027	1	110899	125279	TU11	1	90950	92559	-0.854275	0.0303064
ENSGALG00000034366	ENSGALT00000071424	1	103810	125279	TU17	1	100639	100898	-0.886329	0.0186473
ENSGALG00000034366	ENSGALT00000059027	1	110899	125279	TU17	1	100639	100898	-0.886329	0.0186473
ENSGALG00000034413	ENSGALT00000082529	28	1434928	1447765	TU27578	28	1433744	1434389	0.965582	0.00175651
ENSGALG00000034693	ENSGALT00000081535	27	4376159	4417746	TU27117	27	4457095	4457629	-0.822332	0.0445449
ENSGALG00000034693	ENSGALT00000076820	27	4376159	4417448	TU27117	27	4457095	4457629	-0.822332	0.0445449
ENSGALG00000034693	ENSGALT00000071262	27	4376159	4417448	TU27117	27	4457095	4457629	-0.822332	0.0445449
ENSGALG00000034693	ENSGALT00000070373	27	4376159	4417746	TU27117	27	4457095	4457629	-0.822332	0.0445449
ENSGALG00000034693	ENSGALT00000057385	27	4376159	4404560	TU27117	27	4457095	4457629	-0.822332	0.0445449
ENSGALG00000034693	ENSGALT00000057133	27	4376159	4404560	TU27117	27	4457095	4457629	-0.822332	0.0445449
ENSGALG00000034693	ENSGALT00000047304	27	4376159	4417448	TU27117	27	4457095	4457629	-0.822332	0.0445449
ENSGALG00000035836	ENSGALT00000090260	1	67092308	67094047	TU2647	1	67060760	67070777	0.899377	0.0146781
ENSGALG00000035836	ENSGALT00000088075	1	67087703	67094047	TU2647	1	67060760	67070777	0.899377	0.0146781
ENSGALG00000035836	ENSGALT00000087941	1	67084457	67094047	TU2647	1	67060760	67070777	0.899377	0.0146781
ENSGALG00000035836	ENSGALT00000085381	1	67084410	67094047	TU2647	1	67060760	67070777	0.899377	0.0146781
ENSGALG00000035836	ENSGALT00000083243	1	67088348	67094047	TU2647	1	67060760	67070777	0.899377	0.0146781
ENSGALG00000035836	ENSGALT00000052417	1	67084337	67094047	TU2647	1	67060760	67070777	0.899377	0.0146781
ENSGALG00000035842	ENSGALT00000072908	24	214185	220807	TU25195	24	204044	209370	0.88748	0.0182788
ENSGALG00000035842	ENSGALT00000062361	24	213692	220807	TU25195	24	204044	209370	0.88748	0.0182788
ENSGALG00000035842	ENSGALT00000048787	24	213975	220807	TU25195	24	204044	209370	0.88748	0.0182788
ENSGALG00000035856	ENSGALT00000081507	25	1283095	1284656	TU25711	25	1344779	1347821	0.943992	0.00461745
ENSGALG00000036004	ENSGALT00000051748	28	3415151	3416439	TU27909	28	3498521	3508166	0.923188	0.00862343
ENSGALG00000036043	ENSGALT00000090311	15	12277734	12286778	TU14375	15	12265040	12267928	-0.874495	0.0226387
ENSGALG00000036043	ENSGALT00000047256	15	12277925	12287707	TU14375	15	12265040	12267928	-0.874495	0.0226387
ENSGALG00000036043	ENSGALT00000090311	15	12277734	12286778	TU14379	15	12275781	12276714	-0.825856	0.0428485
ENSGALG00000036043	ENSGALT00000047256	15	12277925	12287707	TU14379	15	12275781	12276714	-0.825856	0.0428485
ENSGALG00000036297	ENSGALT00000060424	28	3407417	3409309	TU27909	28	3498521	3508166	0.891241	0.0170997
ENSGALG00000036297	ENSGALT00000052784	28	3407417	3409309	TU27909	28	3498521	3508166	0.891241	0.0170997
ENSGALG00000036310	ENSGALT00000071467	13	1458573	1480966	TU10845	13	1412149	1413935	0.938383	0.00557795
ENSGALG00000036310	ENSGALT00000071467	13	1458573	1480966	TU10861	13	1418406	1420517	-0.878474	0.0212555
ENSGALG00000036355	ENSGALT00000075847	1	58456261	58462431	TU2340	1	58450817	58454649	0.932621	0.00665693
ENSGALG00000036867	ENSGALT00000047675	1	50804456	50812317	TU1868	1	50879489	50880054	-0.865598	0.0258818
ENSGALG00000037043	ENSGALT00000078597	26	1781103	1800544	TU26311	26	1704530	1705471	0.941653	0.00500721
ENSGALG00000037713	ENSGALT00000046472	21	2107952	2108599	TU23499	21	2204851	2205452	0.990103	0.000146453
ENSGALG00000037838	ENSGALT00000068151	MT	16184	16705	TU53994	MT	1	1212	0.862868	0.0269185
ENSGALG00000037941	ENSGALT00000066299	33	677173	678354	TU32473	33	747490	748255	0.942992	0.00478228
ENSGALG00000038032	ENSGALT00000089204	10	10135006	10143442	TU7741	10	10038355	10039398	-0.950451	0.00362186
ENSGALG00000038032	ENSGALT00000089099	10	10135000	10142774	TU7741	10	10038355	10039398	-0.950451	0.00362186
ENSGALG00000038032	ENSGALT00000088143	10	10135489	10142775	TU7741	10	10038355	10039398	-0.950451	0.00362186
ENSGALG00000038032	ENSGALT00000086444	10	10135031	10143454	TU7741	10	10038355	10039398	-0.950451	0.00362186
ENSGALG00000038032	ENSGALT00000052536	10	10134902	10144545	TU7741	10	10038355	10039398	-0.950451	0.00362186
ENSGALG00000038260	ENSGALT00000074012	Z	25250304	25266828	TU55010	Z	25182147	25184185	-0.88818	0.0180564
ENSGALG00000038292	ENSGALT00000088715	5	223295	225171	TU36246	5	117679	129267	0.841784	0.0355683
ENSGALG00000038292	ENSGALT00000047175	5	223295	225164	TU36246	5	117679	129267	0.841784	0.0355683
ENSGALG00000038399	ENSGALT00000075592	26	1728241	1742497	TU26311	26	1704530	1705471	0.987268	0.000242127
ENSGALG00000038399	ENSGALT00000073220	26	1727670	1742914	TU26311	26	1704530	1705471	0.987268	0.000242127
ENSGALG00000038776	ENSGALT00000050373	8	16377601	16398255	TU44096	8	16399545	16401819	0.977538	0.000751115
ENSGALG00000039061	ENSGALT00000083457	17	1056140	1057723	TU14686	17	1140593	1141134	0.969049	0.00142216
ENSGALG00000039061	ENSGALT00000073908	17	1056138	1057745	TU14686	17	1140593	1141134	0.969049	0.00142216
ENSGALG00000039163	ENSGALT00000081060	25	1357719	1378793	TU25711	25	1344779	1347821	0.845019	0.0341675
ENSGALG00000039163	ENSGALT00000067188	25	1357719	1378083	TU25711	25	1344779	1347821	0.845019	0.0341675
ENSGALG00000039163	ENSGALT00000066637	25	1357719	1378793	TU25711	25	1344779	1347821	0.845019	0.0341675
ENSGALG00000039163	ENSGALT00000059522	25	1357719	1378793	TU25711	25	1344779	1347821	0.845019	0.0341675
ENSGALG00000039163	ENSGALT00000049879	25	1357719	1378793	TU25711	25	1344779	1347821	0.845019	0.0341675
ENSGALG00000039216	ENSGALT00000065376	7	6764395	6790429	TU41474	7	6791836	6794600	0.869316	0.0245017
ENSGALG00000039216	ENSGALT00000064755	7	6767603	6789458	TU41474	7	6791836	6794600	0.869316	0.0245017
ENSGALG00000039238	ENSGALT00000069721	11	6045879	6062292	TU8918	11	6063745	6162710	0.919215	0.00952567
ENSGALG00000039238	ENSGALT00000065986	11	6046344	6061068	TU8918	11	6063745	6162710	0.919215	0.00952567
ENSGALG00000039238	ENSGALT00000061547	11	6046423	6062292	TU8918	11	6063745	6162710	0.919215	0.00952567
ENSGALG00000039238	ENSGALT00000060419	11	6043786	6062292	TU8918	11	6063745	6162710	0.919215	0.00952567
ENSGALG00000039380	ENSGALT00000084008	4	70239223	70246807	TU35495	4	70102764	70123275	0.987433	0.000235908
ENSGALG00000039380	ENSGALT00000079545	4	70143619	70226770	TU35495	4	70102764	70123275	0.987433	0.000235908
ENSGALG00000039380	ENSGALT00000070339	4	70143619	70218716	TU35495	4	70102764	70123275	0.987433	0.000235908
ENSGALG00000039380	ENSGALT00000069912	4	70143619	70239970	TU35495	4	70102764	70123275	0.987433	0.000235908
ENSGALG00000039380	ENSGALT00000063595	4	70141759	70246768	TU35495	4	70102764	70123275	0.987433	0.000235908
ENSGALG00000039380	ENSGALT00000051911	4	70143619	70239970	TU35495	4	70102764	70123275	0.987433	0.000235908
ENSGALG00000039380	ENSGALT00000084008	4	70239223	70246807	TU35496	4	70102764	70105799	0.866497	0.025545
ENSGALG00000039380	ENSGALT00000079545	4	70143619	70226770	TU35496	4	70102764	70105799	0.866497	0.025545
ENSGALG00000039380	ENSGALT00000070339	4	70143619	70218716	TU35496	4	70102764	70105799	0.866497	0.025545
ENSGALG00000039380	ENSGALT00000069912	4	70143619	70239970	TU35496	4	70102764	70105799	0.866497	0.025545
ENSGALG00000039380	ENSGALT00000063595	4	70141759	70246768	TU35496	4	70102764	70105799	0.866497	0.025545
ENSGALG00000039380	ENSGALT00000051911	4	70143619	70239970	TU35496	4	70102764	70105799	0.866497	0.025545
ENSGALG00000040081	ENSGALT00000056590	3	105023047	105023210	TU31953	3	105073947	105079726	0.85072	0.0317635
ENSGALG00000040380	ENSGALT00000089233	19	7091011	7107492	TU17187	19	7086926	7089344	0.86575	0.0258249
ENSGALG00000040380	ENSGALT00000085537	19	7091011	7096460	TU17187	19	7086926	7089344	0.86575	0.0258249
ENSGALG00000040380	ENSGALT00000065549	19	7091011	7107494	TU17187	19	7086926	7089344	0.86575	0.0258249
ENSGALG00000040704	ENSGALT00000077692	W	4303239	4411443	TU54096	W	4237881	4239572	-0.850308	0.0319343
ENSGALG00000041047	ENSGALT00000049876	11	15619552	15620520	TU9337	11	15618859	15619209	0.896454	0.0155276
ENSGALG00000041592	ENSGALT00000061779	33	693527	702193	TU32473	33	747490	748255	0.956166	0.00284005
ENSGALG00000041592	ENSGALT00000059463	33	693527	702193	TU32473	33	747490	748255	0.956166	0.00284005
ENSGALG00000041616	ENSGALT00000046693	5	39060174	39062399	TU38408	5	39053125	39059796	0.845131	0.0341193
ENSGALG00000041914	ENSGALT00000081035	14	1137304	1147361	TU11975	14	1134259	1135645	0.948081	0.00397345
ENSGALG00000042029	ENSGALT00000063101	10	20150749	20158639	TU8401	10	20052296	20053300	-0.852768	0.0309201
ENSGALG00000042103	ENSGALT00000079511	5	21670426	21671409	TU37414	5	21567651	21575362	0.969868	0.00134818
ENSGALG00000042103	ENSGALT00000079511	5	21670426	21671409	TU37416	5	21569079	21575362	-0.939226	0.00542795
ENSGALG00000042103	ENSGALT00000079511	5	21670426	21671409	TU37418	5	21569079	21575362	-0.939043	0.00546039
ENSGALG00000042103	ENSGALT00000079511	5	21670426	21671409	TU37419	5	21567651	21575362	0.828444	0.0416228
ENSGALG00000042503	ENSGALT00000056477	AADN04001595.1	21065	24701	TU47481	AADN04001595.1	5145	5799	0.99098	0.000121674
ENSGALG00000042503	ENSGALT00000050616	AADN04001595.1	21065	24701	TU47481	AADN04001595.1	5145	5799	0.99098	0.000121674
ENSGALG00000042803	ENSGALT00000050580	15	555264	562933	TU13194	15	564762	568613	0.940675	0.00517474
ENSGALG00000042814	ENSGALT00000080751	18	10004523	10006571	TU16297	18	9990483	9992378	0.958188	0.00258584
ENSGALG00000042814	ENSGALT00000074826	18	10003776	10006571	TU16297	18	9990483	9992378	0.958188	0.00258584
ENSGALG00000043039	ENSGALT00000070497	11	16856563	16859245	TU9400	11	16757381	16759441	0.88131	0.0202948
ENSGALG00000043168	ENSGALT00000047737	3	105020530	105020693	TU31953	3	105073947	105079726	0.889109	0.0177634
ENSGALG00000043439	ENSGALT00000068907	2	138835653	138962099	TU21935	2	138989908	138994771	0.978754	0.00067231
ENSGALG00000043439	ENSGALT00000055647	2	138835594	138962093	TU21935	2	138989908	138994771	0.978754	0.00067231
ENSGALG00000044431	ENSGALT00000085462	18	10037277	10037804	TU16297	18	9990483	9992378	0.94641	0.00423083
ENSGALG00000044654	ENSGALT00000089636	15	664843	665327	TU13194	15	564762	568613	0.89347	0.0164186
