# Supplementary material for: AFB1 Induced Transcriptional Regulation Related to Apoptosis and Lipid Metabolism in Liver of Chicken
Source: Toxins (Basel). 2020 May 4;12(5):290. doi: 10.3390/toxins12050290 (PMC7290437; doi:10.3390/toxins12050290)
Supplement: Supplementary file 1 [file toxins-12-00290-s001.zip › Supplementary Materials 2/Table S2.xlsx]

## Sheet: mRNA
Table S2.Differentially expressed protein-coding genes
Row.names	baseMean	log2FoldChange	lfcSE	stat	pvalue	padj	CB-1	CB-2	CB-3	TB3-1	TB3-2	TB3-3
ENSGALG00000025557	1.26667e+06	13.1247	0.337756	38.8585	0	0	159.754	337.904	351.825	3.01988e+06	2.70545e+06	1.87382e+06
ENSGALG00000024398	11720.7	8.9925	0.280557	32.0524	2.04e-225	1.77e-221	55.8581	30.3355	52.5112	26656.3	22276	21253.4
ENSGALG00000029094	4.60487e+06	7.46948	0.270314	27.6326	4.52e-168	2.61e-164	54473.9	50812	49734.2	9.53628e+06	1.17477e+07	6.19019e+06
ENSGALG00000012263	545512	6.61879	0.260836	25.3753	4.72e-142	2.05e-138	11293.4	10768.3	10907.5	1.15741e+06	1.34031e+06	742383
ENSGALG00000026904	3.15936e+06	7.43079	0.314987	23.5908	4.79e-123	1.66e-119	32790.9	32329.3	44111.2	7.74754e+06	7.36236e+06	3.73701e+06
ENSGALG00000020078	4208.48	5.03721	0.221369	22.7548	1.29e-114	3.72e-111	210.026	234.258	301.064	8459.56	8253.92	7792.04
ENSGALG00000011276	13819.5	4.33067	0.191114	22.6602	1.11e-113	2.74e-110	1165.2	1451.89	1307.53	24458.8	27125	27408.5
ENSGALG00000040699	11697.3	7.821	0.345558	22.633	2.05e-113	4.45e-110	90.4901	81.7374	136.529	27039.1	29026.4	13809.3
ENSGALG00000025819	6702.43	6.42407	0.285297	22.5171	2.82e-112	5.44e-109	157.52	133.139	172.412	14210.8	16478.7	9062.03
ENSGALG00000027825	2452.28	5.85669	0.272182	21.5175	1.07e-102	1.85e-99	83.7871	79.2095	86.6435	5104.06	5832.33	3527.66
ENSGALG00000033441	1623.11	7.52987	0.35508	21.2061	8.38e-100	1.32e-96	12.2888	18.5384	21.0045	3138.38	4185.28	2363.18
ENSGALG00000028145	1101.18	5.86037	0.317968	18.4307	7.45e-76	1.08e-72	22.3432	48.0313	40.2586	1811.49	2267.61	2417.37
ENSGALG00000025653	45967.9	4.8521	0.274077	17.7034	3.95e-70	5.27e-67	3869.85	3067.26	2293.87	103650	93485.3	69441
ENSGALG00000005338	8129.34	4.39924	0.24905	17.664	7.93e-70	9.84e-67	684.82	892.37	629.259	18511.4	15406.7	12651.5
ENSGALG00000028910	1997.14	5.12884	0.291392	17.6012	2.41e-69	2.79e-66	125.122	114.601	93.645	4664.56	4293.76	2691.14
ENSGALG00000040626	2139.38	3.73739	0.215531	17.3404	2.33e-67	2.53e-64	258.064	315.995	320.318	4386.6	3985.82	3569.49
ENSGALG00000038672	1039.74	5.58159	0.322506	17.307	4.17e-67	4.26e-64	23.4604	56.4578	46.3849	2155.54	1860.51	2096.06
ENSGALG00000042459	2724.18	3.65276	0.216287	16.8885	5.47e-64	5.27e-61	329.563	464.302	408.712	5196.36	4910.82	5035.31
ENSGALG00000037441	8556.68	3.42521	0.203034	16.8701	7.46e-64	6.82e-61	1214.35	1569.02	1587.59	14890.5	16405.2	15673.4
ENSGALG00000042029	4216.22	4.46524	0.265099	16.8437	1.17e-63	1.01e-60	265.884	345.488	483.103	8063.07	8421.89	7717.89
ENSGALG00000031853	786.091	7.37367	0.445317	16.5582	1.4e-61	1.15e-58	13.4059	11.7972	3.50075	1998.2	1594.56	1095.09
ENSGALG00000028573	521.257	4.54544	0.276468	16.4411	9.71e-61	7.66e-58	42.4521	40.4474	45.5097	1049.97	1096.48	852.685
ENSGALG00000033894	466.948	4.62434	0.282371	16.3768	2.8e-60	2.11e-57	32.3977	37.9194	38.5082	870.606	816.527	1005.73
ENSGALG00000022991	4450.57	3.6407	0.239543	15.1985	3.62e-52	2.51e-49	653.54	637.889	690.523	9723.52	8785.83	6212.15
ENSGALG00000000474	8855.38	3.71854	0.246875	15.0625	2.86e-51	1.91e-48	1184.19	1529.42	1037.1	17231.7	18711.3	13438.6
ENSGALG00000008148	526.512	-4.49491	0.298497	-15.0585	3.04e-51	1.95e-48	1165.2	1032.25	827.052	44.0548	52.491	38.0238
ENSGALG00000025695	4451.19	3.23539	0.218179	14.8291	9.5e-50	5.89e-47	856.863	859.507	847.181	9239.96	8440.55	6463.1
ENSGALG00000029687	4046.22	3.46898	0.234596	14.787	1.78e-49	1.06e-46	550.761	838.441	620.508	7940.35	7134.11	7193.16
ENSGALG00000037487	643.73	3.18955	0.222954	14.3059	2.01e-46	1.16e-43	122.888	128.083	130.403	1210.46	1091.81	1178.74
ENSGALG00000036659	609.415	5.96826	0.431107	13.844	1.38e-43	7.74e-41	5.58581	19.381	31.5067	1160.11	1236.45	1203.45
ENSGALG00000004574	414.674	-7.41389	0.538226	-13.7747	3.62e-43	1.96e-40	960.759	840.969	672.144	0	4.66587	9.50596
ENSGALG00000003356	561.043	3.55811	0.264353	13.4597	2.7e-41	1.31e-38	81.5528	76.6815	105.022	1051.02	922.675	1129.31
ENSGALG00000002517	623.323	4.41204	0.327813	13.459	2.73e-41	1.31e-38	63.6782	58.9858	45.5097	1212.55	836.357	1522.85
ENSGALG00000035894	572.739	5.606	0.423981	13.2223	6.53e-40	3.06e-37	30.1634	21.0663	18.3789	1402.41	1374.1	590.32
ENSGALG00000029567	636.178	5.47337	0.419609	13.044	6.88e-39	3.06e-36	39.1007	20.2237	25.3804	1648.91	1400.93	682.528
ENSGALG00000042723	1040.46	4.01715	0.309404	12.9835	1.52e-38	6.42e-36	149.7	96.0625	118.15	2330.71	2175.46	1372.66
ENSGALG00000041914	2682.27	3.2844	0.253168	12.9732	1.74e-38	7.17e-36	361.96	601.655	532.989	5095.67	4993.64	4507.73
ENSGALG00000007611	10409.5	2.85527	0.22063	12.9414	2.63e-38	1.06e-35	2200.81	2951.82	2429.52	20994.2	17730.3	16150.6
ENSGALG00000000542	5004.61	2.45117	0.191021	12.832	1.09e-37	4.28e-35	1377.46	1581.66	1682.11	9045.91	8042.79	8297.75
ENSGALG00000038589	1674.44	2.89557	0.234515	12.3471	5.05e-35	1.83e-32	316.157	470.201	402.586	2836.29	3176.29	2845.13
ENSGALG00000037838	1519.28	2.80547	0.22956	12.2211	2.4e-34	8.49e-32	312.805	458.404	368.454	2639.09	2646.71	2690.19
ENSGALG00000028810	784.587	6.41026	0.526232	12.1814	3.9e-34	1.36e-31	12.2888	21.0663	21.0045	765.714	968.167	2919.28
ENSGALG00000017862	773.764	4.33222	0.363602	11.9147	9.92e-33	3.38e-30	63.6782	98.5905	56.8872	1871.28	1627.22	924.93
ENSGALG00000038714	2739.76	4.14048	0.348021	11.8972	1.22e-32	4.09e-30	233.487	354.757	293.188	6664.86	6011.97	2880.31
ENSGALG00000037863	10528.1	4.62421	0.390268	11.8488	2.18e-32	7.15e-30	1007.68	981.692	472.601	26560.8	23008.6	11137.2
ENSGALG00000035412	1635.66	3.9671	0.335642	11.8194	3.1e-32	9.96e-30	234.604	147.464	208.294	3083.83	4170.12	1969.64
ENSGALG00000002033	2268.84	3.18146	0.271597	11.7139	1.08e-31	3.41e-29	347.437	425.54	577.623	4529.25	4387.08	3346.1
ENSGALG00000013191	1395.22	3.89107	0.334126	11.6455	2.42e-31	7.5e-29	198.855	178.643	151.407	3263.2	3057.31	1521.9
ENSGALG00000041579	200.7	6.14756	0.53393	11.5138	1.12e-30	3.42e-28	5.58581	5.89858	5.25112	436.352	514.412	236.698
ENSGALG00000031139	1125.82	3.14678	0.276107	11.3969	4.33e-30	1.27e-27	229.018	267.964	188.165	2146.1	2386.59	1537.11
ENSGALG00000030999	289.157	5.15444	0.459316	11.222	3.18e-29	8.9e-27	21.2261	14.3251	12.2526	641.941	737.207	307.993
ENSGALG00000014555	2789.52	3.45134	0.307893	11.2095	3.66e-29	1.01e-26	329.563	680.022	391.209	4899.52	5651.53	4785.3
ENSGALG00000005843	140.554	-5.61953	0.505045	-11.1268	9.29e-29	2.52e-26	292.696	275.548	258.18	4.19569	6.9988	5.70358
ENSGALG00000027418	400.1	3.55369	0.323102	10.9987	3.88e-28	1.04e-25	69.264	55.6152	63.8886	662.919	577.401	971.509
ENSGALG00000040180	570.892	3.82945	0.355754	10.7643	5.07e-27	1.33e-24	43.5693	108.702	71.7653	1075.15	933.173	1193
ENSGALG00000030878	34383.4	2.26666	0.210702	10.7577	5.45e-27	1.41e-24	10067.9	13983	11443.1	59649.1	58924.1	52233.4
ENSGALG00000034661	304.183	4.01665	0.373728	10.7475	6.09e-27	1.55e-24	34.632	28.6502	42.8842	572.712	748.872	397.349
ENSGALG00000032505	238.74	4.91563	0.457775	10.7381	6.74e-27	1.67e-24	17.8746	16.8531	11.3774	549.636	576.235	260.463
ENSGALG00000043002	1499.38	3.3804	0.316329	10.6864	1.18e-26	2.88e-24	197.738	371.61	217.922	3158.31	2903.34	2147.4
ENSGALG00000004373	1999.26	6.05432	0.566811	10.6814	1.24e-26	3e-24	86.0215	58.9858	33.2571	1202.07	7617.03	2998.18
ENSGALG00000044991	242.755	3.36521	0.320805	10.4899	9.61e-26	2.17e-23	46.9208	49.7166	32.3819	417.471	453.756	456.286
ENSGALG00000000208	833.321	-2.61309	0.249353	-10.4795	1.07e-25	2.39e-23	1255.69	1298.53	1743.37	251.741	215.796	234.797
ENSGALG00000012541	159.773	-7.0111	0.677971	-10.3413	4.58e-25	9.58e-23	384.304	302.513	264.306	0	4.66587	2.85179
ENSGALG00000027698	1198.79	2.30321	0.225255	10.2249	1.53e-24	3.09e-22	436.81	386.778	388.583	2226.86	2084.48	1669.25
ENSGALG00000039880	4819.83	2.12381	0.208101	10.2057	1.87e-24	3.73e-22	1921.52	1868.16	1607.72	8813.05	6759.67	7948.88
ENSGALG00000040081	153.448	4.41043	0.432793	10.1906	2.18e-24	4.31e-22	16.7574	13.4825	11.3774	349.291	314.946	214.835
ENSGALG00000001793	501.086	-12.3387	1.21411	-10.1627	2.91e-24	5.55e-22	1152.91	998.545	855.058	0	0	0
ENSGALG00000002605	1069.12	3.24923	0.323293	10.0504	9.15e-24	1.69e-21	151.934	298.299	159.284	2131.41	2012.15	1661.64
ENSGALG00000011856	615.25	5.02456	0.501339	10.0223	1.22e-23	2.22e-21	8.93729	59.8284	40.2586	1170.6	1439.42	972.46
ENSGALG00000015372	2156.78	2.1728	0.222453	9.76743	1.55e-22	2.78e-20	748.498	783.668	816.549	4210.38	3411.91	2969.66
ENSGALG00000003067	1697.28	1.89458	0.194655	9.73302	2.18e-22	3.86e-20	786.482	669.91	702.775	2810.06	2534.73	2679.73
ENSGALG00000029881	1006.49	3.16824	0.325883	9.72204	2.43e-22	4.26e-20	117.302	265.436	220.547	1859.74	1642.39	1933.51
ENSGALG00000043543	131.767	5.7091	0.587562	9.7166	2.56e-22	4.45e-20	4.46865	5.89858	4.37593	338.802	291.617	145.441
ENSGALG00000041200	10282.7	1.83256	0.188793	9.70671	2.82e-22	4.85e-20	4335.7	4598.36	4590.36	17463.5	16710.8	13997.5
ENSGALG00000009733	3389.56	2.37427	0.246049	9.64958	4.94e-22	8.32e-20	1113.81	1075.23	1099.23	6639.68	6253.43	4156.01
ENSGALG00000041625	1038.17	3.04477	0.315771	9.64233	5.3e-22	8.76e-20	186.566	216.562	269.558	2133.51	2217.45	1205.36
ENSGALG00000024964	509.274	3.89103	0.404503	9.61927	6.63e-22	1.09e-19	63.6782	52.2445	77.0165	1160.11	1217.79	484.804
ENSGALG00000015358	5017.56	-4.39951	0.458324	-9.59913	8.06e-22	1.3e-19	9955.03	13038.4	5750.85	383.906	205.298	771.884
ENSGALG00000038593	145.238	7.56723	0.788939	9.59166	8.67e-22	1.38e-19	0	4.21327	0	237.057	297.449	332.709
ENSGALG00000039216	7710.64	-1.85812	0.194558	-9.55049	1.29e-21	2.02e-19	12437.4	10635.1	13189.1	3613.54	3270.77	3117.96
ENSGALG00000001330	6065.03	2.04305	0.213917	9.55064	1.29e-21	2.02e-19	2709.12	2406.62	1991.05	10445.2	8718.17	10120
ENSGALG00000014432	14548.7	1.92451	0.202055	9.52465	1.66e-21	2.54e-19	5624.91	6221.31	6353.86	25035.7	24722.1	19334.2
ENSGALG00000035618	126.236	5.64758	0.59345	9.51652	1.79e-21	2.73e-19	4.46865	6.74123	3.50075	288.454	312.613	141.639
ENSGALG00000035111	923.384	2.56019	0.270785	9.45471	3.24e-21	4.85e-19	235.721	347.173	219.672	1756.95	1554.9	1425.89
ENSGALG00000036991	1161.29	4.52408	0.478843	9.44794	3.46e-21	5.13e-19	113.95	145.779	30.6315	2716.71	2391.26	1569.43
ENSGALG00000035677	5751.59	2.00169	0.21195	9.44415	3.58e-21	5.27e-19	2172.88	2618.13	2103.95	10493.4	8988.79	8132.35
ENSGALG00000004582	295.279	-11.5757	1.22668	-9.43662	3.85e-21	5.62e-19	655.774	656.427	459.473	0	0	0
ENSGALG00000009076	4097.23	1.86022	0.197509	9.41838	4.58e-21	6.63e-19	1581.9	1938.95	1787.13	6859.96	6609.2	5806.24
ENSGALG00000005021	2701.73	1.89392	0.206255	9.18243	4.21e-20	5.95e-18	1076.94	1248.81	1110.61	4285.9	4773.18	3714.93
ENSGALG00000009214	2800.84	1.7341	0.188888	9.1806	4.29e-20	6e-18	1342.83	1387.85	1153.5	4243.94	4422.08	4254.87
ENSGALG00000014121	1059.33	2.08865	0.227735	9.17139	4.67e-20	6.48e-18	479.262	387.621	343.948	1774.78	1703.04	1667.35
ENSGALG00000017926	2.29361e+06	2.28173	0.249274	9.1535	5.51e-20	7.59e-18	592192	820551	934619	4.06134e+06	4.17422e+06	3.17871e+06
ENSGALG00000043674	89.3087	5.54853	0.606377	9.1503	5.68e-20	7.76e-18	4.46865	4.21327	2.62556	213.98	142.309	168.256
ENSGALG00000040426	11683.9	2.5281	0.276496	9.14335	6.05e-20	8.21e-18	2407.48	3356.29	4592.98	21836.5	18189.9	19720.1
ENSGALG00000027611	1142.47	2.08257	0.228113	9.12953	6.88e-20	9.26e-18	447.982	452.505	408.712	1840.86	2148.63	1556.13
ENSGALG00000032645	931.43	3.74279	0.41001	9.12853	6.94e-20	9.27e-18	70.3812	197.181	119.901	2097.85	1995.82	1107.44
ENSGALG00000029508	1245.5	1.8605	0.204406	9.10195	8.87e-20	1.18e-17	510.543	594.071	508.484	2031.76	2019.15	1808.98
ENSGALG00000000990	4708.41	1.7818	0.197095	9.04033	1.56e-19	2.05e-17	1819.86	2200.17	2343.75	7018.34	7582.03	7286.32
ENSGALG00000038776	3688.64	-1.77619	0.1972	-9.00706	2.12e-19	2.76e-17	5268.53	6545.74	5315.89	1704.5	1703.04	1594.15
ENSGALG00000004959	1666.13	-2.35983	0.263361	-8.96045	3.23e-19	4.19e-17	2501.33	2903.79	2962.51	496.141	425.76	707.244
ENSGALG00000027315	1244.95	3.17924	0.359928	8.83298	1.02e-18	1.3e-16	153.051	281.446	307.191	2940.13	2304.94	1482.93
ENSGALG00000007357	3244.97	-2.40092	0.273374	-8.78256	1.6e-18	2.01e-16	3877.67	7235.03	5257.25	1002.77	1063.82	1033.3
ENSGALG00000000456	1082.84	2.03551	0.232023	8.77285	1.74e-18	2.18e-16	387.655	471.886	413.963	2045.4	1614.39	1563.73
ENSGALG00000015617	13227.6	1.82227	0.207963	8.76248	1.91e-18	2.37e-16	5097.61	6511.19	5885.63	23418.3	19936.1	18516.7
ENSGALG00000003221	1727.2	2.02494	0.231165	8.7597	1.96e-18	2.41e-16	618.908	709.515	715.028	2895.03	3187.95	2236.75
ENSGALG00000031243	612.937	2.37942	0.27193	8.75011	2.13e-18	2.61e-16	161.988	189.597	240.676	1186.33	892.347	1006.68
ENSGALG00000028318	1421.22	4.50167	0.51517	8.73823	2.37e-18	2.87e-16	74.8498	45.5033	239.801	2215.33	3478.4	2473.45
ENSGALG00000006755	183.299	-2.86979	0.329237	-8.71651	2.87e-18	3.43e-16	340.734	285.66	341.323	45.1037	38.4934	48.4804
ENSGALG00000014812	326.494	2.62467	0.301092	8.71718	2.85e-18	3.43e-16	75.967	94.3772	102.397	616.767	621.727	447.731
ENSGALG00000038667	1217.14	2.28483	0.262582	8.70139	3.28e-18	3.9e-16	301.634	458.404	482.228	1852.4	2233.78	1974.39
ENSGALG00000007262	4785.46	1.57862	0.182028	8.67239	4.23e-18	5e-16	2404.13	2245.67	2552.05	7463.09	7411.73	6636.11
ENSGALG00000002688	27322	3.08455	0.356346	8.65604	4.88e-18	5.73e-16	3076.66	5964.3	8245.14	59320.8	47726	39599
ENSGALG00000037569	376.21	3.1367	0.362457	8.65398	4.97e-18	5.79e-16	59.2096	114.601	56.012	783.545	608.896	634.998
ENSGALG00000003321	956.663	2.76447	0.319574	8.6505	5.13e-18	5.89e-16	248.01	317.68	170.661	1967.78	1241.12	1794.73
ENSGALG00000027963	4817.27	2.59763	0.301189	8.62457	6.43e-18	7.35e-16	1355.12	1405.55	1337.29	10186.1	9653.68	4965.91
ENSGALG00000041152	541.723	2.86191	0.334235	8.56257	1.1e-17	1.25e-15	100.545	169.373	122.526	863.264	736.04	1258.59
ENSGALG00000025590	79.6953	5.06041	0.591595	8.55385	1.19e-17	1.34e-15	4.46865	5.89858	3.50075	194.051	124.812	145.441
ENSGALG00000011619	273.076	3.69336	0.434263	8.50489	1.82e-17	2.02e-15	63.6782	30.3355	24.5052	398.591	655.554	465.792
ENSGALG00000015916	5628.43	1.68368	0.199137	8.4549	2.79e-17	3.09e-15	2253.32	2919.8	2842.61	8281.25	8720.5	8753.09
ENSGALG00000044654	108.476	7.38604	0.876499	8.42675	3.55e-17	3.9e-15	4.46865	0	0	274.818	184.302	187.267
ENSGALG00000039605	117.135	5.10825	0.608749	8.3914	4.8e-17	5.24e-15	1.11716	5.89858	12.2526	267.475	244.958	171.107
ENSGALG00000025583	546.161	3.49919	0.417129	8.38875	4.91e-17	5.33e-15	102.779	40.4474	123.401	1139.13	1122.14	749.07
ENSGALG00000029897	20619.5	2.45284	0.292904	8.3742	5.56e-17	5.96e-15	6513.05	6505.29	6088.68	44118.7	39047.5	21443.5
ENSGALG00000002563	211.207	-2.88343	0.344407	-8.37215	5.66e-17	6.02e-15	361.96	442.393	311.567	61.8864	46.6587	42.7768
ENSGALG00000006561	1959.67	1.89754	0.226845	8.36491	6.02e-17	6.37e-15	929.479	873.832	685.271	3425.78	3099.3	2744.37
ENSGALG00000021275	341.02	2.40012	0.288073	8.33163	7.97e-17	8.39e-15	97.1931	117.129	111.149	467.82	677.717	575.111
ENSGALG00000040878	1871.76	1.81211	0.21838	8.29796	1.06e-16	1.11e-14	765.256	805.577	918.071	3397.46	2675.87	2668.32
ENSGALG00000011472	28719.2	2.60187	0.31409	8.28383	1.19e-16	1.24e-14	8432.34	9093.08	6844.84	62146.6	56798.8	28999.8
ENSGALG00000038747	2071.91	1.92859	0.232869	8.28183	1.21e-16	1.25e-14	898.198	866.248	821.801	3750.95	3539.06	2555.2
ENSGALG00000020417	1528.18	1.59855	0.193073	8.27953	1.24e-16	1.27e-14	767.49	770.186	738.658	2221.62	2156.8	2514.33
ENSGALG00000006539	1002.95	1.8573	0.225136	8.24969	1.59e-16	1.62e-14	449.099	374.981	477.852	1731.77	1423.09	1560.88
ENSGALG00000042020	6281.77	2.52708	0.307915	8.20708	2.27e-16	2.27e-14	2198.57	2079.67	1294.4	13692.6	10760.7	7664.66
ENSGALG00000007878	9103.25	2.01	0.245038	8.20283	2.35e-16	2.33e-14	3494.48	4138.27	3230.32	17266.3	15383.4	11106.8
ENSGALG00000035252	42287.1	1.89492	0.231586	8.18237	2.78e-16	2.74e-14	19547	17602.2	16617.2	77048.6	71903.3	51004.2
ENSGALG00000016820	864.135	2.11499	0.259472	8.15113	3.61e-16	3.5e-14	378.718	335.376	259.055	1572.34	1183.96	1455.36
ENSGALG00000034811	11677	1.622	0.19898	8.15159	3.59e-16	3.5e-14	5465.16	6422.71	5292.26	19129.2	15578.2	18174.4
ENSGALG00000015906	4670.67	2.23359	0.274589	8.13433	4.14e-16	3.97e-14	1939.39	1395.43	1579.71	9843.09	7606.53	5659.85
ENSGALG00000012229	12601.9	1.97483	0.242828	8.13261	4.2e-16	4.01e-14	5239.49	5994.64	4100.25	22120.7	21849.1	16307.5
ENSGALG00000001024	5888.69	1.52194	0.187611	8.11217	4.97e-16	4.72e-14	3077.78	3323.43	2724.46	9145.56	8257.42	8803.47
ENSGALG00000016902	535.894	3.0948	0.384252	8.05408	8.01e-16	7.51e-14	83.7871	73.3109	179.413	1109.76	940.172	828.92
ENSGALG00000034645	6915.65	2.5152	0.314146	8.00646	1.18e-15	1.1e-13	2163.94	2127.7	1886.03	15032.1	13490.2	6793.91
ENSGALG00000002308	599.961	1.71493	0.214263	8.00388	1.21e-15	1.12e-13	280.408	295.771	264.306	903.123	922.675	933.485
ENSGALG00000025958	15363	3.13278	0.392221	7.98728	1.38e-15	1.27e-13	3678.81	4313.55	1441.43	20663.8	34598.6	27481.7
ENSGALG00000031571	962.988	3.13921	0.393357	7.98054	1.46e-15	1.34e-13	107.248	242.684	238.051	2066.38	2054.15	1069.42
ENSGALG00000003805	947.822	3.44026	0.431179	7.97873	1.48e-15	1.35e-13	184.332	69.9403	225.798	1160.11	2173.13	1873.62
ENSGALG00000007528	5161.62	-1.3518	0.169583	-7.97128	1.57e-15	1.43e-13	7464.87	7631.92	7154.65	2813.21	2968.66	2936.39
ENSGALG00000005667	2200.67	1.52067	0.191688	7.93303	2.14e-15	1.93e-13	1161.85	1071.01	1179.75	3418.44	3427.08	2945.9
ENSGALG00000035715	378.449	3.18183	0.401542	7.92403	2.3e-15	2.06e-13	41.335	83.4227	99.7713	809.768	768.702	467.693
ENSGALG00000003205	12055.3	1.89577	0.239755	7.90714	2.63e-15	2.34e-13	5468.51	5616.29	4235.9	21743.1	20283.7	14984.2
ENSGALG00000029856	3730.4	1.52533	0.193438	7.8854	3.14e-15	2.78e-13	1891.35	2075.46	1803.76	6086.9	5516.22	5008.69
ENSGALG00000034630	420.716	2.73306	0.346871	7.87917	3.3e-15	2.9e-13	82.67	115.444	131.278	936.688	758.203	500.014
ENSGALG00000002160	25001.2	2.09062	0.26548	7.87486	3.41e-15	2.99e-13	7552.01	10934.3	10034.9	37783.3	51644.1	32058.9
ENSGALG00000008931	1065.16	2.13748	0.272393	7.84705	4.26e-15	3.71e-13	341.851	383.407	457.723	2153.44	1717.04	1337.49
ENSGALG00000030871	421.407	2.47252	0.315592	7.83454	4.71e-15	4.08e-13	108.365	115.444	161.91	809.768	535.408	797.55
ENSGALG00000027173	630.971	1.78481	0.227926	7.83063	4.85e-15	4.19e-13	288.228	273.02	290.562	1023.75	850.354	1059.91
ENSGALG00000005448	506.671	-4.55289	0.583941	-7.79684	6.35e-15	5.43e-13	1158.5	995.174	761.413	33.5655	82.8191	8.55536
ENSGALG00000014981	2683.51	1.69458	0.21801	7.77295	7.67e-15	6.49e-13	1492.53	1113.15	1195.51	4178.91	4427.91	3693.07
ENSGALG00000043744	7829.22	1.5531	0.199859	7.77097	7.79e-15	6.56e-13	4198.29	3523.14	4218.4	13116.8	11258.7	10660
ENSGALG00000038399	907.248	-1.96607	0.253476	-7.75644	8.73e-15	7.29e-13	1425.5	1547.96	1360.92	463.624	303.281	342.215
ENSGALG00000016342	104.049	-3.81793	0.492549	-7.75137	9.09e-15	7.55e-13	214.495	163.475	204.794	19.9295	13.9976	7.60477
ENSGALG00000005858	1486.08	1.45306	0.187935	7.73172	1.06e-14	8.77e-13	826.7	810.633	748.285	2133.51	2269.94	2127.43
ENSGALG00000015026	2508.7	-1.55792	0.202318	-7.70034	1.36e-14	1.12e-12	3932.41	3908.23	3394.85	1268.15	1412.59	1135.96
ENSGALG00000004425	3073.85	1.55234	0.201823	7.69158	1.45e-14	1.19e-12	1766.23	1517.62	1406.43	4198.84	4646.04	4907.93
ENSGALG00000032768	3009.64	-1.41892	0.184715	-7.68165	1.57e-14	1.28e-12	4463.06	3976.48	4703.25	1664.64	1599.23	1651.19
ENSGALG00000005796	28916.9	1.98629	0.258639	7.67979	1.59e-14	1.29e-12	11646.4	13449.6	9868.61	33861.3	55117.9	49557.4
ENSGALG00000008821	3102.97	1.90595	0.248785	7.66105	1.84e-14	1.48e-12	1218.82	1459.48	1242.77	5916.97	5075.3	3704.47
ENSGALG00000034345	304.007	2.61858	0.341988	7.65693	1.9e-14	1.52e-12	54.7409	106.174	93.645	482.505	485.25	601.727
ENSGALG00000043439	1293.81	1.5672	0.20474	7.65459	1.94e-14	1.54e-12	653.54	647.158	658.141	2127.22	1699.54	1977.24
ENSGALG00000002849	11991.8	1.83068	0.239318	7.64957	2.02e-14	1.6e-12	5509.84	5237.09	5041.95	21457.8	20924.1	13779.8
ENSGALG00000016464	7424.06	1.42746	0.186874	7.63859	2.2e-14	1.73e-12	4127.91	3963.84	3981.23	11327.3	9486.87	11657.2
ENSGALG00000004017	5228.09	-1.71994	0.225182	-7.63801	2.21e-14	1.73e-12	8334.03	9322.28	6407.24	2233.16	2626.88	2444.93
ENSGALG00000041091	1245.01	-1.72572	0.22615	-7.63085	2.33e-14	1.82e-12	1666.81	1983.61	2084.7	542.293	666.052	526.63
ENSGALG00000031786	802.838	1.88478	0.247059	7.62883	2.37e-14	1.84e-12	309.454	318.523	398.21	1115.01	1201.46	1474.37
ENSGALG00000044431	105.212	4.6262	0.606827	7.6236	2.47e-14	1.91e-12	5.58581	14.3251	4.37593	251.741	116.647	238.6
ENSGALG00000014957	11086.7	1.34055	0.176286	7.60439	2.86e-14	2.21e-12	6203.6	5959.25	6668.05	15048.9	16996.6	15644
ENSGALG00000003812	2973.52	1.37257	0.180661	7.59752	3.02e-14	2.32e-12	1613.18	1703.85	1653.23	4472.61	4441.9	3956.38
ENSGALG00000010976	1222.61	1.4813	0.195254	7.58655	3.29e-14	2.5e-12	607.736	667.382	659.016	1681.42	1836.02	1884.08
ENSGALG00000012166	6068.81	1.71992	0.227826	7.54926	4.38e-14	3.27e-12	3183.91	3117.82	2178.34	9327.02	9814.65	8791.11
ENSGALG00000007155	2281.69	2.507	0.332493	7.53999	4.7e-14	3.49e-12	396.592	706.144	944.327	3757.24	3388.59	4497.27
ENSGALG00000032854	861.446	3.08075	0.408751	7.53699	4.81e-14	3.55e-12	102.779	203.922	238.926	1454.86	949.504	2218.69
ENSGALG00000027295	1288.59	2.03104	0.270153	7.51811	5.56e-14	4.05e-12	507.191	477.785	534.739	2357.98	2399.42	1454.41
ENSGALG00000033511	15282.2	-3.91843	0.521879	-7.50832	5.99e-14	4.33e-12	16883.7	10201.2	58920.2	2228.96	1889.68	1569.43
ENSGALG00000015904	7296.23	1.50738	0.201776	7.47056	7.99e-14	5.75e-12	4060.88	4179.56	3151.55	10815.4	10858.6	10711.3
ENSGALG00000000608	8640.58	-1.96067	0.262604	-7.46626	8.25e-14	5.92e-12	10931.4	12398	17917.7	3304.11	3155.29	4136.99
ENSGALG00000006691	2216.39	1.86181	0.250315	7.43784	1.02e-13	7.25e-12	765.256	903.325	1199.88	3732.07	3656.87	3040.96
ENSGALG00000040113	66.3567	9.58829	1.28947	7.43586	1.04e-13	7.33e-12	0	0	0	113.284	131.811	153.046
ENSGALG00000007395	18988	-1.56635	0.211545	-7.40434	1.32e-13	9.26e-12	28674.2	32238.3	24256.7	8590.68	10763	9405.2
ENSGALG00000012809	41573.2	2.70041	0.365098	7.3964	1.4e-13	9.79e-12	7112.97	13985.5	12159.8	62083.6	47065.8	107031
ENSGALG00000000302	114.09	-8.34532	1.13074	-7.38042	1.58e-13	1.1e-11	275.939	261.223	145.281	2.09785	0	0
ENSGALG00000012200	4477.57	2.3329	0.316184	7.37831	1.6e-13	1.1e-11	1091.47	1135.9	2221.22	6767.65	8108.11	7541.08
ENSGALG00000029941	84.3343	7.48568	1.01454	7.37837	1.6e-13	1.1e-11	1.11716	0	1.75037	250.693	162.139	90.3066
ENSGALG00000032595	5503.49	2.23138	0.302608	7.37384	1.66e-13	1.13e-11	1310.43	2072.09	2413.77	10366.5	10141.3	6716.91
ENSGALG00000027579	3153.44	1.50371	0.20487	7.33983	2.14e-13	1.44e-11	1389.75	1831.09	1710.99	4815.6	4406.91	4766.29
ENSGALG00000015486	993.922	1.7513	0.238754	7.33518	2.21e-13	1.49e-11	436.81	453.348	475.227	1766.39	1607.39	1224.37
ENSGALG00000001439	1411.37	-1.64049	0.224711	-7.30044	2.87e-13	1.92e-11	2311.41	2282.75	1817.76	775.154	625.226	655.911
ENSGALG00000034216	3296.82	1.66334	0.2281	7.29214	3.05e-13	2.03e-11	1707.02	1741.77	1297.9	4411.77	5725.02	4897.47
ENSGALG00000004048	2667.56	-1.61387	0.221305	-7.29251	3.04e-13	2.03e-11	3841.92	4070.86	4151.01	1045.78	1434.75	1461.07
ENSGALG00000046371	810.935	2.1368	0.294736	7.24988	4.17e-13	2.76e-11	273.705	268.807	358.827	1176.89	1043.99	1743.39
ENSGALG00000004324	2474	-1.61691	0.223204	-7.24406	4.35e-13	2.87e-11	3865.38	4084.34	3245.19	1312.2	1013.66	1323.23
ENSGALG00000003578	39657.4	-1.55347	0.214961	-7.22677	4.95e-13	3.22e-11	52887.6	70674.2	53916.8	19872.9	22291.2	18301.8
ENSGALG00000010014	5386.27	2.04823	0.283454	7.22598	4.98e-13	3.22e-11	1918.17	1869.01	2504.79	9720.37	10425.9	5879.44
ENSGALG00000042357	1167.84	-1.6807	0.232591	-7.226	4.97e-13	3.22e-11	1994.13	1868.16	1479.07	498.238	555.238	612.184
ENSGALG00000004438	1971.53	1.87393	0.259583	7.219	5.24e-13	3.37e-11	778.662	815.689	940.826	3869.48	3094.64	2329.91
ENSGALG00000042458	3192.09	-1.36881	0.189607	-7.21919	5.23e-13	3.37e-11	4865.24	4132.37	4809.15	1894.35	1704.21	1747.2
ENSGALG00000026203	335.828	2.8235	0.39116	7.21828	5.26e-13	3.37e-11	61.4439	87.636	99.7713	709.072	713.878	343.165
ENSGALG00000000141	3169.69	2.14761	0.297647	7.21528	5.38e-13	3.43e-11	744.03	1253.03	1503.57	5678.87	5347.08	4491.57
ENSGALG00000008932	6054.33	-1.57329	0.21811	-7.21328	5.46e-13	3.47e-11	9261.27	10445.5	7482.85	3217.05	2727.2	3192.1
ENSGALG00000032061	1795.33	1.8959	0.263362	7.19882	6.07e-13	3.85e-11	643.485	658.955	978.459	3271.59	2762.19	2457.29
ENSGALG00000010017	27191.1	1.85258	0.257468	7.19536	6.23e-13	3.93e-11	12466.4	11180.3	11731.9	50176.3	48099.3	29492.2
ENSGALG00000012206	1368.55	1.48188	0.207178	7.15269	8.51e-13	5.33e-11	764.139	689.291	711.527	2084.21	2198.79	1763.36
ENSGALG00000011003	139.288	-4.6315	0.647688	-7.15082	8.63e-13	5.39e-11	111.716	176.115	515.485	8.39138	11.6647	12.3577
ENSGALG00000042051	7723.69	-1.6875	0.236167	-7.14536	8.98e-13	5.56e-11	12024	13986.4	9353.12	3308.3	3487.74	4182.62
ENSGALG00000004719	19732.7	-1.20355	0.168452	-7.14477	9.01e-13	5.57e-11	27455.4	29156.7	25939.7	12120.3	11824.5	11899.6
ENSGALG00000006841	1130.17	1.77748	0.249039	7.13738	9.51e-13	5.85e-11	534.003	577.218	420.09	1978.27	1820.85	1450.61
ENSGALG00000027281	108.343	2.88035	0.404077	7.12821	1.02e-12	6.21e-11	24.5776	32.0208	21.0045	209.785	177.303	185.366
ENSGALG00000007431	4517.89	-1.52589	0.214095	-7.12717	1.02e-12	6.24e-11	5989.1	6240.69	7890.69	2210.08	2188.29	2588.47
ENSGALG00000037423	4466.31	-1.4016	0.196694	-7.12581	1.03e-12	6.28e-11	5642.78	7037	6759.94	2557.27	2272.28	2528.59
ENSGALG00000003046	3780.74	1.31711	0.184891	7.12369	1.05e-12	6.35e-11	2287.95	2214.49	1994.55	5585.51	5603.71	4998.23
ENSGALG00000031159	2367.21	2.53118	0.355446	7.12113	1.07e-12	6.45e-11	650.188	879.731	564.496	5477.48	4391.75	2239.6
ENSGALG00000007791	390.992	-3.12829	0.439948	-7.11058	1.16e-12	6.92e-11	922.776	705.301	477.852	76.5714	40.8263	122.627
ENSGALG00000015721	3870.57	-3.76664	0.529941	-7.10766	1.18e-12	7.02e-11	9326.07	7390.92	4917.68	230.763	264.788	1093.19
ENSGALG00000015339	14506.3	1.70643	0.240087	7.10753	1.18e-12	7.02e-11	7010.19	7574.62	5829.62	25551.8	23947.6	17124
ENSGALG00000027959	2749.71	3.6048	0.507491	7.10319	1.22e-12	7.22e-11	478.145	483.683	291.437	1598.56	4472.23	9174.2
ENSGALG00000011290	15163.7	1.67899	0.236614	7.09592	1.28e-12	7.59e-11	7124.14	8697.03	5830.5	26706.6	21984.4	20639.3
ENSGALG00000025844	2475.19	1.71791	0.242308	7.08979	1.34e-12	7.9e-11	981.985	1059.22	1420.43	3367.04	3669.7	4352.78
ENSGALG00000002172	1327.48	-1.74657	0.246649	-7.0812	1.43e-12	8.33e-11	1839.97	1721.54	2574.8	601.033	582.067	645.455
ENSGALG00000003743	1490.52	-1.46925	0.20749	-7.08105	1.43e-12	8.33e-11	2053.34	2131.07	2385.76	699.632	813.027	860.289
ENSGALG00000030086	2910.93	1.82673	0.258475	7.06734	1.58e-12	9.17e-11	1198.71	1601.04	1040.6	5148.11	4765.02	3712.08
ENSGALG00000003326	5150.16	1.69875	0.240714	7.05711	1.7e-12	9.84e-11	2433.18	2041.75	2802.35	8753.26	8615.52	6254.92
ENSGALG00000041370	2067.66	-1.98634	0.281641	-7.05275	1.75e-12	1.01e-10	2940.37	4349.78	2615.93	691.24	820.026	988.62
ENSGALG00000008084	1724.86	1.39855	0.198385	7.04964	1.79e-12	1.03e-10	983.102	1003.6	859.434	2696.78	2481.07	2325.16
ENSGALG00000008115	2516.21	-1.43537	0.203758	-7.04447	1.86e-12	1.06e-10	3550.34	3342.81	4129.13	1400.31	1225.96	1448.71
ENSGALG00000014410	2437.97	1.65136	0.234446	7.04367	1.87e-12	1.06e-10	1243.4	965.681	1323.28	3557.95	4290.26	3247.24
ENSGALG00000040854	4830.25	1.35217	0.191992	7.04286	1.88e-12	1.06e-10	2442.12	2625.71	3088.53	7088.62	6864.66	6871.86
ENSGALG00000005441	4303.26	-1.36112	0.193372	-7.03885	1.94e-12	1.09e-10	6641.53	6384.79	5558.31	2535.25	2511.4	2188.27
ENSGALG00000004477	8369.59	-1.45349	0.206914	-7.02463	2.15e-12	1.21e-10	12793.7	13139.5	10853.2	4174.71	4086.13	5170.29
ENSGALG00000043355	3791.13	-1.37924	0.196666	-7.01311	2.33e-12	1.3e-10	5090.91	5281.75	6058.04	1944.7	2047.15	2324.21
ENSGALG00000032257	1096.83	-1.58091	0.226021	-6.99453	2.66e-12	1.48e-10	1644.46	1758.62	1529.83	534.951	472.419	640.702
ENSGALG00000039779	2208.75	1.66931	0.238713	6.99296	2.69e-12	1.49e-10	871.386	1328.87	968.832	3512.84	3205.45	3365.11
ENSGALG00000030095	288.672	2.49582	0.357655	6.97829	2.99e-12	1.64e-10	55.8581	107.017	97.1458	384.955	531.909	555.148
ENSGALG00000009264	2508.15	1.46652	0.210375	6.97096	3.15e-12	1.72e-10	1362.94	1460.32	1175.38	3214.95	3968.32	3867.02
ENSGALG00000039088	425.251	1.98346	0.284619	6.96881	3.2e-12	1.74e-10	138.528	168.531	207.419	752.078	573.902	711.046
ENSGALG00000008925	738.58	1.63021	0.234211	6.96041	3.39e-12	1.85e-10	293.814	394.362	392.959	1092.98	1123.31	1134.06
ENSGALG00000001977	1265.87	-1.66151	0.238748	-6.95926	3.42e-12	1.86e-10	1695.85	1884.17	2190.59	718.512	583.233	522.828
ENSGALG00000028766	58.3214	9.40074	1.35264	6.9499	3.66e-12	1.98e-10	0	0	0	144.751	148.141	57.0358
ENSGALG00000017380	14382.6	1.6024	0.231199	6.93084	4.18e-12	2.25e-10	7691.66	7220.7	6466.76	25500.4	22594.5	16821.7
ENSGALG00000007220	214059	1.53589	0.221639	6.9297	4.22e-12	2.26e-10	88574.2	109837	130938	344009	315525	295474
ENSGALG00000002759	2004.05	-1.92796	0.278378	-6.92569	4.34e-12	2.32e-10	4269.79	2561.67	2691.2	815.013	736.04	950.596
ENSGALG00000039190	110.926	3.10037	0.447914	6.9218	4.46e-12	2.37e-10	27.929	28.6502	13.1278	193.002	214.63	188.218
ENSGALG00000040922	64.8094	4.72241	0.682591	6.91836	4.57e-12	2.42e-10	6.70297	5.05592	2.62556	156.29	151.641	66.5417
ENSGALG00000029614	285.046	2.18523	0.316052	6.91414	4.71e-12	2.48e-10	92.7244	87.636	127.777	534.951	381.435	485.755
ENSGALG00000002286	9305.22	1.54967	0.224311	6.90859	4.9e-12	2.57e-10	4257.5	4844.42	5112.84	16089.4	14417.5	11109.6
ENSGALG00000020260	72543.4	1.8006	0.261485	6.88605	5.74e-12	2.98e-10	34773.9	34511.7	27791.6	125782	132973	79429
ENSGALG00000013709	2611.21	1.65356	0.241148	6.85705	7.03e-12	3.64e-10	1386.4	1319.6	1072.98	3917.73	4745.19	3225.37
ENSGALG00000031031	916.09	1.80386	0.26396	6.83385	8.27e-12	4.27e-10	367.546	475.257	380.706	1348.91	1166.47	1757.65
ENSGALG00000005706	918.201	1.76652	0.258541	6.83265	8.34e-12	4.29e-10	393.241	464.302	393.834	1435.98	1106.98	1714.88
ENSGALG00000007190	4568.09	1.76623	0.258968	6.82024	9.09e-12	4.65e-10	2112.55	1905.24	2208.97	7578.47	8589.86	5013.44
ENSGALG00000006073	539.097	1.77306	0.260187	6.81458	9.45e-12	4.83e-10	187.683	270.492	273.058	813.964	869.018	820.364
ENSGALG00000014833	23095.9	1.88005	0.276455	6.80058	1.04e-11	5.3e-10	10756	9934.89	8913.78	43054.1	42046.5	23870.4
ENSGALG00000033530	3950.05	2.38541	0.350894	6.79809	1.06e-11	5.36e-10	645.719	1468.75	1691.74	6568.36	5929.15	7396.59
ENSGALG00000009699	2874.07	-1.60091	0.235764	-6.79033	1.12e-11	5.64e-10	3951.4	3644.48	5372.77	1517.79	1460.42	1297.56
ENSGALG00000039595	840.593	-2.6674	0.393305	-6.78201	1.19e-11	5.94e-10	2349.39	857.822	1150.87	231.812	191.301	262.365
ENSGALG00000007205	7396.63	2.00061	0.295557	6.76896	1.3e-11	6.49e-10	1987.43	3784.36	3099.91	13165	13048.1	9294.93
ENSGALG00000034967	6045.41	-1.45954	0.215756	-6.76477	1.34e-11	6.62e-10	8849.04	10068	7683.27	2762.86	3417.75	3491.54
ENSGALG00000031375	44.1547	9.00086	1.33056	6.76471	1.34e-11	6.62e-10	0	0	0	86.0117	78.1533	100.763
ENSGALG00000033927	251.614	2.33742	0.345562	6.76411	1.34e-11	6.63e-10	109.482	74.1535	66.5142	495.092	334.776	429.669
ENSGALG00000032234	8657.68	1.23801	0.183074	6.76235	1.36e-11	6.69e-10	5622.67	4812.4	5031.45	11786.7	13078.4	11614.4
ENSGALG00000014012	2000.04	-1.39432	0.206424	-6.75465	1.43e-11	7e-10	2852.11	2954.34	2887.24	1000.67	1020.66	1285.21
ENSGALG00000005979	1265.77	-1.39468	0.20667	-6.74836	1.5e-11	7.29e-10	1894.71	2001.3	1605.97	675.506	723.209	693.935
ENSGALG00000036355	3067.48	1.86717	0.276937	6.74224	1.56e-11	7.58e-10	1419.91	1222.69	1317.16	6238.99	4882.83	3323.28
ENSGALG00000012449	3666.67	-1.30716	0.194249	-6.72929	1.7e-11	8.2e-10	5430.52	5617.97	4620.11	2024.42	2033.15	2273.83
ENSGALG00000015436	11118.2	1.1916	0.17776	6.70339	2.04e-11	9.68e-10	7112.97	6413.44	6787.07	16772.3	14931.9	14691.5
ENSGALG00000011733	945.292	1.95022	0.290967	6.70254	2.05e-11	9.71e-10	313.922	344.645	506.733	1471.64	1805.69	1229.12
ENSGALG00000003149	3626.14	-2.21255	0.330472	-6.69512	2.15e-11	1.02e-09	4620.58	9042.52	4232.4	1469.54	1279.61	1112.2
ENSGALG00000007716	5973.31	1.48163	0.221459	6.69031	2.23e-11	1.05e-09	2872.22	3665.54	2911.75	8829.83	7526.04	10034.5
ENSGALG00000027240	3905.24	1.56035	0.233655	6.67801	2.42e-11	1.14e-09	2153.89	1794.01	1985.8	7140.02	4772.02	5585.7
ENSGALG00000011740	1099.23	2.07391	0.310718	6.67457	2.48e-11	1.16e-09	587.627	355.6	323.819	1462.2	1741.53	2124.58
ENSGALG00000009286	5735.46	1.99806	0.299595	6.66919	2.57e-11	1.2e-09	2311.41	2827.95	1750.37	10182.9	11086.1	6253.97
ENSGALG00000006473	9591.48	-1.54609	0.231965	-6.66519	2.64e-11	1.23e-09	16736.2	11549.4	14583.2	4390.79	5639.87	4649.37
ENSGALG00000012362	531.665	4.26743	0.640592	6.6617	2.71e-11	1.26e-09	7.82013	110.388	38.5082	1301.71	824.692	906.869
ENSGALG00000030319	71.9647	6.1324	0.921059	6.65799	2.78e-11	1.28e-09	6.70297	0	0	123.773	179.636	121.676
ENSGALG00000016918	2900.72	1.45355	0.218669	6.64726	2.99e-11	1.37e-09	1264.63	1611.15	1778.38	4261.77	3983.48	4504.87
ENSGALG00000016128	741.207	2.11118	0.31766	6.64606	3.01e-11	1.38e-09	184.332	376.666	273.934	1235.63	1033.49	1343.19
ENSGALG00000028372	46.6908	9.08076	1.36663	6.64462	3.04e-11	1.38e-09	0	0	0	143.702	74.6539	61.7887
ENSGALG00000000919	333032	-1.55398	0.233895	-6.64391	3.05e-11	1.39e-09	493807	460986	535761	130555	171682	205400
ENSGALG00000031980	405.198	1.89283	0.285619	6.62714	3.42e-11	1.55e-09	205.558	179.485	131.278	695.436	646.223	573.209
ENSGALG00000033034	256.765	2.68593	0.405779	6.61919	3.61e-11	1.63e-09	63.6782	94.3772	49.0105	533.902	283.451	516.174
ENSGALG00000029837	5102.98	2.11087	0.319011	6.61692	3.67e-11	1.65e-09	1950.56	2433.58	1371.42	9943.79	9440.21	5478.29
ENSGALG00000026516	1405	1.68953	0.255397	6.6153	3.71e-11	1.66e-09	578.69	569.634	846.306	2415.67	1955	2064.69
ENSGALG00000000944	1165.27	1.24241	0.188164	6.60279	4.03e-11	1.8e-09	703.812	669.91	703.65	1653.1	1595.73	1665.44
ENSGALG00000039238	10242.1	-1.43958	0.218083	-6.60105	4.08e-11	1.82e-09	13898.6	13463.9	17537	5885.51	4713.69	5953.58
ENSGALG00000041047	40.1374	8.86327	1.34595	6.58513	4.54e-11	2.01e-09	0	0	0	71.3268	73.4874	96.0102
ENSGALG00000030931	1413.62	1.42388	0.217006	6.56145	5.33e-11	2.34e-09	661.36	840.126	800.796	1983.51	1910.67	2285.23
ENSGALG00000012039	4042.21	1.41824	0.216258	6.55809	5.45e-11	2.38e-09	2209.75	2298.76	2095.2	6913.45	5876.66	4859.45
ENSGALG00000043532	132.06	2.61452	0.398813	6.55576	5.54e-11	2.41e-09	39.1007	35.3915	36.7579	251.741	270.62	158.75
ENSGALG00000015139	1846.99	1.76265	0.269138	6.54926	5.78e-11	2.5e-09	965.228	680.864	876.937	3512.84	2847.35	2198.73
ENSGALG00000002695	1684.3	1.51834	0.232084	6.5422	6.06e-11	2.6e-09	701.578	881.416	1030.97	2436.65	2691.04	2364.13
ENSGALG00000013935	6196.72	-1.19136	0.182128	-6.54131	6.1e-11	2.61e-09	8403.29	8059.14	9395.13	4011.08	3630.04	3681.66
ENSGALG00000006505	9059.37	1.40971	0.215636	6.53743	6.26e-11	2.67e-09	4759.11	5312.09	4792.52	12658.4	15747.3	11086.8
ENSGALG00000042949	2670.67	1.29821	0.198694	6.53371	6.42e-11	2.72e-09	1570.73	1494.03	1567.46	4230.31	3861	3300.47
ENSGALG00000002932	10465.2	1.7981	0.275328	6.53076	6.54e-11	2.76e-09	4045.24	6090.7	3886.71	19958.9	15696	13113.5
ENSGALG00000005583	667.612	2.30026	0.352208	6.53096	6.54e-11	2.76e-09	240.19	242.684	193.416	844.383	807.195	1677.8
ENSGALG00000044554	38963.3	2.07574	0.317926	6.52901	6.62e-11	2.78e-09	17087	16508.4	11227.8	70645	79459.7	38851.8
ENSGALG00000014413	1233.95	1.60526	0.245868	6.52892	6.62e-11	2.78e-09	631.196	604.183	596.002	2018.13	2141.63	1412.59
ENSGALG00000005150	718.444	1.66919	0.255651	6.52916	6.61e-11	2.78e-09	268.119	391.834	370.204	1092.98	1197.96	989.571
ENSGALG00000028409	827.768	1.69531	0.25983	6.52467	6.81e-11	2.85e-09	354.14	481.998	335.197	1463.25	1172.3	1159.73
ENSGALG00000011483	26041.9	1.92985	0.296035	6.519	7.08e-11	2.95e-09	13334.4	12221	6928.86	33833	42824.5	47109.6
ENSGALG00000000408	999.757	1.67527	0.257017	6.51811	7.12e-11	2.96e-09	547.409	470.201	413.088	1509.4	1825.52	1232.92
ENSGALG00000001639	3211.02	-1.21325	0.186225	-6.51499	7.27e-11	3.02e-09	4778.1	4241.92	4440.7	1773.73	2050.65	1981.04
ENSGALG00000027632	1060.71	1.59013	0.244098	6.51431	7.3e-11	3.02e-09	450.216	572.162	563.62	1797.85	1676.21	1304.22
ENSGALG00000007970	3396.85	-1.25385	0.19256	-6.51152	7.44e-11	3.07e-09	5281.94	4227.59	4850.29	2006.59	2071.64	1943.02
ENSGALG00000026144	88.1119	3.9555	0.607489	6.51122	7.45e-11	3.07e-09	8.93729	19.381	3.50075	187.757	144.642	164.453
ENSGALG00000007419	8691.14	-1.16392	0.178826	-6.50865	7.58e-11	3.11e-09	11315.7	11551.9	13187.3	5380.97	5534.88	5176
ENSGALG00000021364	2661.44	1.50646	0.231457	6.50858	7.59e-11	3.11e-09	1587.49	1377.74	1192.88	4485.19	3282.44	4042.89
ENSGALG00000013628	7128.22	1.27807	0.196865	6.49212	8.46e-11	3.46e-09	4316.71	4479.55	3690.66	11042	10126.1	9114.32
ENSGALG00000039474	163.205	4.03994	0.622392	6.49099	8.53e-11	3.47e-09	13.4059	7.58388	35.0075	218.176	193.633	511.421
ENSGALG00000004133	6525.07	1.22841	0.189277	6.49004	8.58e-11	3.49e-09	4255.27	3959.63	3496.37	9342.76	9615.18	8481.22
ENSGALG00000007927	111.561	-4.143	0.639128	-6.48226	9.04e-11	3.66e-09	186.566	99.4332	347.449	19.9295	9.33173	6.65417
ENSGALG00000009111	865.645	2.04783	0.316142	6.47754	9.32e-11	3.77e-09	325.094	246.055	440.219	1461.15	1678.55	1042.8
ENSGALG00000006367	736.256	1.3374	0.20652	6.47589	9.43e-11	3.8e-09	434.576	389.306	428.842	1062.56	1081.31	1020.94
ENSGALG00000016502	684.194	2.10384	0.325251	6.46835	9.91e-11	3.98e-09	272.587	321.894	180.289	1386.68	1108.14	835.574
ENSGALG00000030303	2909.28	-2.4368	0.377543	-6.45437	1.09e-10	4.34e-09	8008.93	3833.23	2892.49	1064.66	793.197	863.141
ENSGALG00000008753	720.651	1.67505	0.259586	6.45275	1.1e-10	4.37e-09	394.358	292.401	344.824	1099.27	1284.28	908.77
ENSGALG00000042309	2356.14	1.68189	0.260827	6.44831	1.13e-10	4.48e-09	1267.98	1253.87	837.554	3393.27	4252.94	3131.26
ENSGALG00000020688	8918.15	-1.98937	0.308529	-6.44791	1.13e-10	4.48e-09	10808.5	13040.1	18894.4	3378.58	4721.86	2665.47
ENSGALG00000005212	36.7301	8.73524	1.35547	6.44445	1.16e-10	4.57e-09	0	0	0	74.4735	64.1557	81.7513
ENSGALG00000006025	231.229	-2.61699	0.406463	-6.43844	1.21e-10	4.74e-09	329.563	433.124	430.592	38.8101	58.3233	96.9608
ENSGALG00000015355	19197.6	1.65089	0.256514	6.43587	1.23e-10	4.81e-09	7903.92	7576.3	12340.1	27819.5	27560.1	31985.7
ENSGALG00000008229	15883	1.21873	0.189578	6.42866	1.29e-10	5.03e-09	8620.02	9185.77	10833.9	21260.6	22284.2	23113.7
ENSGALG00000027620	830.93	2.08551	0.324986	6.41724	1.39e-10	5.41e-09	442.396	274.705	234.55	1596.46	1392.76	1044.71
ENSGALG00000003434	626.237	1.51077	0.235465	6.41613	1.4e-10	5.44e-09	291.579	329.478	354.451	1027.94	935.506	818.463
ENSGALG00000004347	5089.78	-1.49028	0.232396	-6.41268	1.43e-10	5.55e-09	7219.1	9312.17	5990.65	2613.92	2741.2	2661.67
ENSGALG00000016348	8434.79	1.57294	0.245458	6.40817	1.47e-10	5.71e-09	3441.98	3930.98	5357.89	12238.8	11313.6	14325.5
ENSGALG00000006399	504.141	-1.47768	0.230636	-6.40698	1.48e-10	5.74e-09	741.795	727.21	757.037	250.693	249.624	298.487
ENSGALG00000003120	4595.85	-2.0675	0.322911	-6.40268	1.53e-10	5.89e-09	6835.91	10397.5	5030.57	1518.84	1522.24	2270.02
ENSGALG00000036327	4648.17	-1.84816	0.288714	-6.40137	1.54e-10	5.93e-09	6973.32	9937.42	4915.93	2148.19	1944.5	1969.64
ENSGALG00000037713	40.229	8.86723	1.38542	6.40038	1.55e-10	5.94e-09	0	0	0	96.5009	43.1593	101.714
ENSGALG00000012011	447.448	1.65079	0.258129	6.3952	1.6e-10	6.13e-09	211.144	218.247	218.797	644.039	810.694	581.765
ENSGALG00000036396	813.434	1.86358	0.291419	6.39485	1.61e-10	6.13e-09	369.781	439.865	242.427	1399.26	1297.11	1132.16
ENSGALG00000013569	8260.67	2.08654	0.326769	6.38538	1.71e-10	6.49e-09	3026.39	4321.13	2097.82	16876.1	13465.7	9776.88
ENSGALG00000000903	2990.21	1.31235	0.205686	6.38034	1.77e-10	6.7e-09	1760.65	1606.1	1783.63	4537.64	4649.54	3603.71
ENSGALG00000007022	269.153	-2.10652	0.330696	-6.36996	1.89e-10	7.13e-09	379.835	524.131	406.962	116.43	73.4874	114.072
ENSGALG00000008091	339.013	2.22925	0.350526	6.35973	2.02e-10	7.56e-09	149.7	135.667	72.6405	548.587	632.225	495.261
ENSGALG00000042103	645.854	2.47115	0.388948	6.35342	2.11e-10	7.86e-09	327.328	136.51	129.528	1012.21	1158.3	1111.25
ENSGALG00000035578	3623.77	-1.39694	0.219898	-6.35266	2.12e-10	7.88e-09	5970.11	5414.05	4375.06	1901.7	1843.02	2238.65
ENSGALG00000034187	3324.81	-1.65382	0.260373	-6.35172	2.13e-10	7.91e-09	6444.91	4269.73	4423.19	1615.34	1858.18	1337.49
ENSGALG00000036790	13920.2	1.36435	0.214858	6.35001	2.15e-10	7.98e-09	7312.94	8683.55	7368.2	23474.9	19679.5	17002.4
ENSGALG00000014977	1510.19	-1.33428	0.210246	-6.34628	2.21e-10	8.16e-09	2018.71	2405.78	2063.69	778.301	842.189	952.497
ENSGALG00000031821	1303.01	1.39025	0.219128	6.34447	2.23e-10	8.24e-09	670.297	810.633	677.395	1759.04	2143.97	1756.7
ENSGALG00000031117	1210.15	1.45368	0.229209	6.34217	2.27e-10	8.35e-09	541.823	634.518	764.913	1725.48	1694.88	1899.29
ENSGALG00000035417	1749.42	1.44108	0.227234	6.34183	2.27e-10	8.35e-09	1071.36	800.521	953.954	2712.51	2757.53	2200.63
ENSGALG00000001647	338.074	-1.9875	0.31353	-6.3391	2.31e-10	8.46e-09	474.794	671.595	473.476	168.877	118.98	120.726
ENSGALG00000034999	6401.31	-1.37329	0.21677	-6.33525	2.37e-10	8.66e-09	8160.87	9591.93	9958.75	3309.35	3163.46	4223.5
ENSGALG00000009421	1191.89	1.50478	0.238152	6.31858	2.64e-10	9.57e-09	583.158	736.479	543.491	1574.43	1704.21	2009.56
ENSGALG00000004320	231.028	2.73929	0.434256	6.308	2.83e-10	1.02e-08	43.5693	41.29	95.3954	324.117	362.771	519.025
ENSGALG00000001939	4010.52	-1.35405	0.215173	-6.29287	3.12e-10	1.12e-08	5134.48	6736.17	5426.16	2049.6	2197.62	2519.08
ENSGALG00000016325	28053.8	-1.96896	0.312968	-6.29124	3.15e-10	1.13e-08	48609.9	48916.9	36547.8	14260.1	13181.1	6807.22
ENSGALG00000035223	1973.69	1.27308	0.202444	6.28854	3.2e-10	1.15e-08	1308.2	1012.03	1146.49	2864.61	2790.19	2720.61
ENSGALG00000031534	3402.98	-1.52868	0.243477	-6.27856	3.42e-10	1.22e-08	5828.23	5550.56	3784.31	1686.67	1651.72	1916.4
ENSGALG00000017181	1310.72	1.58438	0.252773	6.26798	3.66e-10	1.3e-08	735.092	735.637	496.231	1935.26	2188.29	1773.81
ENSGALG00000036474	1968.52	1.41347	0.226427	6.24247	4.31e-10	1.52e-08	844.574	1172.13	1206.01	2816.36	2850.84	2921.18
ENSGALG00000010346	960.275	-1.45667	0.23364	-6.23471	4.53e-10	1.59e-08	1307.08	1307.8	1608.59	499.287	451.423	587.468
ENSGALG00000034094	33.384	8.59714	1.38166	6.22233	4.9e-10	1.71e-08	0	0	0	49.2994	71.1545	79.8501
ENSGALG00000002519	2952.33	2.03057	0.326557	6.21812	5.03e-10	1.76e-08	736.21	1162.02	1584.09	4196.74	4024.31	6010.62
ENSGALG00000028026	2623.5	1.60331	0.257898	6.21686	5.07e-10	1.77e-08	1366.29	1347.4	1184.13	4782.04	4207.45	2853.69
ENSGALG00000008206	158.969	2.46289	0.396286	6.21494	5.13e-10	1.79e-08	31.2805	48.0313	66.5142	287.405	285.784	234.797
ENSGALG00000028204	3773.84	1.98691	0.319724	6.21444	5.15e-10	1.79e-08	885.909	2097.37	1577.09	6347.03	5863.83	5871.83
ENSGALG00000026137	178.407	3.69301	0.59447	6.21227	5.22e-10	1.81e-08	8.93729	48.0313	19.2541	219.225	278.786	496.211
ENSGALG00000042232	608.884	1.68764	0.271725	6.21083	5.27e-10	1.82e-08	265.884	328.635	270.433	1040.53	1035.82	711.996
ENSGALG00000015190	1037.68	1.44794	0.23317	6.20978	5.31e-10	1.83e-08	664.711	458.404	547.867	1545.06	1491.91	1518.1
ENSGALG00000027064	616.868	3.17112	0.511231	6.20291	5.54e-10	1.91e-08	51.3894	87.636	230.174	1299.62	1335.6	696.787
ENSGALG00000034575	159.517	2.14327	0.34561	6.20141	5.6e-10	1.92e-08	72.6155	58.1431	46.3849	276.916	257.789	245.254
ENSGALG00000041273	492.173	2.00563	0.323517	6.19947	5.67e-10	1.94e-08	201.089	131.454	256.43	674.457	793.197	896.412
ENSGALG00000041204	47.4081	9.10449	1.46922	6.19684	5.76e-10	1.97e-08	0	0	0	50.3483	37.3269	196.773
ENSGALG00000012111	10463.7	1.54789	0.249993	6.19174	5.95e-10	2.03e-08	5062.98	6886.17	4050.37	15242.9	16409.9	15129.7
ENSGALG00000008034	3150	-1.56319	0.25259	-6.18865	6.07e-10	2.06e-08	4698.78	4380.96	5041.08	1951	1659.88	1168.28
ENSGALG00000002612	10678.1	-1.10395	0.17841	-6.18771	6.1e-10	2.06e-08	15488.3	13372.9	14864.2	6568.36	7183.1	6591.43
ENSGALG00000014645	2840.24	-1.36313	0.220534	-6.18102	6.37e-10	2.14e-08	4698.78	4170.29	3402.73	1523.04	1486.08	1760.5
ENSGALG00000026448	1399.5	1.23236	0.199371	6.18124	6.36e-10	2.14e-08	813.294	767.658	925.948	2030.71	1874.51	1984.84
ENSGALG00000015334	2090.75	-1.17055	0.189487	-6.17747	6.51e-10	2.18e-08	2800.72	2767.28	3117.42	1242.97	1382.26	1233.87
ENSGALG00000009432	1222.77	1.40095	0.22708	6.16939	6.86e-10	2.29e-08	742.913	723.84	548.742	1682.47	1909.51	1729.13
ENSGALG00000039781	167.977	2.15906	0.350193	6.16535	7.03e-10	2.35e-08	63.6782	67.4123	53.3864	220.274	269.454	333.659
ENSGALG00000036365	556.207	-1.72275	0.279599	-6.16149	7.21e-10	2.4e-08	834.52	1033.94	693.148	280.062	212.297	283.278
ENSGALG00000026095	696.279	1.59875	0.259507	6.16072	7.24e-10	2.4e-08	281.525	423.855	330.821	1159.06	957.669	1024.74
ENSGALG00000040453	1689.35	1.81781	0.295079	6.16043	7.25e-10	2.4e-08	960.759	740.693	539.115	3121.59	2707.37	2066.6
ENSGALG00000011865	542.165	-1.40415	0.228004	-6.15844	7.35e-10	2.42e-08	813.294	793.78	753.536	307.334	320.778	264.266
ENSGALG00000015880	1795.16	1.36338	0.221638	6.15139	7.68e-10	2.53e-08	885.909	912.594	1215.63	2659.02	2546.4	2551.4
ENSGALG00000034177	17277.6	1.93527	0.31464	6.15075	7.71e-10	2.53e-08	8404.41	8229.36	4853.79	21647.7	37178.8	23351.4
ENSGALG00000012356	3330.73	-1.16592	0.18985	-6.14125	8.19e-10	2.68e-08	4448.54	4638.81	4736.51	1892.26	1967.83	2300.44
ENSGALG00000002124	749.603	-1.29246	0.210561	-6.1382	8.35e-10	2.73e-08	1095.94	1115.67	981.96	436.352	456.088	411.608
ENSGALG00000007762	9942.46	-1.28585	0.209738	-6.13073	8.75e-10	2.85e-08	12792.6	16578.4	12933.5	5345.31	5618.87	6386.1
ENSGALG00000038904	2374.23	1.27856	0.208565	6.13024	8.77e-10	2.85e-08	1431.08	1565.65	1161.37	3383.83	3420.08	3283.36
ENSGALG00000012778	1484.19	1.46162	0.238506	6.12825	8.88e-10	2.88e-08	819.997	831.699	720.279	2458.68	2369.09	1705.37
ENSGALG00000033064	5836.25	-1.2333	0.201589	-6.1179	9.48e-10	3.06e-08	9211	8384.41	6972.61	3282.08	3631.21	3536.22
ENSGALG00000024271	13038.6	1.21178	0.198167	6.11491	9.66e-10	3.12e-08	7896.1	6854.15	8840.26	17479.3	19812.4	17349.3
ENSGALG00000009955	5165.27	-2.36185	0.386786	-6.10635	1.02e-09	3.28e-08	9093.7	9613.84	7236.05	1913.24	2381.92	752.872
ENSGALG00000029330	2033.99	1.47823	0.242106	6.10571	1.02e-09	3.29e-08	1056.83	1289.26	876.937	3091.18	3317.43	2572.31
ENSGALG00000035537	1419.47	1.29237	0.2118	6.10186	1.05e-09	3.36e-08	889.261	829.171	750.91	1973.02	2266.44	1808.03
ENSGALG00000015917	271460	1.29554	0.212457	6.09789	1.07e-09	3.44e-08	165420	134808	171236	441310	380210	335776
ENSGALG00000018976	3790.04	1.31605	0.215892	6.09587	1.09e-09	3.47e-08	2396.31	2272.64	1847.52	4832.39	6114.62	5276.76
ENSGALG00000042163	497.757	1.5697	0.257933	6.08571	1.16e-09	3.68e-08	220.081	272.177	259.931	854.872	627.559	751.922
ENSGALG00000009224	411.91	1.63311	0.268637	6.07925	1.21e-09	3.82e-08	188.8	168.531	245.052	657.675	618.227	593.172
ENSGALG00000021601	1896.67	-1.0998	0.181021	-6.07556	1.24e-09	3.9e-08	2692.36	2466.45	2601.06	1230.39	1171.13	1218.66
ENSGALG00000008066	7322.03	1.71579	0.282642	6.07055	1.27e-09	4.02e-08	3399.52	3634.37	3218.94	13001.4	13486.7	7191.26
ENSGALG00000034616	1950.17	-2.37874	0.392454	-6.06119	1.35e-09	4.25e-08	3654.24	1931.36	4228.03	825.502	709.212	352.671
ENSGALG00000008405	6479.46	-1.21213	0.200013	-6.06026	1.36e-09	4.27e-08	9025.55	9837.98	8292.4	3485.57	3817.85	4417.42
ENSGALG00000029341	5103.3	-1.30164	0.214811	-6.05945	1.37e-09	4.28e-08	8121.77	6647.7	7014.62	2805.87	2584.89	3444.96
ENSGALG00000014290	2798.56	1.34925	0.222851	6.05451	1.41e-09	4.4e-08	1680.21	1607.78	1444.93	4239.75	4566.72	3251.99
ENSGALG00000016174	4137.75	1.63171	0.269534	6.05382	1.41e-09	4.41e-08	2023.18	1516.78	2517.04	6807.51	6953.31	5008.69
ENSGALG00000033965	2233.66	-1.27156	0.210221	-6.04867	1.46e-09	4.53e-08	2787.32	3395.89	3293.33	1151.72	1329.77	1443.96
ENSGALG00000016053	2103.02	-1.20785	0.199749	-6.04683	1.48e-09	4.57e-08	3028.63	2810.25	2967.76	1284.93	1113.98	1412.59
ENSGALG00000003991	1459.33	-1.33396	0.220618	-6.04647	1.48e-09	4.57e-08	2032.12	1933.05	2304.37	930.395	703.379	852.685
ENSGALG00000008149	1880.09	-1.33969	0.221663	-6.04382	1.51e-09	4.63e-08	2449.94	2967.83	2668.45	993.33	947.171	1253.84
ENSGALG00000003641	9197.09	-1.12632	0.18638	-6.04315	1.51e-09	4.64e-08	13142.3	11460.9	13243.3	6035.5	5253.77	6046.74
ENSGALG00000027058	603.377	1.34029	0.222004	6.03724	1.57e-09	4.81e-08	339.617	341.275	343.948	935.639	888.848	770.933
ENSGALG00000005016	3411.1	-1.36381	0.22601	-6.0343	1.6e-09	4.88e-08	4951.26	5848.86	3939.22	1991.9	1923.5	1811.84
ENSGALG00000031440	5158.72	-2.50081	0.41607	-6.01056	1.85e-09	5.59e-08	9727.13	12317.9	4260.41	1381.43	1022.99	2242.46
ENSGALG00000009532	1554.35	1.25613	0.209147	6.00598	1.9e-09	5.74e-08	925.01	792.937	1034.47	2296.09	2105.47	2172.11
ENSGALG00000026728	696.141	-1.26831	0.211307	-6.00221	1.95e-09	5.87e-08	1012.15	921.863	1017.84	417.471	382.601	424.916
ENSGALG00000030255	214157	-1.40687	0.234424	-6.0014	1.96e-09	5.88e-08	244324	308742	379991	124200	104811	122872
ENSGALG00000008072	498.073	-1.61448	0.269254	-5.99615	2.02e-09	6.07e-08	626.728	835.07	790.294	219.225	292.783	224.341
ENSGALG00000003510	302.28	-2.141	0.357239	-5.99319	2.06e-09	6.17e-08	414.467	406.159	658.141	89.1584	100.316	145.441
ENSGALG00000041911	1484.03	-1.20329	0.200835	-5.99145	2.08e-09	6.22e-08	2151.65	2027.43	2029.56	826.551	858.519	1010.48
ENSGALG00000026374	1245.13	1.22141	0.20427	5.97938	2.24e-09	6.69e-08	698.226	802.206	741.283	1807.29	1852.35	1569.43
ENSGALG00000011534	3848.47	1.23984	0.207502	5.97508	2.3e-09	6.85e-08	1936.04	2425.16	2506.54	5067.35	5904.65	5251.09
ENSGALG00000003604	364.868	1.67238	0.280229	5.96792	2.4e-09	7.14e-08	205.558	176.957	140.905	611.522	493.415	560.852
ENSGALG00000036259	4127.5	-1.23907	0.207684	-5.96613	2.43e-09	7.21e-08	6182.37	6292.1	4921.18	2214.28	2558.06	2597.03
ENSGALG00000030070	8335.61	1.10435	0.185177	5.96377	2.46e-09	7.29e-08	4803.8	5513.48	5559.19	10548	12210.6	11378.6
ENSGALG00000004044	101.52	-3.48281	0.584241	-5.96124	2.5e-09	7.39e-08	227.901	167.688	163.66	31.4677	6.9988	11.4072
ENSGALG00000030176	144.491	2.8384	0.476547	5.95618	2.58e-09	7.61e-08	17.8746	37.0768	50.7608	287.405	295.116	178.712
ENSGALG00000027950	6783.13	1.63243	0.274099	5.95561	2.59e-09	7.62e-08	2996.23	3900.64	3028.15	10024.6	13286.1	7463.13
ENSGALG00000016633	1858.28	-1.44508	0.242747	-5.95303	2.63e-09	7.73e-08	2332.63	3020.91	2801.47	869.557	901.679	1223.42
ENSGALG00000007792	1359	1.35093	0.227108	5.94843	2.71e-09	7.92e-08	822.231	640.417	834.053	2070.57	2072.81	1713.92
ENSGALG00000033641	2515.18	-1.29245	0.217281	-5.94828	2.71e-09	7.92e-08	4223.99	3501.23	2991.39	1426.54	1444.09	1503.84
ENSGALG00000004221	749.712	-2.8622	0.481191	-5.94814	2.71e-09	7.92e-08	2262.25	980.849	711.527	282.16	123.645	137.836
ENSGALG00000016863	298.242	1.80789	0.304308	5.94099	2.83e-09	8.25e-08	135.177	143.251	119.025	541.244	498.081	352.671
ENSGALG00000001666	229.182	1.73936	0.292791	5.94061	2.84e-09	8.26e-08	87.1386	115.444	113.774	350.34	370.936	337.462
ENSGALG00000030022	1099.26	1.49241	0.251898	5.92467	3.13e-09	9.07e-08	663.594	459.246	607.38	1380.38	1664.55	1820.39
ENSGALG00000042814	2340	1.21232	0.205044	5.91248	3.37e-09	9.72e-08	1319.37	1439.25	1473.81	2902.37	3164.62	3740.6
ENSGALG00000035768	8590.56	-1.72234	0.291441	-5.90975	3.43e-09	9.86e-08	9644.46	15266.4	14645.4	3785.56	3024.65	5176.95
ENSGALG00000039196	764.448	-1.49814	0.253639	-5.90658	3.49e-09	1e-07	968.579	1312.01	1107.11	436.352	330.11	432.521
ENSGALG00000037017	6105.36	1.71137	0.289827	5.9048	3.53e-09	1.01e-07	2921.38	2868.39	2779.59	11722.8	10490	5849.97
ENSGALG00000036076	760.164	1.62852	0.275885	5.90289	3.57e-09	1.02e-07	392.124	442.393	280.06	1138.08	1321.61	986.719
ENSGALG00000017845	40.3998	6.34935	1.07608	5.90043	3.63e-09	1.04e-07	3.35149	0	0	78.6692	90.9844	69.3935
ENSGALG00000021285	425.599	2.88322	0.488956	5.89669	3.71e-09	1.06e-07	42.4521	112.916	148.782	671.311	463.087	1115.05
ENSGALG00000013002	24578.8	1.24994	0.212268	5.88849	3.9e-09	1.11e-07	13804.8	15842.7	14004.7	39240.2	36277.1	28303
ENSGALG00000026229	1282.73	1.35681	0.230444	5.88782	3.91e-09	1.11e-07	742.913	748.277	670.393	1851.35	1519.91	2163.56
ENSGALG00000024298	41.8743	6.51104	1.10645	5.88462	3.99e-09	1.13e-07	0	2.52796	0	93.3541	104.982	50.3816
ENSGALG00000003227	3938.67	-1.28804	0.218995	-5.8816	4.06e-09	1.15e-07	5472.98	6655.28	4637.62	2293.99	2402.92	2169.26
ENSGALG00000030424	734.107	2.2833	0.388465	5.87776	4.16e-09	1.18e-07	132.942	255.324	361.452	1419.19	1340.27	895.462
ENSGALG00000030379	1072.36	1.32467	0.225617	5.87132	4.32e-09	1.22e-07	630.079	620.193	585.5	1699.26	1637.72	1261.44
ENSGALG00000030200	2097.02	1.20765	0.205683	5.87143	4.32e-09	1.22e-07	1327.19	1350.77	1123.74	3051.32	3127.3	2601.78
ENSGALG00000036322	4385.75	-1.13444	0.193264	-5.8699	4.36e-09	1.23e-07	6557.74	5976.1	5546.06	2613.92	2582.56	3038.11
ENSGALG00000004625	3611.06	-1.2191	0.207858	-5.86509	4.49e-09	1.26e-07	5181.4	5078.67	4896.67	1940.51	1995.82	2573.26
ENSGALG00000031387	4879.85	1.28796	0.219987	5.8547	4.78e-09	1.34e-07	2308.06	3320.06	2877.61	7181.97	7215.76	6375.65
ENSGALG00000012228	67.6544	-3.68491	0.62974	-5.85147	4.87e-09	1.37e-07	84.9043	196.338	95.3954	14.6849	6.9988	7.60477
ENSGALG00000004055	1633.83	1.51584	0.259525	5.84083	5.19e-09	1.45e-07	1041.19	739.85	759.662	1928.97	2750.53	2582.77
ENSGALG00000016476	586.753	2.69651	0.462239	5.83358	5.43e-09	1.51e-07	221.198	147.464	102.397	435.303	1335.6	1278.55
ENSGALG00000034281	1447.78	-1.51221	0.259552	-5.82621	5.67e-09	1.57e-07	2177.35	2085.57	2169.59	898.927	537.741	817.513
ENSGALG00000002769	6007.18	2.2452	0.38591	5.81793	5.96e-09	1.64e-07	1109.34	1677.72	3490.25	9704.63	10718.7	9342.46
ENSGALG00000015762	472.5	1.48717	0.255707	5.81591	6.03e-09	1.66e-07	251.361	240.999	252.929	778.301	747.705	563.703
ENSGALG00000036004	4605.1	1.40019	0.241162	5.80602	6.4e-09	1.76e-07	2569.47	2954.34	2068.07	6690.03	7779.17	5569.54
ENSGALG00000028336	1226.68	1.51996	0.261825	5.80528	6.43e-09	1.76e-07	654.657	562.893	685.271	1954.14	2153.3	1349.85
ENSGALG00000039326	1223.62	1.77158	0.305605	5.79697	6.75e-09	1.85e-07	525.066	377.509	760.537	2125.12	1875.68	1677.8
ENSGALG00000042589	1323.85	2.00284	0.34583	5.79141	6.98e-09	1.9e-07	475.911	766.815	343.073	2670.56	1712.37	1974.39
ENSGALG00000001962	8343.2	-1.13348	0.195803	-5.78888	7.09e-09	1.93e-07	12334.6	10277	11774.8	4831.34	5002.98	5838.56
ENSGALG00000035919	5548.11	-1.19436	0.206358	-5.7878	7.13e-09	1.94e-07	7725.17	7742.3	7699.02	3303.06	2863.68	3955.43
ENSGALG00000042503	1009.97	1.58438	0.273799	5.78665	7.18e-09	1.95e-07	544.058	608.396	363.203	1400.31	1439.42	1704.42
ENSGALG00000032465	2268.57	-1.46749	0.253892	-5.77997	7.47e-09	2.03e-07	2444.35	3626.78	3925.21	1300.66	1097.65	1216.76
ENSGALG00000012552	1629.25	-1.22658	0.21232	-5.77703	7.6e-09	2.06e-07	2371.73	2420.94	2056.69	909.416	901.679	1115.05
ENSGALG00000013134	1476.43	-1.23054	0.213035	-5.77622	7.64e-09	2.07e-07	2068.98	1879.12	2263.23	990.183	869.018	788.044
ENSGALG00000027561	8894.42	1.76604	0.305878	5.77367	7.76e-09	2.09e-07	4610.53	4468.59	3046.53	16412.5	15922.3	8906.13
ENSGALG00000013793	4883.43	-1.21863	0.211338	-5.76626	8.11e-09	2.18e-07	8021.22	6233.11	6240.08	2737.69	3240.44	2828.02
ENSGALG00000043168	62.0109	3.00336	0.521132	5.76316	8.26e-09	2.22e-07	15.6403	14.3251	11.3774	93.3541	142.309	95.0596
ENSGALG00000026271	822.909	1.28324	0.22275	5.76088	8.37e-09	2.24e-07	493.785	507.278	436.718	1129.69	1315.77	1054.21
ENSGALG00000032413	27017.8	1.0682	0.185494	5.75868	8.48e-09	2.26e-07	19379.4	16773	16194.5	36263.4	39172.3	34324.1
ENSGALG00000033857	305.639	2.1683	0.37663	5.7571	8.56e-09	2.28e-07	102.779	140.723	90.1443	387.053	395.432	717.7
ENSGALG00000007112	392	1.85699	0.32264	5.75561	8.63e-09	2.29e-07	199.972	153.363	155.783	670.262	747.705	424.916
ENSGALG00000029001	604.638	1.65861	0.288222	5.75464	8.68e-09	2.3e-07	201.089	336.219	334.321	887.389	996.163	872.647
ENSGALG00000001168	2137.03	-1.11969	0.194636	-5.75275	8.78e-09	2.32e-07	2689.01	3201.24	2890.74	1252.41	1364.77	1423.99
ENSGALG00000001076	277.976	-1.71431	0.298236	-5.74817	9.02e-09	2.38e-07	427.873	508.12	342.198	120.626	138.81	130.232
ENSGALG00000010060	4768.94	1.12545	0.195813	5.74756	9.05e-09	2.39e-07	3069.96	3041.14	2881.99	6994.22	7024.46	5601.86
ENSGALG00000009110	280.808	1.8926	0.329436	5.74497	9.19e-09	2.42e-07	125.122	126.398	105.898	445.792	562.237	319.4
ENSGALG00000002144	18963.4	-1.15365	0.201196	-5.73398	9.81e-09	2.57e-07	29796.9	26755.9	21944.4	12107.7	11746.3	11429
ENSGALG00000023828	959.482	1.4149	0.246854	5.73173	9.94e-09	2.59e-07	444.63	577.218	547.867	1251.36	1265.62	1670.2
ENSGALG00000043827	1404.61	-1.523	0.265777	-5.73036	1e-08	2.61e-07	1806.45	2263.37	2182.72	581.103	656.721	937.288
ENSGALG00000007346	6750.67	-1.54613	0.269902	-5.72848	1.01e-08	2.64e-07	7489.45	9706.53	12976.4	3539.07	2884.67	3907.9
ENSGALG00000017644	9145.6	1.20352	0.210268	5.72373	1.04e-08	2.71e-07	5019.41	4924.47	6668.92	13236.4	12702.8	12321.6
ENSGALG00000040087	1615.13	-1.67355	0.292654	-5.71852	1.07e-08	2.78e-07	1939.39	3070.63	2368.26	647.185	656.721	1008.58
ENSGALG00000022819	323.261	2.93202	0.512945	5.71605	1.09e-08	2.81e-07	140.762	44.6607	40.2586	421.667	782.699	509.52
ENSGALG00000006949	11678.3	-1.20244	0.210377	-5.71565	1.09e-08	2.81e-07	17125	16705.6	15014.7	6002.99	6911.31	8310.11
ENSGALG00000028988	1984.77	-1.54145	0.269715	-5.71511	1.1e-08	2.82e-07	2184.05	3188.6	3491.12	1092.98	823.525	1128.36
ENSGALG00000000329	1583.02	-1.41541	0.248098	-5.70504	1.16e-08	2.99e-07	2001.95	2954.34	1951.67	869.557	863.185	857.438
ENSGALG00000031813	1459.43	-1.54814	0.27154	-5.70132	1.19e-08	3.05e-07	1676.86	2536.39	2312.24	655.577	654.388	921.128
ENSGALG00000011783	901.225	2.44919	0.429975	5.69613	1.23e-08	3.13e-07	184.332	434.809	217.046	1762.19	1987.66	821.315
ENSGALG00000028937	1374.21	1.2805	0.224786	5.69653	1.22e-08	3.13e-07	822.231	799.678	782.417	2198.54	2063.48	1578.94
ENSGALG00000043685	286.083	1.67632	0.294391	5.69418	1.24e-08	3.16e-07	115.068	125.555	168.036	393.346	457.255	457.237
ENSGALG00000041783	1811.27	1.11009	0.195436	5.68007	1.35e-08	3.41e-07	1261.28	1159.49	1020.47	2499.58	2464.74	2462.04
ENSGALG00000026490	24120.6	1.35385	0.238378	5.6794	1.35e-08	3.42e-07	14710.8	13785	12203.6	40340.5	37560.2	26123.3
ENSGALG00000019087	1978.51	1.14077	0.200936	5.67726	1.37e-08	3.46e-07	1294.79	1088.71	1320.66	2763.91	2885.84	2517.18
ENSGALG00000007820	1662.71	-1.09585	0.193042	-5.67675	1.37e-08	3.46e-07	2234.32	2110.01	2452.27	1117.1	1005.49	1057.06
ENSGALG00000003241	164.863	1.83005	0.322949	5.6667	1.46e-08	3.66e-07	77.0842	63.199	77.0165	284.258	256.623	230.995
ENSGALG00000005580	7668.31	1.61081	0.284635	5.65922	1.52e-08	3.81e-07	4037.42	3912.44	3399.23	9813.72	8662.18	16184.8
ENSGALG00000000220	9242.82	-1.48163	0.262162	-5.65158	1.59e-08	3.98e-07	16182.1	14570.3	10083	5066.3	3969.49	5585.7
ENSGALG00000001577	1462.31	-1.52967	0.270956	-5.64545	1.65e-08	4.12e-07	2527.02	2392.29	1598.09	722.708	649.722	884.054
ENSGALG00000000535	1047.6	-1.57365	0.27878	-5.64476	1.65e-08	4.13e-07	1551.74	1210.89	1942.04	434.254	622.893	523.778
ENSGALG00000022950	2265.73	1.36867	0.242656	5.64035	1.7e-08	4.22e-07	1397.57	1191.51	1206.01	3705.84	3606.71	2486.76
ENSGALG00000016300	4195.68	1.70624	0.303278	5.62599	1.84e-08	4.57e-07	1684.68	1381.11	2839.11	6295.64	5916.32	7057.23
ENSGALG00000036310	3610.14	1.42351	0.253119	5.62388	1.87e-08	4.62e-07	1662.34	2405.78	1813.39	6199.13	5301.59	4278.63
ENSGALG00000008736	7601.66	-1.05469	0.187565	-5.62307	1.88e-08	4.64e-07	10791.8	9837.14	10159.2	5235.17	5233.94	4352.78
ENSGALG00000011813	1148.67	-1.6816	0.299101	-5.62218	1.89e-08	4.65e-07	1730.48	2252.41	1271.65	565.369	430.426	641.652
ENSGALG00000043092	41457.9	-1.26148	0.224526	-5.61841	1.93e-08	4.73e-07	56702.7	48911.8	69916.9	23970	21772.1	27474.1
ENSGALG00000038343	1252.63	1.69706	0.302048	5.61851	1.93e-08	4.73e-07	510.543	696.032	564.496	2583.5	1795.19	1366.01
ENSGALG00000005535	2571.85	-1.04051	0.185223	-5.6176	1.94e-08	4.75e-07	3673.23	3432.13	3278.45	1656.25	1588.73	1802.33
ENSGALG00000016994	925.033	1.62943	0.290374	5.61151	2.01e-08	4.9e-07	414.467	610.924	329.945	1510.45	1340.27	1344.14
ENSGALG00000026005	4330.44	-4.91167	0.875454	-5.61043	2.02e-08	4.93e-07	2864.4	3114.45	19168.3	272.72	256.623	306.092
ENSGALG00000009229	3970.33	1.01914	0.181675	5.60967	2.03e-08	4.93e-07	2495.74	2838.06	2536.29	5553	5379.74	5019.15
ENSGALG00000002831	4350.33	-1.75766	0.313618	-5.60448	2.09e-08	5.08e-07	6686.21	7280.53	6178.82	2023.37	1199.13	2733.91
ENSGALG00000002673	779.885	-1.32911	0.237312	-5.6007	2.13e-08	5.18e-07	1214.35	1098.82	1034.47	382.857	426.927	521.877
ENSGALG00000014966	23250.2	-1.41953	0.253535	-5.59897	2.16e-08	5.23e-07	42109.2	31442.8	27989.4	12191.6	15211.9	10556.4
ENSGALG00000010665	3405.15	-1.07409	0.191982	-5.59475	2.21e-08	5.35e-07	4873.06	4512.41	4466.95	2094.7	2022.65	2461.09
ENSGALG00000001191	160.951	-2.19608	0.392837	-5.59031	2.27e-08	5.47e-07	309.454	182.856	300.189	56.6418	69.988	46.5792
ENSGALG00000036391	8309.1	-1.18836	0.212623	-5.58907	2.28e-08	5.5e-07	12835.1	12382	9433.64	5193.22	4658.87	5351.86
ENSGALG00000011419	221.388	-2.12834	0.381406	-5.58023	2.4e-08	5.78e-07	466.974	374.981	238.926	76.5714	101.483	69.3935
ENSGALG00000005251	951.996	1.36947	0.245521	5.57783	2.44e-08	5.84e-07	523.949	609.239	460.348	1487.37	1498.91	1132.16
ENSGALG00000039803	880.28	-1.52579	0.273562	-5.57748	2.44e-08	5.84e-07	1424.38	1467.06	1029.22	373.417	436.259	551.346
ENSGALG00000035156	3345.13	-1.36936	0.24553	-5.57713	2.45e-08	5.85e-07	4057.53	6156.43	4256.03	1831.42	1717.04	2052.34
ENSGALG00000011116	306.908	1.53336	0.275002	5.57579	2.46e-08	5.88e-07	164.223	139.881	168.911	527.608	418.762	422.065
ENSGALG00000014508	2363.07	1.32253	0.237257	5.57424	2.49e-08	5.93e-07	1023.32	1475.49	1549.96	3365.99	3236.94	3526.71
ENSGALG00000004107	48230.9	1.36606	0.245097	5.57357	2.5e-08	5.94e-07	25050.1	23887.6	31948.7	76435	78650.2	53414
ENSGALG00000016357	11275	1.61205	0.28949	5.56859	2.57e-08	6.11e-07	5273	7228.28	4173.77	20312.4	17906.4	12756
ENSGALG00000036064	1403.83	-1.08537	0.19494	-5.56772	2.58e-08	6.13e-07	1815.39	1983.61	1925.41	872.704	979.832	846.031
ENSGALG00000025755	5117.36	1.65078	0.296688	5.56404	2.64e-08	6.24e-07	3258.76	2166.46	1991.93	8137.54	9506.7	5642.74
ENSGALG00000006731	3138.97	-1.0395	0.187031	-5.55792	2.73e-08	6.45e-07	3856.44	4297.53	4515.96	1973.02	2001.66	2189.22
ENSGALG00000030351	887.837	-1.57122	0.283803	-5.5363	3.09e-08	7.27e-07	1311.55	1633.06	1041.47	377.612	412.929	550.395
ENSGALG00000003473	5693.13	-1.27919	0.231288	-5.53075	3.19e-08	7.49e-07	6996.78	9680.41	7513.48	3706.89	3444.58	2816.62
ENSGALG00000016267	19753.8	-1.08777	0.196687	-5.53048	3.19e-08	7.49e-07	24463.6	24946.8	31190.8	12334.3	12216.4	13371.1
ENSGALG00000012208	2145.12	1.15843	0.209491	5.52973	3.21e-08	7.51e-07	1132.8	1321.28	1527.2	2864.61	3071.31	2953.5
ENSGALG00000005769	393.747	1.46216	0.264448	5.5291	3.22e-08	7.53e-07	211.144	218.247	199.543	534.951	692.881	505.717
ENSGALG00000001182	4841.13	-1.11798	0.202493	-5.52108	3.37e-08	7.87e-07	7457.05	6758.08	5670.34	2893.98	3015.32	3251.99
ENSGALG00000006074	3461.07	-1.18024	0.213806	-5.52016	3.39e-08	7.9e-07	4422.84	4900.87	5083.96	2380.01	2226.78	1751.95
ENSGALG00000036043	3199.92	-1.2369	0.224149	-5.51818	3.43e-08	7.98e-07	4173.72	4884.02	4421.44	1877.57	2267.61	1575.14
ENSGALG00000005066	1039.07	1.23841	0.224431	5.51802	3.43e-08	7.98e-07	637.899	647.158	570.622	1371.99	1705.37	1301.37
ENSGALG00000008604	1761.57	-2.1951	0.398016	-5.51511	3.49e-08	8.07e-07	3264.35	4043.05	1367.92	497.189	583.233	813.71
ENSGALG00000011409	970.266	1.54895	0.281113	5.51005	3.59e-08	8.28e-07	378.718	602.497	500.607	1517.79	1672.71	1149.27
ENSGALG00000012298	1421.34	1.66243	0.301832	5.5078	3.63e-08	8.37e-07	493.785	808.105	744.784	2252.04	1582.9	2646.46
ENSGALG00000037043	1022.88	-1.79942	0.326803	-5.50613	3.67e-08	8.44e-07	1470.18	2078.83	1219.14	401.737	347.607	619.789
ENSGALG00000009453	56674.6	1.07818	0.195914	5.50335	3.73e-08	8.57e-07	32651.3	34258.1	42381.8	76226.3	74295.8	80234.1
ENSGALG00000043107	378.756	-1.5066	0.273836	-5.50182	3.76e-08	8.63e-07	496.02	634.518	550.493	167.828	193.633	230.044
ENSGALG00000006097	3469.96	-1.42131	0.258716	-5.49372	3.94e-08	9.01e-07	5173.58	6221.31	3765.05	1742.26	1747.37	2170.21
ENSGALG00000039783	2127.47	1.18297	0.215419	5.49149	3.99e-08	9.11e-07	1337.24	1413.13	1152.62	3263.2	3064.31	2534.29
ENSGALG00000008909	95.1233	-2.31083	0.421445	-5.48311	4.18e-08	9.54e-07	135.177	171.901	168.036	38.8101	24.4958	32.3203
ENSGALG00000040189	1747.39	-1.1473	0.209439	-5.47797	4.3e-08	9.81e-07	2093.56	2730.2	2398.89	1107.66	1134.97	1019.04
ENSGALG00000011133	648.991	-1.289	0.235477	-5.47402	4.4e-08	9.99e-07	964.111	888.157	911.07	313.628	397.765	419.213
ENSGALG00000001258	4225.75	-1.42701	0.260863	-5.47035	4.49e-08	1.02e-06	5527.72	7607.48	5346.52	2028.62	1977.16	2867
ENSGALG00000038969	590.341	2.9303	0.535831	5.4687	4.53e-08	1.03e-06	41.335	105.332	263.431	1223.04	1038.16	870.746
ENSGALG00000026846	1402.46	1.65467	0.302835	5.46392	4.66e-08	1.05e-06	878.089	653.899	497.106	1671.98	2653.71	2059.94
ENSGALG00000037688	460.471	1.28731	0.235656	5.46268	4.69e-08	1.06e-06	290.462	273.862	238.926	626.207	691.715	641.652
ENSGALG00000002301	22157	-1.13686	0.208127	-5.46236	4.7e-08	1.06e-06	30346.6	32988.2	28050.6	12674.1	12498.7	16383.5
ENSGALG00000016761	3225.14	3.13117	0.573533	5.45944	4.78e-08	1.07e-06	367.546	1166.23	448.096	11519.3	3414.25	2435.43
ENSGALG00000019178	1542.82	-1.15794	0.212105	-5.45929	4.78e-08	1.07e-06	2404.13	2117.59	1871.15	946.128	886.515	1031.4
ENSGALG00000030904	32389.2	-1.402	0.256888	-5.45764	4.83e-08	1.08e-06	35358.2	59814.9	45812.5	16296.1	16668.8	20384.6
ENSGALG00000037991	372.942	2.24983	0.412651	5.45213	4.98e-08	1.11e-06	58.0924	164.317	165.41	553.831	618.227	677.775
ENSGALG00000032856	4209.7	-2.30337	0.422545	-5.45118	5e-08	1.11e-06	4431.78	8592.54	7979.08	2256.23	690.548	1308.02
ENSGALG00000015141	1958.29	1.58412	0.290758	5.44825	5.09e-08	1.13e-06	1256.81	1049.95	632.76	3100.62	2873.01	2836.58
ENSGALG00000023189	901.926	1.22971	0.225777	5.44657	5.14e-08	1.14e-06	633.431	485.369	499.732	1187.38	1320.44	1285.21
ENSGALG00000002450	694.936	-1.48513	0.272713	-5.44578	5.16e-08	1.14e-06	854.629	1295.16	922.447	396.493	314.946	385.942
ENSGALG00000002414	974.841	1.11887	0.205455	5.44581	5.16e-08	1.14e-06	630.079	607.553	606.505	1203.11	1455.75	1346.04
ENSGALG00000010870	2750.54	-1.79801	0.330249	-5.44442	5.2e-08	1.15e-06	3357.07	2918.95	6541.15	1240.88	1270.28	1174.94
ENSGALG00000004598	1256.45	-2.44844	0.450185	-5.43873	5.37e-08	1.18e-06	1127.22	1515.93	3728.3	520.266	275.286	371.683
ENSGALG00000023648	4879.42	1.06535	0.196076	5.43336	5.53e-08	1.22e-06	2986.17	2880.19	3599.64	6720.45	6905.48	6184.58
ENSGALG00000013229	2784.75	1.22627	0.225798	5.43082	5.61e-08	1.23e-06	1883.53	1790.64	1329.41	4135.9	4003.31	3565.69
ENSGALG00000027983	820.196	-1.7544	0.323371	-5.42534	5.78e-08	1.27e-06	933.947	1297.69	1564.83	386.004	262.455	476.249
ENSGALG00000011088	861.192	1.57935	0.291116	5.42516	5.79e-08	1.27e-06	402.178	401.103	491.855	1324.79	1636.55	910.671
ENSGALG00000010996	912.897	1.61841	0.298515	5.42154	5.91e-08	1.29e-06	327.328	390.991	626.634	1378.28	1398.59	1355.55
ENSGALG00000038488	445.088	-1.35	0.24911	-5.41928	5.98e-08	1.3e-06	631.196	572.162	715.028	262.231	222.795	267.118
ENSGALG00000000843	1678.24	-1.14981	0.212173	-5.4192	5.99e-08	1.3e-06	2133.78	2484.14	2323.62	1010.11	923.842	1193.95
ENSGALG00000012282	2184.71	1.43886	0.26554	5.41861	6.01e-08	1.31e-06	1281.38	929.447	1321.53	3141.52	3907.66	2526.68
ENSGALG00000016480	1861.86	-1.68711	0.311474	-5.41652	6.08e-08	1.32e-06	2267.84	2100.74	4155.39	810.817	887.681	948.695
ENSGALG00000003913	1833.8	1.21792	0.224874	5.41602	6.09e-08	1.32e-06	980.868	1219.32	1107.11	2934.89	2594.22	2166.41
ENSGALG00000032002	35697.9	1.29452	0.239033	5.41564	6.11e-08	1.32e-06	16856.9	23200.8	21971.6	58497.4	52873.6	40787.2
ENSGALG00000012106	2099.37	2.05427	0.379603	5.41162	6.25e-08	1.35e-06	1165.2	852.766	427.091	2418.82	4048.81	3683.56
ENSGALG00000037784	2834.41	-1.93881	0.358643	-5.40596	6.45e-08	1.39e-06	4184.89	6310.63	2993.14	829.698	1041.65	1646.43
ENSGALG00000023686	227.617	1.92338	0.35584	5.40519	6.47e-08	1.39e-06	83.7871	76.6815	124.277	453.135	320.778	307.043
ENSGALG00000034693	995.26	-1.67231	0.309745	-5.39898	6.7e-08	1.44e-06	1276.92	1376.05	1893.03	432.156	354.606	638.801
ENSGALG00000036932	8640.67	-1.0446	0.193529	-5.39766	6.75e-08	1.45e-06	10966.1	12059.2	11892	5144.97	5331.92	6449.79
ENSGALG00000029172	2607.37	1.76707	0.327565	5.39455	6.87e-08	1.47e-06	998.743	1442.62	1110.61	5116.65	4587.71	2387.9
ENSGALG00000016457	1128.69	1.51847	0.281503	5.39414	6.89e-08	1.47e-06	466.974	800.521	483.978	1641.56	1668.05	1711.07
ENSGALG00000011998	8859.67	-1.67263	0.310123	-5.39344	6.91e-08	1.48e-06	15318.5	15325.3	9820.47	4650.92	5258.43	2784.3
ENSGALG00000010192	966.805	1.34187	0.248895	5.39129	7e-08	1.49e-06	424.521	566.263	649.389	1284.93	1454.58	1421.14
ENSGALG00000006958	379.296	-1.86675	0.346815	-5.38256	7.34e-08	1.56e-06	618.908	745.749	421.84	182.513	116.647	190.119
ENSGALG00000005782	13587.7	1.06152	0.197229	5.38217	7.36e-08	1.57e-06	9818.73	8529.34	8061.35	17074.4	17448	20594.7
ENSGALG00000037336	665.688	-1.55566	0.289169	-5.37975	7.46e-08	1.58e-06	728.389	1255.55	995.963	295.796	368.603	349.819
ENSGALG00000034011	2463.87	1.07178	0.199315	5.37731	7.56e-08	1.6e-06	1806.45	1493.18	1466.81	3539.07	3304.6	3173.09
ENSGALG00000003273	2565.15	1.47253	0.273883	5.3765	7.59e-08	1.61e-06	1617.65	1324.65	1135.12	4458.97	4123.46	2731.06
ENSGALG00000008985	3918.49	1.25756	0.23402	5.37375	7.71e-08	1.63e-06	2606.34	1930.52	2397.14	6342.84	5665.53	4568.56
ENSGALG00000013102	10572.7	-1.12121	0.208646	-5.37373	7.71e-08	1.63e-06	12780.3	14056.3	16621.6	7450.5	6003.8	6523.94
ENSGALG00000012612	553.953	2.00943	0.373966	5.37329	7.73e-08	1.63e-06	322.86	210.663	128.652	1090.88	761.703	808.957
ENSGALG00000003204	2288	1.26104	0.234769	5.3714	7.81e-08	1.64e-06	1418.8	1135.05	1487.82	3368.09	3660.37	2657.87
ENSGALG00000001335	13637	1.49631	0.278943	5.36421	8.13e-08	1.71e-06	9033.37	6812.86	5567.06	21913	23506.6	14989
ENSGALG00000028205	2031.35	-1.13342	0.211492	-5.35917	8.36e-08	1.75e-06	2739.28	3193.66	2439.15	1202.07	1231.79	1382.17
ENSGALG00000012916	1536.28	-1.09543	0.204398	-5.35927	8.36e-08	1.75e-06	2304.7	2002.15	1972.67	887.389	987.997	1062.77
ENSGALG00000017274	321.11	1.94733	0.363388	5.35882	8.38e-08	1.75e-06	127.356	145.779	123.401	711.17	495.748	323.203
ENSGALG00000043039	4096.95	1.50021	0.28001	5.3577	8.43e-08	1.76e-06	2559.42	1771.26	2089.95	6889.33	7034.96	4236.81
ENSGALG00000019094	444.112	-1.49351	0.278857	-5.35584	8.52e-08	1.78e-06	596.564	544.354	825.301	218.176	242.625	237.649
ENSGALG00000010136	2290.63	1.25083	0.23357	5.35525	8.54e-08	1.78e-06	1329.42	1097.98	1639.23	3208.66	2982.66	3485.84
ENSGALG00000027435	669.066	1.83203	0.342156	5.35438	8.59e-08	1.79e-06	344.086	203.922	332.571	1102.42	1325.11	706.293
ENSGALG00000034352	570.976	1.77288	0.331279	5.35163	8.72e-08	1.81e-06	164.223	354.757	255.555	950.324	921.509	779.489
ENSGALG00000005540	1050.5	-2.28415	0.427076	-5.34835	8.88e-08	1.84e-06	2454.4	2028.27	746.534	398.591	417.595	257.612
ENSGALG00000015529	3943.31	1.06927	0.200104	5.34357	9.11e-08	1.88e-06	2705.77	2680.48	2250.11	5632.72	5634.03	4756.78
ENSGALG00000004997	1979.04	-1.35093	0.252985	-5.33996	9.3e-08	1.92e-06	2637.62	3298.99	2594.05	1025.85	920.342	1397.38
ENSGALG00000002247	787.954	-1.34145	0.251361	-5.33673	9.46e-08	1.95e-06	1221.06	1255.55	913.695	395.444	436.259	505.717
ENSGALG00000032146	385.099	-1.86547	0.349631	-5.33554	9.53e-08	1.96e-06	639.017	788.724	385.082	181.464	178.469	137.836
ENSGALG00000029304	1714.97	-1.29611	0.243025	-5.33323	9.65e-08	1.98e-06	2277.89	2518.69	2516.16	875.851	844.522	1256.69
ENSGALG00000026253	1758.81	1.26186	0.236731	5.33036	9.8e-08	2.01e-06	1062.42	1214.26	828.802	2245.74	2737.7	2463.95
ENSGALG00000034366	20.0234	7.85968	1.47549	5.32683	9.99e-08	2.05e-06	0	0	0	44.0548	36.1605	39.925
ENSGALG00000004009	527.401	2.00067	0.375644	5.32596	1e-07	2.06e-06	158.637	291.558	182.039	693.338	628.726	1210.11
ENSGALG00000016610	238.503	2.12165	0.398601	5.32273	1.02e-07	2.09e-06	72.6155	135.667	58.6375	356.634	449.09	358.375
ENSGALG00000016105	419.996	-1.49688	0.281514	-5.31727	1.05e-07	2.15e-06	516.129	768.5	575.873	195.1	228.627	235.748
ENSGALG00000004845	835.73	1.49587	0.281492	5.31409	1.07e-07	2.18e-06	329.563	560.365	421.84	1357.31	1059.15	1286.16
ENSGALG00000036949	771.392	-1.48398	0.279398	-5.31137	1.09e-07	2.21e-06	1267.98	1142.64	999.464	316.775	376.769	524.729
ENSGALG00000041626	372.424	-1.45016	0.273066	-5.31066	1.09e-07	2.21e-06	507.191	623.564	504.983	236.008	183.135	179.663
ENSGALG00000019358	463.811	1.9211	0.362626	5.29773	1.17e-07	2.37e-06	193.269	264.593	123.401	934.59	579.734	687.281
ENSGALG00000001229	1840.43	-1.2205	0.230422	-5.29679	1.18e-07	2.38e-06	2724.76	2714.19	2288.61	1075.15	926.175	1313.72
ENSGALG00000027113	539.576	2.49909	0.471881	5.296	1.18e-07	2.39e-06	64.7954	157.576	263.431	1081.44	1042.82	627.393
ENSGALG00000015018	22.9606	-7.88858	1.49093	-5.29104	1.22e-07	2.44e-06	72.6155	35.3915	29.7564	0	0	0
ENSGALG00000000748	1065.31	-1.95075	0.36871	-5.29076	1.22e-07	2.44e-06	1536.1	2114.22	1428.31	254.888	402.431	655.911
ENSGALG00000017162	1475.4	-1.07528	0.203277	-5.28973	1.22e-07	2.46e-06	2160.59	2068.72	1774	991.232	972.833	885.005
ENSGALG00000005146	9644.02	-1.17408	0.222052	-5.28743	1.24e-07	2.48e-06	13261.8	12549.6	14283.1	6252.63	6834.33	4682.64
ENSGALG00000007941	572.292	1.57486	0.297867	5.28714	1.24e-07	2.48e-06	344.086	262.065	257.305	1092.98	822.359	654.961
ENSGALG00000031099	6112.57	1.38521	0.262018	5.28672	1.25e-07	2.49e-06	3125.82	3963	3064.03	9874.56	10274.2	6373.75
ENSGALG00000040702	4763.6	1.15619	0.219041	5.27842	1.3e-07	2.6e-06	3150.4	2827.1	2874.99	5586.56	7938.97	6203.59
ENSGALG00000016774	720.379	-2.16358	0.410055	-5.27633	1.32e-07	2.63e-06	1257.92	1553.01	722.029	261.182	377.935	150.194
ENSGALG00000006494	747.415	-2.25118	0.426758	-5.27508	1.33e-07	2.64e-06	1988.55	765.972	952.203	265.377	164.472	347.918
ENSGALG00000043572	907.445	1.74452	0.330858	5.27272	1.34e-07	2.67e-06	487.083	412.9	351.825	843.334	1636.55	1712.97
ENSGALG00000026559	606.7	1.34277	0.254862	5.26862	1.37e-07	2.72e-06	273.705	371.61	383.332	958.716	789.698	863.141
ENSGALG00000026639	576.799	1.38276	0.262492	5.2678	1.38e-07	2.73e-06	303.868	353.072	301.94	928.297	921.509	652.109
ENSGALG00000015368	2938.69	1.41157	0.268305	5.26108	1.43e-07	2.82e-06	1913.7	1810.02	1093.98	4158.98	4542.22	4113.23
ENSGALG00000016984	7665.99	-1.05277	0.200314	-5.25558	1.48e-07	2.9e-06	10904.6	10187.7	9943.87	4408.62	4759.18	5791.98
ENSGALG00000001731	2891.82	-1.50923	0.28731	-5.25297	1.5e-07	2.94e-06	4230.69	5146.93	3463.11	1195.77	1302.94	2011.46
ENSGALG00000009369	11670.6	1.42921	0.272239	5.24983	1.52e-07	2.98e-06	6567.79	6966.22	5427.03	17185.6	21850.3	12026.9
ENSGALG00000002250	388.323	1.35832	0.258842	5.24768	1.54e-07	3.01e-06	231.252	179.485	243.302	577.957	559.904	538.037
ENSGALG00000006818	4620.08	-1.07895	0.205722	-5.24471	1.57e-07	3.06e-06	5804.77	6409.23	6600.66	2690.49	2744.7	3470.63
ENSGALG00000033950	16407.7	1.46934	0.280318	5.2417	1.59e-07	3.1e-06	9418.79	10600.6	6100.93	29031	23616.3	19678.3
ENSGALG00000009725	425.297	-2.96057	0.564791	-5.24189	1.59e-07	3.1e-06	301.634	1458.63	500.607	102.794	132.977	55.1346
ENSGALG00000008301	442.426	1.35134	0.257847	5.24088	1.6e-07	3.11e-06	224.55	276.39	245.928	646.136	719.71	541.84
ENSGALG00000029679	10315	-1.11696	0.213137	-5.24055	1.6e-07	3.11e-06	13235	12202.5	16921.7	6040.75	6764.34	6725.47
ENSGALG00000031841	3091.15	-1.11617	0.213046	-5.23911	1.61e-07	3.13e-06	4657.45	3779.3	4256.03	1911.14	1710.04	2232.95
ENSGALG00000014787	5041.65	1.3025	0.248722	5.23679	1.63e-07	3.17e-06	3168.27	3294.78	2263.23	7951.88	7736.01	5835.71
ENSGALG00000032342	4697.42	1.21486	0.232011	5.23623	1.64e-07	3.17e-06	3209.61	2656.04	2621.18	7987.55	6188.11	5522.01
ENSGALG00000041763	494.51	1.42374	0.271998	5.2344	1.66e-07	3.2e-06	230.135	341.275	233.675	760.469	695.214	706.293
ENSGALG00000030466	1218.52	-1.80811	0.345592	-5.23193	1.68e-07	3.24e-06	2241.03	2431.9	1014.34	547.538	520.244	556.099
ENSGALG00000009098	1243.18	-1.16203	0.222568	-5.22102	1.78e-07	3.42e-06	1622.12	1496.55	2036.56	790.888	747.705	765.23
ENSGALG00000014775	2256.12	-1.15852	0.221958	-5.21955	1.79e-07	3.44e-06	3273.28	2565.04	3510.37	1504.16	1419.59	1264.29
ENSGALG00000027428	2293.09	1.13601	0.217837	5.21497	1.84e-07	3.52e-06	1685.8	1296	1321.53	3278.93	3360.59	2815.67
ENSGALG00000001489	10460.5	1.00602	0.192928	5.21445	1.84e-07	3.53e-06	7935.2	6491.81	6437	14179.3	13085.4	14634.4
ENSGALG00000029367	939.659	1.65219	0.316952	5.21275	1.86e-07	3.56e-06	269.236	544.354	546.117	1453.81	1439.42	1385.02
ENSGALG00000012281	747.304	-1.16545	0.223596	-5.21232	1.86e-07	3.56e-06	930.596	1162.86	1007.34	432.156	494.582	456.286
ENSGALG00000029369	1295.82	1.64917	0.31652	5.21033	1.89e-07	3.6e-06	406.647	839.283	632.76	2133.51	1588.73	2174.01
ENSGALG00000026932	50.6649	2.99157	0.574279	5.20925	1.9e-07	3.61e-06	8.93729	15.1678	9.62706	83.9138	113.147	73.1959
ENSGALG00000007944	1362.14	-1.49808	0.287609	-5.20874	1.9e-07	3.62e-06	2452.17	2030.8	1553.46	537.049	737.207	862.191
ENSGALG00000030378	25410.7	1.02897	0.197687	5.20507	1.94e-07	3.68e-06	16837.9	17632.5	15672.8	39524.5	32124.5	30671.9
ENSGALG00000011086	102.622	-2.67839	0.514977	-5.20098	1.98e-07	3.76e-06	179.863	92.6919	259.931	29.3698	29.1617	24.7155
ENSGALG00000008756	890.114	1.62038	0.312073	5.19229	2.08e-07	3.92e-06	413.35	313.467	583.75	1438.07	1539.74	1052.31
ENSGALG00000009637	2491.53	1.16952	0.225394	5.18877	2.12e-07	3.99e-06	1653.4	1662.56	1284.77	3579.97	3817.85	2950.65
ENSGALG00000014874	385.259	1.60036	0.308443	5.1885	2.12e-07	3.99e-06	169.809	169.373	233.675	517.119	734.874	486.705
ENSGALG00000001028	671.704	-1.70639	0.328913	-5.18796	2.13e-07	3.99e-06	1123.86	1193.2	768.414	238.105	274.12	432.521
ENSGALG00000005722	14638.4	-1.17793	0.227167	-5.18531	2.16e-07	4.05e-06	19531.3	20271.7	21106	11043.1	8689.01	7189.36
ENSGALG00000020005	3059.41	1.16531	0.224857	5.18243	2.19e-07	4.09e-06	2130.43	2054.39	1476.44	4239.75	4103.63	4351.83
ENSGALG00000006812	3248.96	1.27727	0.246446	5.18277	2.19e-07	4.09e-06	1806.45	1653.29	2233.48	4879.59	5303.92	3617.02
ENSGALG00000007434	3036.21	-1.0126	0.195387	-5.18253	2.19e-07	4.09e-06	4563.61	3755.71	3861.32	2148.19	1908.34	1980.09
ENSGALG00000014526	20224.3	-1.44144	0.278159	-5.18207	2.19e-07	4.1e-06	33608.7	30777.9	24303.1	13923.4	11059.3	7673.21
ENSGALG00000003674	11481.3	-1.05749	0.204206	-5.17855	2.24e-07	4.17e-06	18171.8	14213	14146.5	6889.33	7955.3	7511.61
ENSGALG00000009047	3594.12	1.03903	0.201083	5.16716	2.38e-07	4.41e-06	2386.26	2328.25	2344.63	5532.02	4802.34	4171.22
ENSGALG00000039193	3425.14	-1.72049	0.333071	-5.16553	2.4e-07	4.44e-06	2851	6524.67	6390.62	1745.41	1459.25	1579.89
ENSGALG00000003774	1997.77	-1.22271	0.236901	-5.16128	2.45e-07	4.53e-06	2731.46	2740.31	2919.62	1493.67	979.832	1121.7
ENSGALG00000007986	470.518	1.31596	0.255003	5.16057	2.46e-07	4.55e-06	320.625	231.73	257.305	701.729	692.881	618.838
ENSGALG00000004529	4176.07	1.37517	0.266825	5.15383	2.55e-07	4.7e-06	2748.22	2260	1963.92	6448.78	7218.1	4417.42
ENSGALG00000041124	3529.45	-1.31905	0.255932	-5.15391	2.55e-07	4.7e-06	6142.16	5225.3	3750.18	1809.39	2288.61	1961.08
ENSGALG00000008443	11173.5	-1.06407	0.206524	-5.15228	2.57e-07	4.74e-06	13923.2	17950.2	13477	7497.7	6797	7395.64
ENSGALG00000033807	258.716	1.70597	0.331374	5.14817	2.63e-07	4.83e-06	144.114	137.353	83.1428	381.808	368.603	437.274
ENSGALG00000015439	1265.48	1.10599	0.214933	5.14574	2.66e-07	4.88e-06	750.733	766.815	890.94	1747.51	1528.07	1908.8
ENSGALG00000033118	491.117	-1.46959	0.285828	-5.14154	2.72e-07	4.98e-06	756.318	676.651	732.531	316.775	187.801	276.623
ENSGALG00000015812	606.724	1.53521	0.298666	5.14023	2.74e-07	5.01e-06	332.914	256.167	344.824	1041.58	1024.16	640.702
ENSGALG00000019845	593525	1.74912	0.340676	5.13426	2.83e-07	5.14e-06	386484	214246	215762	843219	1.2619e+06	639538
ENSGALG00000013733	5219.22	1.45757	0.284103	5.13044	2.89e-07	5.24e-06	3476.61	2084.73	2797.97	8506.76	8759	5690.27
ENSGALG00000026279	663.251	1.24544	0.242923	5.12689	2.95e-07	5.34e-06	424.521	363.184	392.959	971.303	1055.65	771.884
ENSGALG00000038311	2084.39	-1.21629	0.237403	-5.12334	3e-07	5.43e-06	3516.83	2707.45	2519.66	1088.78	1256.28	1417.34
ENSGALG00000001452	19938.9	1.44445	0.281967	5.12276	3.01e-07	5.44e-06	10975	10590.5	10580.1	31894.6	36925.7	18667.8
ENSGALG00000007495	164.316	-1.83474	0.358186	-5.12232	3.02e-07	5.44e-06	226.784	291.558	251.179	72.3757	89.8179	54.184
ENSGALG00000015591	4450.79	1.18958	0.232258	5.12182	3.03e-07	5.45e-06	3020.81	2626.55	2492.53	7393.86	6207.94	4963.06
ENSGALG00000006061	1249.27	1.01528	0.198309	5.11967	3.06e-07	5.51e-06	824.465	851.923	804.297	1595.41	1845.35	1574.19
ENSGALG00000006372	5986.05	-1.0267	0.200587	-5.11848	3.08e-07	5.54e-06	7462.64	7690.9	8938.28	3814.93	3574.05	4435.48
ENSGALG00000014435	1923.17	1.62423	0.317458	5.11634	3.12e-07	5.59e-06	1282.5	634.518	910.194	3504.45	2927.83	2279.53
ENSGALG00000042539	149.508	2.53729	0.496379	5.11161	3.19e-07	5.72e-06	20.1089	71.6256	39.3834	293.698	265.954	206.279
ENSGALG00000001387	976.363	1.21069	0.237226	5.10353	3.33e-07	5.95e-06	612.205	554.466	601.253	1423.39	1096.48	1570.38
ENSGALG00000013887	4631.77	-1.12432	0.220379	-5.10175	3.37e-07	6e-06	6981.14	5038.23	7032.13	2812.16	3092.3	2834.68
ENSGALG00000043823	545.683	1.27819	0.250537	5.10179	3.36e-07	6e-06	255.83	363.184	336.072	743.686	766.369	808.957
ENSGALG00000027540	1088.66	-1.32693	0.260178	-5.10011	3.39e-07	6.04e-06	1633.29	1795.7	1241.89	586.348	534.242	740.514
ENSGALG00000037941	216.35	-1.52085	0.29828	-5.09874	3.42e-07	6.07e-06	325.094	323.579	314.192	94.4031	109.648	131.182
ENSGALG00000014365	5396.8	1.85748	0.364409	5.09725	3.45e-07	6.12e-06	1408.74	2534.7	3058.78	10818.6	9321.23	5238.74
ENSGALG00000008629	23720.9	1.04673	0.205602	5.09106	3.56e-07	6.29e-06	13121.1	15362.4	17938.7	29836.6	32243.5	33823.2
ENSGALG00000011497	4613.33	1.79047	0.351797	5.0895	3.59e-07	6.34e-06	1490.29	1401.33	3315.21	7047.71	6524.05	7901.35
ENSGALG00000016878	18491.2	1.19795	0.235402	5.08896	3.6e-07	6.35e-06	13194.8	11930.3	8555.83	28417.4	24432.8	24416.1
ENSGALG00000007138	1637.83	1.14013	0.22409	5.08782	3.62e-07	6.38e-06	1082.53	835.07	1150	2221.62	2108.97	2428.77
ENSGALG00000013795	4380.26	-1.24698	0.245322	-5.08302	3.71e-07	6.54e-06	6394.63	5794.09	6301.35	2691.54	3169.29	1930.66
ENSGALG00000002458	1163.12	-1.08943	0.214354	-5.08238	3.73e-07	6.55e-06	1741.66	1532.79	1473.81	693.338	698.714	838.426
ENSGALG00000008818	72971.4	1.44739	0.284796	5.08218	3.73e-07	6.55e-06	36937.8	39089	41443.6	69041.2	111378	139939
ENSGALG00000015458	2260.51	-1.24492	0.245305	-5.07498	3.88e-07	6.79e-06	2642.09	3689.98	3206.69	1260.81	1151.3	1612.21
ENSGALG00000009448	12895.5	1.15813	0.228289	5.07307	3.91e-07	6.86e-06	6743.19	8775.4	8422.8	14633.5	18221.4	20576.6
ENSGALG00000031009	1859.76	-1.10327	0.217864	-5.06402	4.1e-07	7.17e-06	2395.19	2243.14	2975.64	1224.09	1243.45	1077.03
ENSGALG00000041616	562.758	1.32264	0.261276	5.06225	4.14e-07	7.23e-06	254.713	358.971	350.075	820.258	710.378	882.153
ENSGALG00000026572	3450.98	-1.05444	0.208293	-5.06227	4.14e-07	7.23e-06	4537.91	4150.07	5288.75	2060.08	2166.13	2502.92
ENSGALG00000001465	6500.28	1.22743	0.242925	5.05271	4.36e-07	7.58e-06	4036.31	3865.25	3770.31	11004.2	9595.35	6730.22
ENSGALG00000043756	1372.67	1.44417	0.285989	5.04975	4.42e-07	7.68e-06	614.439	710.357	888.315	2179.66	1438.25	2405.01
ENSGALG00000004200	4208.72	-1.1867	0.235068	-5.04833	4.46e-07	7.73e-06	6814.69	6117.67	4613.11	2436.65	2363.26	2906.92
ENSGALG00000042599	248.086	3.09346	0.61291	5.04717	4.48e-07	7.77e-06	20.1089	47.1886	88.3939	228.665	290.45	813.71
ENSGALG00000008462	68.1848	4.63707	0.91885	5.04661	4.5e-07	7.78e-06	0	7.58388	7.87668	227.616	131.811	34.2215
ENSGALG00000034134	734.41	-1.11737	0.221516	-5.0442	4.55e-07	7.87e-06	954.056	958.097	1103.61	434.254	514.412	442.027
ENSGALG00000001502	3122.55	-1.07385	0.212916	-5.04352	4.57e-07	7.88e-06	5064.09	3764.13	3873.58	2002.39	2083.31	1947.77
ENSGALG00000039001	292.856	-1.77458	0.351911	-5.0427	4.59e-07	7.91e-06	392.124	328.635	638.886	143.702	128.311	125.479
ENSGALG00000040270	434.198	-1.57327	0.312301	-5.03769	4.71e-07	8.1e-06	565.284	853.608	531.238	201.393	191.301	262.365
ENSGALG00000029701	1602	-1.11118	0.220673	-5.03542	4.77e-07	8.19e-06	2195.22	2117.59	2257.98	843.334	1012.49	1185.39
ENSGALG00000001121	2444.38	-1.09265	0.217167	-5.03138	4.87e-07	8.34e-06	3507.89	3606.56	2870.61	1686.67	1341.44	1653.09
ENSGALG00000017323	256.608	-1.63604	0.325193	-5.03097	4.88e-07	8.35e-06	349.672	485.369	329.945	145.8	101.483	127.38
ENSGALG00000002881	1371.68	1.38042	0.274433	5.03008	4.9e-07	8.38e-06	876.972	726.368	680.895	2307.63	2225.62	1412.59
ENSGALG00000020943	3326.17	-1.56018	0.31022	-5.02928	4.92e-07	8.4e-06	3630.78	4018.62	7253.55	1906.94	1631.89	1515.25
ENSGALG00000000830	1149.05	-1.0673	0.212303	-5.02724	4.98e-07	8.48e-06	1518.22	1602.73	1546.46	658.724	717.377	850.784
ENSGALG00000033957	744.73	-1.41904	0.282277	-5.02714	4.98e-07	8.48e-06	1015.5	1194.04	1043.22	340.9	334.776	539.939
ENSGALG00000032748	102.478	-2.42469	0.483086	-5.01916	5.19e-07	8.83e-06	153.051	209.821	155.783	40.908	16.3305	38.9744
ENSGALG00000012272	2761.29	-1.05996	0.211267	-5.01717	5.24e-07	8.91e-06	3414.05	3932.67	3849.95	1509.4	2005.16	1856.51
ENSGALG00000033572	1753.99	-1.79652	0.358292	-5.01413	5.33e-07	9.04e-06	2952.66	3774.25	1444.93	690.191	736.04	925.881
ENSGALG00000029789	1992.99	1.04237	0.207903	5.01372	5.34e-07	9.05e-06	1302.61	1269.88	1335.54	2680	3066.64	2303.29
ENSGALG00000003172	257.507	1.47745	0.294958	5.00902	5.47e-07	9.26e-06	154.168	115.444	139.155	412.227	321.945	402.102
ENSGALG00000035386	945.583	-1.38425	0.276385	-5.00841	5.49e-07	9.28e-06	1026.67	1360.04	1715.37	500.336	471.253	599.826
ENSGALG00000041111	5189.56	-1.21576	0.242793	-5.00741	5.52e-07	9.31e-06	7767.63	7258.62	6740.69	2660.07	2692.21	4018.17
ENSGALG00000027472	1477.9	1.41117	0.281953	5.00499	5.59e-07	9.41e-06	894.847	921.021	607.38	2584.55	2204.62	1654.99
ENSGALG00000009168	1986.17	-1.03488	0.206827	-5.00359	5.63e-07	9.46e-06	2703.53	2402.41	2902.12	1336.33	1419.59	1153.07
ENSGALG00000030567	970.735	1.3912	0.278126	5.00207	5.67e-07	9.53e-06	420.053	660.641	525.987	1488.42	1608.56	1120.75
ENSGALG00000031511	3953.75	-1.09642	0.219388	-4.99765	5.8e-07	9.71e-06	6040.49	5524.44	4599.11	2303.43	2348.1	2906.92
ENSGALG00000009015	12637.1	1.15746	0.231692	4.99567	5.86e-07	9.78e-06	8702.69	7077.45	7690.27	21659.2	15719.3	14973.8
ENSGALG00000041344	1031.15	1.96135	0.392833	4.99285	5.95e-07	9.92e-06	270.353	368.24	624.883	2288.75	1559.57	1075.12
ENSGALG00000006864	335.489	-1.77765	0.356094	-4.99208	5.97e-07	9.94e-06	544.058	350.544	664.267	144.751	120.146	189.169
ENSGALG00000013804	439.54	1.412	0.282916	4.99088	6.01e-07	9.99e-06	269.236	276.39	175.037	625.158	634.558	656.862
ENSGALG00000002699	6177.81	-1.25968	0.252456	-4.98969	6.05e-07	1e-05	10618.6	9313.01	6215.58	3697.45	3639.38	3582.8
ENSGALG00000008009	8375.01	1.24306	0.24976	4.97701	6.46e-07	1.07e-05	6330.96	4848.63	3745.8	11097.6	11625	12602.1
ENSGALG00000004940	665.615	1.90661	0.383095	4.97687	6.46e-07	1.07e-05	275.939	237.628	327.32	529.706	1353.1	1270
ENSGALG00000041338	161.968	1.61085	0.323794	4.97493	6.53e-07	1.08e-05	70.3812	85.9507	83.1428	264.329	212.297	255.71
ENSGALG00000031416	1618.61	-1.15325	0.231872	-4.97367	6.57e-07	1.08e-05	2162.83	2372.07	2165.21	1078.29	789.698	1143.57
ENSGALG00000000603	1243.44	-1.08267	0.217732	-4.97248	6.61e-07	1.09e-05	1594.19	1808.34	1665.48	693.338	783.866	915.424
ENSGALG00000009811	534.704	1.14728	0.230724	4.97249	6.61e-07	1.09e-05	325.094	299.985	372.83	770.958	704.546	734.811
ENSGALG00000008092	1382.94	1.01022	0.203378	4.96721	6.79e-07	1.11e-05	890.378	999.387	862.934	1690.86	1840.68	2013.36
ENSGALG00000012361	244.276	-1.81205	0.364896	-4.96592	6.84e-07	1.12e-05	464.739	359.813	316.818	126.92	69.988	127.38
ENSGALG00000020922	858.277	1.47081	0.296208	4.96545	6.85e-07	1.12e-05	406.647	334.534	624.008	1231.44	1185.13	1367.91
ENSGALG00000010084	3502.91	-1.09151	0.219852	-4.96474	6.88e-07	1.12e-05	4789.27	5632.3	3883.2	2224.77	2168.46	2319.45
ENSGALG00000004573	4068.52	-1.08817	0.219281	-4.96245	6.96e-07	1.13e-05	5508.72	5520.23	5573.19	2053.79	2873.01	2882.21
ENSGALG00000012172	27503.2	1.22395	0.247038	4.9545	7.25e-07	1.18e-05	15871.5	15009.4	18587.2	48170.7	37764.4	29615.8
ENSGALG00000008590	27215.8	1.02118	0.206181	4.95284	7.31e-07	1.19e-05	18668.9	15933.7	19297.9	42348.2	33505.6	33540.8
ENSGALG00000038175	4998.22	1.18915	0.240192	4.95083	7.39e-07	1.2e-05	2384.02	3546.73	3211.06	7163.09	5951.31	7733.1
ENSGALG00000008682	708.942	1.44362	0.291654	4.94979	7.43e-07	1.2e-05	473.677	387.621	282.685	915.71	1248.12	945.843
ENSGALG00000008385	843.421	-1.14758	0.231977	-4.94698	7.54e-07	1.22e-05	1263.51	1230.27	993.337	478.309	508.579	586.518
ENSGALG00000015311	719.597	-1.26121	0.255003	-4.94584	7.58e-07	1.23e-05	904.901	1192.36	949.578	394.395	374.436	501.915
ENSGALG00000025390	49.3403	3.23357	0.6539	4.94505	7.61e-07	1.23e-05	6.70297	8.42654	13.1278	105.941	114.314	47.5298
ENSGALG00000030890	490.078	6.63619	1.34274	4.94226	7.72e-07	1.24e-05	5.58581	0	23.63	984.939	1034.66	891.659
ENSGALG00000008421	1337.09	1.05234	0.21331	4.93339	8.08e-07	1.3e-05	889.261	955.569	764.913	1733.87	1993.49	1685.41
ENSGALG00000003770	531.969	-1.56244	0.316727	-4.93307	8.09e-07	1.3e-05	655.774	609.239	1119.36	265.377	268.287	273.772
ENSGALG00000009732	910.793	-1.5242	0.309069	-4.93159	8.16e-07	1.3e-05	1025.55	1188.14	1841.39	406.982	430.426	572.259
ENSGALG00000021117	3472.97	1.27482	0.258503	4.93156	8.16e-07	1.3e-05	1933.81	1665.93	2493.41	4779.94	5925.65	4039.08
ENSGALG00000017234	2367.54	1.42094	0.28816	4.93108	8.18e-07	1.31e-05	1747.24	990.961	1125.49	3992.2	3484.24	2865.1
ENSGALG00000005575	11411.1	-1.17174	0.237951	-4.92432	8.47e-07	1.35e-05	18090.2	17463.2	11864.9	6586.19	7692.85	6769.19
ENSGALG00000015667	1188.88	-1.13298	0.230142	-4.92296	8.52e-07	1.36e-05	1686.91	1622.95	1590.21	701.729	632.225	899.264
ENSGALG00000014723	1520.44	1.2767	0.259432	4.92114	8.6e-07	1.37e-05	664.711	1045.73	953.954	1987.71	1992.33	2478.2
ENSGALG00000004238	1270.29	1.18266	0.240352	4.92053	8.63e-07	1.37e-05	879.206	721.312	730.781	2090.5	1742.7	1457.26
ENSGALG00000004085	1619.4	1.08872	0.221282	4.92004	8.65e-07	1.37e-05	1032.26	1000.23	1074.73	2527.9	2272.28	1808.98
ENSGALG00000043935	4526.46	-1.22864	0.249816	-4.9182	8.73e-07	1.38e-05	4926.68	6904.71	7204.54	2408.33	2468.24	3246.29
ENSGALG00000009378	302.548	1.27979	0.260371	4.91523	8.87e-07	1.4e-05	175.394	192.968	161.034	409.08	464.254	412.559
ENSGALG00000034421	425.898	-1.6479	0.335285	-4.91492	8.88e-07	1.41e-05	639.017	723.84	574.998	168.877	153.974	294.685
ENSGALG00000017387	1275.1	1.03892	0.211428	4.91384	8.93e-07	1.41e-05	744.03	862.878	897.067	1529.33	1804.52	1812.79
ENSGALG00000011047	8433.88	1.12764	0.229642	4.91045	9.09e-07	1.43e-05	6402.45	4781.22	4705.01	12353.2	12546.5	9814.9
ENSGALG00000042948	1390.27	-1.10584	0.225196	-4.91059	9.08e-07	1.43e-05	1924.87	2043.44	1727.62	794.035	806.028	1045.66
ENSGALG00000003987	293.967	-1.59974	0.325989	-4.90735	9.23e-07	1.45e-05	304.985	482.841	538.24	148.947	137.643	151.145
ENSGALG00000013661	1317.4	1.06336	0.217524	4.88848	1.02e-06	1.59e-05	842.34	903.325	812.173	1724.43	2066.98	1555.18
ENSGALG00000038941	164.679	2.76094	0.564781	4.88852	1.02e-06	1.59e-05	41.335	72.4682	13.1278	359.781	233.293	268.068
ENSGALG00000035973	468.991	1.16165	0.237918	4.88256	1.05e-06	1.64e-05	278.173	294.929	295.813	616.767	736.04	592.221
ENSGALG00000011186	844.633	1.323	0.271001	4.88189	1.05e-06	1.64e-05	499.371	458.404	489.23	1182.14	1532.74	905.918
ENSGALG00000017197	67.7054	2.44137	0.500386	4.87897	1.07e-06	1.66e-05	15.6403	24.437	22.7549	110.137	145.808	87.4548
ENSGALG00000025858	1571.08	-1.33786	0.2743	-4.87737	1.08e-06	1.68e-05	2303.59	2327.41	2124.08	683.898	785.032	1202.5
ENSGALG00000017524	966.613	1.70925	0.350563	4.87575	1.08e-06	1.69e-05	368.663	700.245	288.812	1521.99	1477.91	1442.05
ENSGALG00000006179	33283.4	1.05459	0.216421	4.87289	1.1e-06	1.71e-05	23209	22039.6	19649.7	51142.3	47296.7	36363.2
ENSGALG00000014387	1501.66	1.11516	0.228937	4.87102	1.11e-06	1.72e-05	844.574	1095.45	904.943	2290.85	2113.64	1760.5
ENSGALG00000014992	1972.51	1.24216	0.255074	4.86978	1.12e-06	1.73e-05	1244.52	972.423	1299.65	2908.66	3261.44	2148.35
ENSGALG00000035352	1178.62	-1.11597	0.229368	-4.86541	1.14e-06	1.77e-05	1463.48	1828.56	1547.33	717.463	655.554	859.339
ENSGALG00000009758	23.6571	8.10222	1.66549	4.86478	1.15e-06	1.77e-05	0	0	0	23.0763	10.4982	108.368
ENSGALG00000015179	2834.89	1.47569	0.303354	4.8646	1.15e-06	1.77e-05	1378.58	1900.18	1219.14	4658.27	5035.64	2817.57
ENSGALG00000021345	375.543	-1.2913	0.265598	-4.86184	1.16e-06	1.79e-05	493.785	500.536	605.629	210.833	192.467	250.007
ENSGALG00000037402	692.509	2.04367	0.420457	4.8606	1.17e-06	1.8e-05	394.358	157.576	259.931	1676.18	794.364	872.647
ENSGALG00000013990	23163.8	1.14379	0.235334	4.86027	1.17e-06	1.8e-05	15654.8	15157.7	12489.8	35131.6	35908.5	24640.4
ENSGALG00000015126	49.2088	5.03619	1.03689	4.85703	1.19e-06	1.83e-05	0	8.42654	0	112.235	106.148	68.4429
ENSGALG00000033178	3624.83	-1.42382	0.293211	-4.85595	1.2e-06	1.83e-05	3440.86	5480.62	6921.85	1740.16	2049.48	2116.03
ENSGALG00000041555	30.7796	5.33998	1.10012	4.854	1.21e-06	1.85e-05	0	4.21327	0	63.9843	74.6539	41.8262
ENSGALG00000015094	2968.37	-1.2785	0.263521	-4.8516	1.22e-06	1.87e-05	3445.33	3973.11	5193.36	1558.7	1494.24	2145.5
ENSGALG00000043025	6126.5	-1.08853	0.224415	-4.85054	1.23e-06	1.88e-05	8018.99	7127.17	9856.36	3972.27	3409.58	4374.64
ENSGALG00000041432	1616.83	-1.23978	0.255721	-4.84817	1.25e-06	1.9e-05	2101.38	2927.38	1786.26	927.248	968.167	990.521
ENSGALG00000013095	2819.56	1.39402	0.287635	4.84648	1.26e-06	1.91e-05	1377.46	1465.38	1819.51	4926.79	4602.88	2725.36
ENSGALG00000035621	331.343	1.30518	0.269369	4.84531	1.26e-06	1.92e-05	158.637	213.191	200.418	468.869	437.425	509.52
ENSGALG00000005999	3123.35	1.09926	0.226885	4.84499	1.27e-06	1.92e-05	1718.19	2260.84	1984.05	3810.74	3946.16	5020.1
ENSGALG00000011283	96.4213	-1.90302	0.393026	-4.84198	1.29e-06	1.95e-05	174.277	143.251	139.155	41.9569	36.1605	43.7274
ENSGALG00000001175	2201.95	1.25874	0.25997	4.84187	1.29e-06	1.95e-05	1478	975.793	1440.56	2916.01	3677.87	2723.46
ENSGALG00000036001	841.834	-1.169	0.241509	-4.8404	1.3e-06	1.96e-05	1150.68	1008.66	1337.29	533.902	444.424	576.061
ENSGALG00000009653	1809.04	1.15598	0.238952	4.83773	1.31e-06	1.98e-05	1169.67	963.153	1229.64	3026.14	2166.13	2299.49
ENSGALG00000014877	1064.11	2.04655	0.423263	4.83518	1.33e-06	2e-05	269.236	235.943	738.658	1688.77	1784.69	1667.35
ENSGALG00000039206	503.22	-1.99306	0.412286	-4.83417	1.34e-06	2.01e-05	758.553	727.21	927.698	96.5009	199.466	309.894
ENSGALG00000025181	79.8951	2.13061	0.440782	4.8337	1.34e-06	2.02e-05	24.5776	36.2341	28.006	122.724	152.807	115.022
ENSGALG00000037807	947.613	-1.02411	0.211966	-4.8315	1.36e-06	2.03e-05	1205.42	1389.54	1216.51	566.418	635.724	672.071
ENSGALG00000008074	264.897	-1.30351	0.269941	-4.82888	1.37e-06	2.06e-05	345.203	415.428	370.204	147.898	163.305	147.342
ENSGALG00000006192	401.409	2.41601	0.500966	4.8227	1.42e-06	2.12e-05	138.528	40.4474	201.293	807.671	626.393	594.123
ENSGALG00000039606	5437.6	2.06889	0.429665	4.81512	1.47e-06	2.2e-05	1530.51	978.321	3770.31	8920.04	8866.31	8560.12
ENSGALG00000002053	26030.5	-1.13307	0.235347	-4.81448	1.48e-06	2.2e-05	33720.4	41491.4	32061.6	15354.1	13630.2	19925.4
ENSGALG00000026364	11839.7	1.15912	0.240771	4.81421	1.48e-06	2.2e-05	6084.06	6520.46	9366.25	17542.2	16652.5	14873
ENSGALG00000041619	21713.2	1.06635	0.221636	4.81129	1.5e-06	2.23e-05	14462.8	14643.6	12999.2	24745.1	27402.6	36025.7
ENSGALG00000010502	454.837	1.87436	0.389615	4.8108	1.5e-06	2.23e-05	115.068	159.262	309.816	754.176	739.54	651.158
ENSGALG00000027429	23.7532	8.10803	1.68686	4.80659	1.54e-06	2.28e-05	0	0	0	16.7828	11.6647	114.072
ENSGALG00000031294	292.831	1.34322	0.279494	4.8059	1.54e-06	2.28e-05	173.16	135.667	188.165	406.982	402.431	450.583
ENSGALG00000024391	2316.56	-1.2479	0.259847	-4.80243	1.57e-06	2.32e-05	2381.79	4102.04	3296.83	1421.29	1281.95	1415.44
ENSGALG00000008520	10810.5	-1.34193	0.279492	-4.80133	1.58e-06	2.33e-05	15517.4	20244.8	10751.7	5599.15	5693.52	7056.27
ENSGALG00000016926	1660.27	-1.25516	0.261447	-4.80082	1.58e-06	2.33e-05	1912.58	2544.81	2563.42	997.526	761.703	1181.59
ENSGALG00000005787	1007.05	-1.10658	0.230617	-4.79833	1.6e-06	2.36e-05	1534.98	1328.02	1263.77	563.272	608.896	743.366
ENSGALG00000038745	8051.74	1.17123	0.244237	4.79545	1.62e-06	2.39e-05	5456.22	4170.29	5229.24	13233.2	11549.2	8672.29
ENSGALG00000011423	390.709	1.19669	0.249798	4.79064	1.66e-06	2.45e-05	205.558	246.055	259.931	507.679	572.735	552.296
ENSGALG00000016062	1217.89	1.26044	0.263258	4.78785	1.69e-06	2.47e-05	735.092	708.672	708.026	2001.34	1927	1227.22
ENSGALG00000015078	762.033	-1.12589	0.235158	-4.7878	1.69e-06	2.47e-05	1005.45	1138.43	991.587	398.591	503.914	534.235
ENSGALG00000006138	3794.06	-1.09893	0.229558	-4.78715	1.69e-06	2.48e-05	5392.54	4569.71	5557.44	2045.4	2267.61	2931.64
ENSGALG00000005704	2885.06	1.14937	0.240201	4.78504	1.71e-06	2.5e-05	1911.46	2061.13	1406.43	4433.8	4048.81	3448.76
ENSGALG00000007669	1361.57	-2.6255	0.548731	-4.78467	1.71e-06	2.5e-05	1332.77	794.623	4902.8	324.117	382.601	432.521
ENSGALG00000010036	186.609	-1.97854	0.413968	-4.77946	1.76e-06	2.56e-05	184.332	301.67	406.962	93.3541	62.9892	70.3441
ENSGALG00000031631	857.285	1.61009	0.336867	4.77962	1.76e-06	2.56e-05	239.073	525.816	503.233	1377.24	1351.93	1146.42
ENSGALG00000012032	1405.37	-1.20916	0.253032	-4.77869	1.76e-06	2.57e-05	2123.72	1894.29	1867.65	791.937	1077.82	676.824
ENSGALG00000000161	1780.55	1.0825	0.226572	4.77774	1.77e-06	2.58e-05	1396.45	974.95	1056.35	2448.19	2369.09	2438.28
ENSGALG00000014942	4784.42	1.04152	0.218185	4.77354	1.81e-06	2.63e-05	3029.74	2678.8	3677.54	7197.71	6147.28	5975.45
ENSGALG00000036666	1188.97	1.05922	0.222048	4.77023	1.84e-06	2.67e-05	856.863	665.697	791.169	1517.79	1797.53	1504.79
ENSGALG00000010573	1243.73	1.66037	0.348136	4.7693	1.85e-06	2.68e-05	641.251	647.158	504.983	2497.49	2133.47	1038.05
ENSGALG00000013568	169.2	-2.22685	0.467451	-4.76382	1.9e-06	2.75e-05	237.955	218.247	380.706	39.8591	44.3257	94.109
ENSGALG00000003558	8416.31	1.13464	0.238248	4.76244	1.91e-06	2.76e-05	5418.23	5724.99	4658.62	10365.5	14547	9783.54
ENSGALG00000042863	1606.11	1.39531	0.293042	4.76148	1.92e-06	2.77e-05	679.234	990.118	984.585	2539.44	1644.72	2798.55
ENSGALG00000007758	660.181	-1.68434	0.353829	-4.76031	1.93e-06	2.78e-05	1124.98	1101.35	795.545	267.475	208.798	462.94
ENSGALG00000002683	9708.41	1.0012	0.210415	4.75821	1.95e-06	2.81e-05	5540	7393.44	6472.01	12347.9	12005.3	14491.8
ENSGALG00000040519	681.568	1.18029	0.248069	4.75791	1.96e-06	2.81e-05	397.71	499.694	354.451	882.144	914.51	1040.9
ENSGALG00000000436	43.6607	4.10502	0.863122	4.75601	1.97e-06	2.83e-05	6.70297	0	7.87668	93.3541	61.8227	92.2078
ENSGALG00000005951	301.036	1.76938	0.372295	4.75263	2.01e-06	2.88e-05	77.0842	180.328	151.407	509.777	419.928	467.693
ENSGALG00000012589	1426.93	1.21486	0.255736	4.75043	2.03e-06	2.91e-05	756.318	942.087	878.688	1811.49	2526.57	1646.43
ENSGALG00000003712	946.452	-1.26758	0.266887	-4.7495	2.04e-06	2.92e-05	1300.38	1486.44	1225.26	405.933	638.057	622.64
ENSGALG00000021225	2729.1	2.09466	0.441108	4.74864	2.05e-06	2.93e-05	488.2	730.581	1886.9	4690.78	4751.02	3827.1
ENSGALG00000014938	1185.65	1.90307	0.400852	4.74756	2.06e-06	2.94e-05	545.175	401.103	554.869	2480.7	836.357	2295.69
ENSGALG00000031679	84.5687	2.45172	0.51645	4.74726	2.06e-06	2.94e-05	40.2178	15.1678	23.63	170.974	111.981	145.441
ENSGALG00000001572	935.742	1.30642	0.275272	4.74594	2.08e-06	2.96e-05	620.025	561.207	435.843	1603.8	1032.32	1361.25
ENSGALG00000010761	1496.18	1.11231	0.234606	4.74116	2.12e-06	3.02e-05	760.787	1138.43	939.076	2059.04	1945.67	2134.09
ENSGALG00000011642	9742.11	-1.02204	0.215557	-4.74138	2.12e-06	3.02e-05	14751	13464.8	10951.2	5797.4	6247.6	7240.69
ENSGALG00000002726	6149.43	-1.02555	0.216417	-4.73874	2.15e-06	3.05e-05	9558.44	7703.54	7481.1	3505.5	4101.3	4546.7
ENSGALG00000031642	3426.52	-1.01951	0.215261	-4.73616	2.18e-06	3.08e-05	3892.19	5284.28	4591.23	2225.81	2079.81	2485.81
ENSGALG00000028063	61.7383	-2.30797	0.487951	-4.72992	2.25e-06	3.18e-05	121.771	91.8493	94.5202	17.8317	24.4958	19.9625
ENSGALG00000033001	8811.21	1.52191	0.321789	4.72953	2.25e-06	3.18e-05	2887.86	5596.91	5168.85	14031.4	15810.3	9371.93
ENSGALG00000039924	3145.58	-1.14361	0.241858	-4.72844	2.26e-06	3.2e-05	3752.55	5371.92	3868.33	1860.79	1766.03	2253.86
ENSGALG00000001907	25077.7	-1.04673	0.2214	-4.72777	2.27e-06	3.2e-05	38919.7	35489.2	26979.4	14817.1	17544.8	16716.2
ENSGALG00000020160	56743.5	-1.66496	0.352299	-4.72599	2.29e-06	3.23e-05	74188.5	59188	125460	37716.1	24145.9	19762.9
ENSGALG00000042491	7984.18	-1.2414	0.262778	-4.72414	2.31e-06	3.26e-05	12181.5	13196	8288.02	5393.56	5001.81	3844.21
ENSGALG00000030901	1094.95	1.70011	0.359923	4.72355	2.32e-06	3.26e-05	297.165	725.525	522.487	2123.02	1383.43	1518.1
ENSGALG00000009774	2242.66	-1.11969	0.237157	-4.72128	2.34e-06	3.3e-05	2391.84	3222.31	3600.52	1291.22	1496.58	1453.46
ENSGALG00000041898	144.241	2.16844	0.459566	4.71845	2.38e-06	3.34e-05	29.0462	68.255	59.5127	244.399	299.782	164.453
ENSGALG00000008861	139.593	1.67087	0.354429	4.71427	2.43e-06	3.41e-05	80.4356	59.8284	60.3879	189.855	201.799	245.254
ENSGALG00000013506	1082.09	-1.60214	0.339895	-4.71362	2.43e-06	3.41e-05	1835.5	2120.96	927.698	543.342	464.254	600.777
ENSGALG00000002205	897.496	-1.2568	0.266675	-4.71287	2.44e-06	3.42e-05	1131.68	1493.18	1171.88	492.994	437.425	657.813
ENSGALG00000012709	473.655	-1.44616	0.306946	-4.71146	2.46e-06	3.44e-05	634.548	864.563	580.249	240.203	202.965	319.4
ENSGALG00000036749	538.995	1.69408	0.359689	4.70985	2.48e-06	3.47e-05	310.571	274.705	178.538	1090.88	842.189	537.087
ENSGALG00000015802	563.25	1.43497	0.304688	4.70965	2.48e-06	3.47e-05	321.743	321.051	269.558	923.052	987.997	556.099
ENSGALG00000016617	1884.76	-1.35517	0.287952	-4.70622	2.52e-06	3.52e-05	2724.76	3187.76	2218.6	905.22	849.188	1423.04
ENSGALG00000015248	73.3448	2.5208	0.535675	4.70583	2.53e-06	3.52e-05	31.2805	13.4825	21.0045	159.436	87.485	127.38
ENSGALG00000007494	5076.67	-1.01477	0.215762	-4.70318	2.56e-06	3.57e-05	7801.14	6887.85	5686.96	3645.01	3414.25	3024.8
ENSGALG00000031163	566.973	1.02865	0.218887	4.69946	2.61e-06	3.62e-05	384.304	368.24	366.703	807.671	696.381	778.538
ENSGALG00000006647	741.605	-1.45193	0.309023	-4.69847	2.62e-06	3.64e-05	1212.12	1253.03	792.919	397.542	494.582	299.438
ENSGALG00000003029	587.383	1.92179	0.409051	4.69816	2.63e-06	3.64e-05	369.781	240.999	126.027	794.035	786.199	1207.26
ENSGALG00000004963	1306.08	1.22307	0.26041	4.69673	2.64e-06	3.66e-05	586.51	996.017	766.664	1868.13	1783.53	1835.6
ENSGALG00000039130	526.426	-1.14505	0.24379	-4.69686	2.64e-06	3.66e-05	761.904	695.189	718.528	302.09	293.95	386.893
ENSGALG00000045940	529.72	-1.96162	0.417839	-4.69468	2.67e-06	3.69e-05	653.54	474.414	1401.17	209.785	191.301	248.106
ENSGALG00000010385	665.303	-1.37534	0.293046	-4.69324	2.69e-06	3.71e-05	1044.55	1134.21	702.775	433.205	304.448	372.634
ENSGALG00000027416	889.918	1.1157	0.237741	4.69293	2.69e-06	3.71e-05	460.271	641.26	583.75	1309.06	1104.64	1240.53
ENSGALG00000015704	14597.3	1.57527	0.335731	4.69206	2.7e-06	3.72e-05	8016.75	8775.4	5214.36	29213.6	22995.7	13368.2
ENSGALG00000000470	1991.42	-1.06534	0.227215	-4.68871	2.75e-06	3.78e-05	3112.41	2344.26	2628.19	1311.15	1444.09	1108.4
ENSGALG00000002682	306.861	-1.57261	0.335597	-4.68601	2.79e-06	3.82e-05	517.246	425.54	435.843	137.409	113.147	211.983
ENSGALG00000016979	2029.71	-1.46328	0.312351	-4.68474	2.8e-06	3.84e-05	3380.53	2894.52	2661.44	1250.32	1340.27	651.158
ENSGALG00000029702	1634.86	-1.07793	0.230121	-4.6842	2.81e-06	3.85e-05	1753.94	2406.62	2495.16	998.575	1062.65	1092.23
ENSGALG00000037067	18642.1	1.20558	0.257396	4.68374	2.82e-06	3.86e-05	9454.54	9489.97	14885.2	29251.3	25500.1	23271.5
ENSGALG00000035561	1488.5	1.28803	0.275077	4.68244	2.83e-06	3.88e-05	765.256	776.927	1051.97	1976.17	2682.87	1677.8
ENSGALG00000012370	10903.8	1.21266	0.259014	4.68184	2.84e-06	3.89e-05	6079.59	5898.58	7741.03	18925.7	15334.4	11443.3
ENSGALG00000042641	537.192	-1.52407	0.325561	-4.68137	2.85e-06	3.89e-05	669.18	1093.76	628.384	218.176	316.112	297.537
ENSGALG00000002836	2077.65	-1.17584	0.251264	-4.67972	2.87e-06	3.92e-05	3381.65	3154.9	2104.82	1209.41	1309.94	1305.17
ENSGALG00000007767	4563.09	-1.20484	0.257531	-4.67842	2.89e-06	3.94e-05	6875.01	7298.22	4922.05	2284.55	2663.04	3335.64
ENSGALG00000006780	5827.05	1.81837	0.389255	4.67142	2.99e-06	4.07e-05	2960.48	3259.39	1503.57	5521.53	13375.9	8341.48
ENSGALG00000029659	2733.53	1.57349	0.337079	4.66802	3.04e-06	4.13e-05	1087	986.748	2050.56	4689.73	4471.07	3116.05
ENSGALG00000013352	561.638	-1.14838	0.246053	-4.6672	3.05e-06	4.14e-05	672.531	834.227	814.799	360.829	386.1	301.339
ENSGALG00000008287	1426.62	1.06584	0.228663	4.66119	3.14e-06	4.26e-05	936.182	931.132	899.692	2284.55	1934	1574.19
ENSGALG00000041939	361.869	-1.37893	0.295976	-4.65892	3.18e-06	4.3e-05	500.488	573.005	494.481	147.898	241.459	213.884
ENSGALG00000046226	1624.39	-1.18115	0.253824	-4.65342	3.26e-06	4.41e-05	2091.33	2124.33	2548.54	1012.21	761.703	1208.21
ENSGALG00000003766	2561.3	-1.07468	0.230935	-4.65359	3.26e-06	4.41e-05	3411.81	3843.34	3165.55	1356.26	1620.22	1970.59
ENSGALG00000004323	2175.34	-1.28998	0.277324	-4.65153	3.29e-06	4.44e-05	2647.67	2966.98	3649.53	1180.04	962.335	1645.48
ENSGALG00000037193	1178.15	-1.10409	0.237374	-4.65126	3.3e-06	4.44e-05	1635.52	1781.37	1408.18	805.573	611.229	827.019
ENSGALG00000021271	81.6226	2.01418	0.433202	4.64952	3.33e-06	4.47e-05	37.9835	23.5943	35.8827	133.213	125.978	133.083
ENSGALG00000040987	4874.42	1.38057	0.296973	4.64882	3.34e-06	4.48e-05	3511.24	2924.01	1681.23	7484.06	6570.71	7075.29
ENSGALG00000008263	111.822	-2.03696	0.43888	-4.64126	3.46e-06	4.64e-05	161.988	127.241	250.303	38.8101	43.1593	49.431
ENSGALG00000017065	1984.83	-1.18985	0.256585	-4.63725	3.53e-06	4.73e-05	3458.73	2302.13	2518.79	1294.37	1332.1	1002.88
ENSGALG00000034801	1136.75	1.32787	0.286368	4.63691	3.54e-06	4.73e-05	803.239	682.55	457.723	1590.17	1888.51	1398.33
ENSGALG00000041459	164.25	2.48743	0.537181	4.63053	3.65e-06	4.87e-05	41.335	66.5697	41.1338	186.708	151.641	498.112
ENSGALG00000015108	141.415	1.53096	0.330689	4.62959	3.66e-06	4.89e-05	78.2013	65.727	74.3909	231.812	200.632	197.724
ENSGALG00000019873	1081.51	1.15472	0.24946	4.6289	3.68e-06	4.9e-05	521.715	728.896	759.662	1641.56	1518.74	1318.48
ENSGALG00000035239	20586.2	1.05543	0.22803	4.62845	3.68e-06	4.9e-05	12934.5	14418.6	12771.6	21776.7	28370.8	33245.2
ENSGALG00000026001	613.74	1.54165	0.333143	4.6276	3.7e-06	4.92e-05	334.031	294.929	312.442	962.911	1220.12	558
ENSGALG00000002132	120.606	3.6403	0.787143	4.62469	3.75e-06	4.98e-05	4.46865	26.9649	21.8797	231.812	391.933	46.5792
ENSGALG00000006013	1247.55	-1.24175	0.268637	-4.62241	3.79e-06	5.03e-05	1456.78	2065.34	1739	702.778	598.397	923.029
ENSGALG00000006787	1020.56	-1.09243	0.236478	-4.61959	3.84e-06	5.1e-05	1345.06	1638.96	1184.13	708.023	662.553	584.617
ENSGALG00000014863	568.055	2.00761	0.434687	4.61851	3.87e-06	5.12e-05	142.997	163.475	371.954	695.436	740.706	1293.76
ENSGALG00000016880	2634.72	1.26677	0.274315	4.61795	3.88e-06	5.13e-05	1981.84	1053.32	1606.84	3716.33	3760.69	3689.26
ENSGALG00000030342	1752.49	-1.10908	0.240282	-4.61576	3.92e-06	5.18e-05	2009.77	2941.7	2232.6	989.134	1137.3	1204.41
ENSGALG00000016221	71.1072	2.84634	0.616926	4.61375	3.95e-06	5.22e-05	15.6403	8.42654	28.006	73.4246	137.643	163.503
ENSGALG00000037522	2868.84	-1.26694	0.274949	-4.60791	4.07e-06	5.36e-05	2953.78	4442.47	4763.64	1354.16	1706.54	1992.45
ENSGALG00000046532	1838.64	1.40289	0.304547	4.60647	4.1e-06	5.39e-05	704.929	918.493	1402.92	3085.93	2610.55	2309
ENSGALG00000008587	4161.76	1.01924	0.22134	4.60486	4.13e-06	5.43e-05	2864.4	2650.15	2734.96	5635.86	6591.7	4493.47
ENSGALG00000015662	7501.91	1.92281	0.418098	4.59896	4.25e-06	5.57e-05	5363.49	2191.74	1839.64	14687	12966.4	7963.14
ENSGALG00000014336	2941.48	1.06181	0.231021	4.59616	4.3e-06	5.64e-05	2051.11	1703.85	1961.29	4371.91	4420.91	3139.82
ENSGALG00000016568	4021.93	1.14002	0.248109	4.59485	4.33e-06	5.67e-05	2830.89	2132.76	2568.67	5883.41	6465.72	4250.12
ENSGALG00000001610	299.685	-1.27171	0.276898	-4.59271	4.38e-06	5.72e-05	473.677	429.753	368.454	190.904	152.807	182.514
ENSGALG00000014716	26296.8	1.18613	0.258314	4.59183	4.39e-06	5.74e-05	17044.5	16850.5	14276	44506.8	39209.6	25893.3
ENSGALG00000032335	586.95	2.02147	0.440872	4.58516	4.54e-06	5.91e-05	99.4274	208.978	386.833	1019.55	887.681	919.226
ENSGALG00000002150	43.0074	2.96926	0.64764	4.58473	4.55e-06	5.91e-05	12.2888	10.1118	7.0015	90.2074	44.3257	94.109
ENSGALG00000033862	4243.88	1.02933	0.224586	4.58325	4.58e-06	5.95e-05	3274.4	2640.03	2459.28	6266.27	5993.31	4829.98
ENSGALG00000015025	502.625	-1.18584	0.258822	-4.5817	4.61e-06	5.99e-05	588.744	827.486	678.27	277.965	332.443	310.845
ENSGALG00000004342	744.96	1.31521	0.28709	4.58116	4.62e-06	6e-05	500.488	324.422	456.848	1203.11	1155.97	828.92
ENSGALG00000000156	4698.27	-1.10092	0.240736	-4.57313	4.8e-06	6.22e-05	4962.43	7651.3	6612.04	2665.31	2983.82	3314.73
ENSGALG00000012956	1683.21	-2.2045	0.482283	-4.57097	4.85e-06	6.28e-05	4139.08	3255.17	904.943	596.837	419.928	783.291
ENSGALG00000029387	425.162	1.61334	0.353042	4.56984	4.88e-06	6.31e-05	131.825	287.345	208.294	711.17	695.214	517.124
ENSGALG00000028142	208.061	1.62551	0.355723	4.5696	4.89e-06	6.31e-05	116.185	75.8388	113.774	362.927	342.941	236.698
ENSGALG00000010769	16654.2	1.47953	0.323819	4.56899	4.9e-06	6.32e-05	6955.45	7259.46	12159.8	23557.8	32570.1	17422.5
ENSGALG00000042095	998.799	-1.04452	0.228688	-4.56745	4.94e-06	6.35e-05	1121.63	1431.67	1482.57	602.082	648.555	706.293
ENSGALG00000001792	2182.06	-1.07337	0.234999	-4.56753	4.94e-06	6.35e-05	3135.87	2312.24	3427.23	1381.43	1314.61	1520.95
ENSGALG00000006672	7332.15	-1.04066	0.22783	-4.5677	4.93e-06	6.35e-05	10276.8	10207.1	9119.45	3833.81	4753.35	5802.44
ENSGALG00000003457	1745.26	-1.07377	0.23532	-4.56302	5.04e-06	6.47e-05	2201.93	2916.42	1980.55	1058.36	1127.97	1186.34
ENSGALG00000009320	12406.5	1.46912	0.322061	4.56162	5.08e-06	6.51e-05	6284.03	5752.8	7715.65	18144.3	25516.5	11026
ENSGALG00000036356	2780.62	-1.02804	0.225469	-4.55955	5.13e-06	6.56e-05	3895.54	3984.91	3314.33	1544.01	1771.86	2173.06
ENSGALG00000003108	3829.04	-1.453	0.318779	-4.558	5.16e-06	6.6e-05	5197.04	7734.72	3896.33	1759.04	1736.87	2650.26
ENSGALG00000033433	1434.34	6.61948	1.45249	4.55733	5.18e-06	6.62e-05	0	49.7166	36.7579	3897.8	2866.01	1755.75
ENSGALG00000030028	1197.91	1.1766	0.258349	4.55431	5.26e-06	6.7e-05	698.226	760.916	744.784	1722.33	2027.32	1233.87
ENSGALG00000007337	2777.39	-1.20615	0.265152	-4.54892	5.39e-06	6.86e-05	4866.36	3668.07	3092.04	1716.04	1363.6	1958.23
ENSGALG00000039658	3496.38	-1.15163	0.253293	-4.54664	5.45e-06	6.92e-05	4968.02	5580.9	3918.21	1847.15	1979.49	2684.48
ENSGALG00000011490	456.76	1.46022	0.321274	4.54509	5.49e-06	6.96e-05	223.432	177.8	329.07	683.898	761.703	564.654
ENSGALG00000005794	1117.53	1.14845	0.252683	4.54502	5.49e-06	6.96e-05	795.419	698.56	590.751	1657.3	1736.87	1226.27
ENSGALG00000032087	7297.44	1.26779	0.278969	4.54456	5.51e-06	6.96e-05	4800.44	4236.02	3811.44	10441	13406.2	7089.55
ENSGALG00000027483	2216.62	1.98964	0.437806	4.54456	5.51e-06	6.96e-05	926.127	803.049	946.077	5865.58	3375.75	1383.12
ENSGALG00000006016	178.281	1.8954	0.417382	4.54117	5.59e-06	7.06e-05	77.0842	45.5033	104.147	352.438	241.459	249.056
ENSGALG00000016522	116.746	-2.09446	0.461922	-4.53423	5.78e-06	7.28e-05	113.95	264.593	189.04	48.2505	36.1605	48.4804
ENSGALG00000030533	1708.75	1.1468	0.252923	4.5342	5.78e-06	7.28e-05	1017.73	1135.05	1037.1	2132.46	1902.51	3027.65
ENSGALG00000031983	6115.94	1.31006	0.289003	4.53304	5.81e-06	7.3e-05	2478.98	4593.31	3472.74	9144.51	10046.8	6959.31
ENSGALG00000038032	343.947	1.63474	0.360635	4.53295	5.82e-06	7.3e-05	242.424	151.678	109.398	554.88	557.571	447.731
ENSGALG00000030802	4042.12	-1.30863	0.288735	-4.53228	5.84e-06	7.32e-05	6208.07	6434.5	4635.87	1983.51	1813.86	3176.89
ENSGALG00000023541	368.388	1.36286	0.300824	4.53041	5.89e-06	7.37e-05	156.403	257.009	204.794	527.608	466.587	597.925
ENSGALG00000011353	100.357	-3.03167	0.669418	-4.52882	5.93e-06	7.42e-05	49.1551	225.831	261.681	24.1252	12.8311	28.5179
ENSGALG00000016667	50042.9	-1.34807	0.298193	-4.52081	6.16e-06	7.68e-05	92350.2	70883.2	52342.3	29987.7	34337.3	20357
ENSGALG00000006412	54.2159	4.57075	1.01159	4.51838	6.23e-06	7.76e-05	5.58581	7.58388	0	103.843	185.468	22.8143
ENSGALG00000009012	853.7	-1.27152	0.281939	-4.50989	6.49e-06	8.05e-05	1329.42	1443.47	848.931	463.624	552.905	483.853
ENSGALG00000014998	1375.25	-1.12975	0.250679	-4.50674	6.58e-06	8.16e-05	1614.3	2335.84	1712.74	743.686	964.668	880.252
ENSGALG00000007153	4436.93	1.26828	0.281551	4.50461	6.65e-06	8.24e-05	2619.74	2403.25	2786.6	7382.32	7359.24	4070.45
ENSGALG00000015847	432.878	-1.53103	0.3401	-4.50171	6.74e-06	8.34e-05	551.878	884.787	492.73	169.926	250.79	247.155
ENSGALG00000009282	2371.75	-1.07248	0.238313	-4.5003	6.79e-06	8.39e-05	4007.26	2694.81	2943.25	1502.06	1419.59	1663.54
ENSGALG00000001630	1820.84	-1.12936	0.250994	-4.49955	6.81e-06	8.42e-05	2802.96	2742.84	1952.54	1064.66	1015.99	1346.04
ENSGALG00000010406	110.322	-2.15278	0.478498	-4.49903	6.83e-06	8.43e-05	177.629	257.009	105.898	44.0548	32.6611	44.678
ENSGALG00000008088	2320.32	-1.53854	0.342064	-4.49781	6.87e-06	8.48e-05	3438.62	4995.25	1922.79	1220.95	1202.63	1141.67
ENSGALG00000042726	62.5728	2.83516	0.630463	4.49695	6.89e-06	8.5e-05	4.46865	21.909	19.2541	130.066	108.481	91.2572
ENSGALG00000015211	140.305	-2.30251	0.512617	-4.49167	7.07e-06	8.7e-05	159.754	171.059	369.329	31.4677	40.8263	69.3935
ENSGALG00000008330	531.047	1.07723	0.240142	4.48578	7.26e-06	8.91e-05	368.663	326.107	329.945	634.598	823.525	703.441
ENSGALG00000004364	578.691	-1.58916	0.354432	-4.48367	7.34e-06	8.97e-05	749.616	1163.7	693.148	279.013	195.966	390.695
ENSGALG00000029512	50975	-1.05172	0.234778	-4.47962	7.48e-06	9.11e-05	82215.3	72693.2	51413.7	32899.5	32792.9	33835.5
ENSGALG00000034413	520.036	-1.0118	0.226014	-4.47672	7.58e-06	9.22e-05	716.101	662.326	707.151	328.313	380.268	326.054
ENSGALG00000012338	12305.4	1.24264	0.277785	4.47338	7.7e-06	9.35e-05	7545.31	6371.31	8015.84	17329.3	22601.5	11969
ENSGALG00000025904	2461.07	1.00135	0.223982	4.47066	7.8e-06	9.46e-05	1589.72	1973.5	1355.66	3188.73	3225.28	3433.55
ENSGALG00000044805	428.546	1.20967	0.270677	4.46907	7.86e-06	9.51e-05	262.533	272.177	241.552	475.162	613.561	706.293
ENSGALG00000000692	1412.94	-1.64706	0.3689	-4.46479	8.01e-06	9.69e-05	2285.71	2900.41	1240.14	508.728	620.56	922.078
ENSGALG00000039108	1317.58	-1.42302	0.31895	-4.46156	8.14e-06	9.81e-05	1475.77	2667.84	1614.72	642.99	592.565	911.622
ENSGALG00000004793	782.546	-1.00934	0.226593	-4.45443	8.41e-06	0.000101104	964.111	1076.91	1095.73	442.645	554.072	561.802
ENSGALG00000014765	1140.02	1.3325	0.299244	4.4529	8.47e-06	0.000101685	507.191	728.896	707.151	1799.95	1966.66	1130.26
ENSGALG00000003135	24165.7	-1.02149	0.229491	-4.45112	8.54e-06	0.000102392	34121.5	35996.5	27023.1	16492.2	18264.5	13096.4
ENSGALG00000033143	585.454	1.66953	0.375273	4.44886	8.63e-06	0.000103404	218.964	401.103	219.672	1187.38	594.898	890.709
ENSGALG00000006408	512.995	1.03572	0.23296	4.44591	8.75e-06	0.000104761	373.132	337.062	299.314	721.659	697.547	649.257
ENSGALG00000015787	1821.58	-1.05142	0.236563	-4.44455	8.81e-06	0.000105352	2489.04	2335.84	2546.79	1210.46	1419.59	927.782
ENSGALG00000042967	833.676	-1.13596	0.255837	-4.44017	8.99e-06	0.00010715	1226.64	1196.57	1015.22	457.33	456.088	650.208
ENSGALG00000041793	20.7515	4.39937	0.990862	4.43994	9e-06	0.000107188	2.23432	1.68531	1.75037	32.5166	60.6563	25.6661
ENSGALG00000004263	6651.43	1.23962	0.279855	4.4295	9.45e-06	0.000112033	4520.04	4516.62	2836.48	11744.8	8194.43	8096.23
ENSGALG00000000541	4458.78	-1.03536	0.233826	-4.42791	9.52e-06	0.000112649	5355.67	5120.81	7503.85	2826.85	2761.03	3184.5
ENSGALG00000002116	96.8096	4.47576	1.0108	4.42794	9.51e-06	0.000112649	15.6403	0	9.62706	315.726	212.297	27.5673
ENSGALG00000006639	303.322	1.41707	0.320115	4.42674	9.57e-06	0.000113183	141.88	203.922	149.657	336.704	478.251	509.52
ENSGALG00000002990	8350.11	1.08384	0.244933	4.42504	9.64e-06	0.000114	6288.5	5620.5	4151.01	11499.3	12927.9	9613.38
ENSGALG00000016589	1027.86	1.18436	0.267767	4.42311	9.73e-06	0.000114886	748.498	637.046	499.732	1287.03	1260.95	1733.89
ENSGALG00000041413	429.664	-1.20489	0.272457	-4.42232	9.76e-06	0.000115212	642.368	631.99	524.237	245.448	219.296	314.647
ENSGALG00000001947	4955.51	-1.00672	0.227724	-4.42082	9.83e-06	0.000115858	7769.86	6595.45	5487.42	3345.02	3667.37	2867.95
ENSGALG00000035490	209.189	-1.77745	0.402271	-4.41853	9.94e-06	0.000116933	186.566	411.215	373.705	79.7181	100.316	103.615
ENSGALG00000032957	305.146	-1.28616	0.29123	-4.41631	1e-05	0.000118061	392.124	412.058	494.481	204.54	142.309	185.366
ENSGALG00000029480	444.147	1.18111	0.26746	4.41601	1.01e-05	0.00011814	243.541	283.974	287.937	634.598	498.081	716.749
ENSGALG00000040755	275.342	2.07216	0.469559	4.413	1.02e-05	0.000119476	124.005	108.702	84.8931	775.154	274.12	285.179
ENSGALG00000004039	2970.44	1.07302	0.243193	4.41222	1.02e-05	0.000119742	2182.93	1810.02	1749.5	4653.02	4320.59	3106.55
ENSGALG00000026864	701.523	-1.14553	0.259619	-4.41235	1.02e-05	0.000119742	888.144	867.933	1142.99	379.71	409.43	520.927
ENSGALG00000008852	1653.99	1.00629	0.228235	4.40902	1.04e-05	0.000121362	1018.85	1067.64	1211.26	2270.92	2540.56	1814.69
ENSGALG00000021634	159.205	-1.6459	0.373364	-4.40828	1.04e-05	0.000121695	166.457	255.324	301.94	76.5714	76.9868	77.9489
ENSGALG00000030548	2987.06	-1.21429	0.275715	-4.40413	1.06e-05	0.000123965	3386.12	5630.61	3507.75	1662.54	1656.38	2078.95
ENSGALG00000011031	29795.7	-1.01941	0.232179	-4.39061	1.13e-05	0.000131049	46676.1	40278	32761.7	18556.5	23124	17377.8
ENSGALG00000029000	230.707	2.1311	0.485876	4.38611	1.15e-05	0.00013361	33.5149	140.723	82.2676	379.71	348.774	399.25
ENSGALG00000034030	544.258	-1.16084	0.264786	-4.38407	1.16e-05	0.000134777	706.046	843.496	707.151	384.955	263.621	360.276
ENSGALG00000029753	137.332	-1.88717	0.430542	-4.38325	1.17e-05	0.000135198	149.7	294.086	204.794	75.5224	46.6587	53.2334
ENSGALG00000002868	35208.3	1.10024	0.251033	4.38285	1.17e-05	0.000135312	25660.1	22464.3	19069.4	58364.2	49147.9	36543.8
ENSGALG00000016558	117.25	1.80148	0.412196	4.37045	1.24e-05	0.000142328	35.7492	48.8739	71.7653	169.926	188.968	188.218
ENSGALG00000041989	6249.08	1.04105	0.238251	4.36955	1.25e-05	0.000142818	4146.9	4503.98	3611.02	9145.56	9631.52	6455.5
ENSGALG00000027166	130.388	-1.64634	0.377237	-4.36421	1.28e-05	0.000145872	231.252	148.307	213.546	70.2778	57.1569	61.7887
ENSGALG00000033769	152.655	1.73316	0.397231	4.36311	1.28e-05	0.000146415	77.0842	69.0976	65.639	275.867	279.952	148.293
ENSGALG00000014828	748.319	-1.32274	0.303239	-4.36205	1.29e-05	0.000147031	1273.56	822.43	1111.49	519.217	451.423	311.796
ENSGALG00000015446	368.742	-1.22057	0.27988	-4.36107	1.29e-05	0.000147513	556.347	577.218	414.839	198.246	215.796	250.007
ENSGALG00000027980	39.2572	4.8595	1.11465	4.35966	1.3e-05	0.000148253	0	7.58388	0	68.18	46.6587	113.121
ENSGALG00000010360	440.108	1.14876	0.263591	4.35811	1.31e-05	0.000148985	264.767	310.097	245.928	546.489	557.571	715.799
ENSGALG00000033063	107.727	-1.74645	0.401021	-4.35502	1.33e-05	0.000150935	179.863	187.069	131.278	45.1037	43.1593	59.8876
ENSGALG00000029494	12.5915	7.19179	1.6523	4.3526	1.35e-05	0.00015251	0	0	0	20.9785	17.497	37.0732
ENSGALG00000009947	869.875	-1.1048	0.253955	-4.35038	1.36e-05	0.000153765	1042.31	1131.68	1388.92	479.358	514.412	662.565
ENSGALG00000001341	1589.3	-1.08454	0.249536	-4.34622	1.39e-05	0.000156297	1750.59	2061.13	2668.45	1056.27	890.014	1109.35
ENSGALG00000007961	1974.9	1.25145	0.288246	4.34162	1.41e-05	0.000159338	1357.35	1224.38	923.322	2910.76	3451.57	1981.99
ENSGALG00000028996	2156.37	-1.57939	0.363818	-4.34116	1.42e-05	0.000159528	3226.36	4723.07	1745.12	1079.34	887.681	1276.65
ENSGALG00000023279	1922.94	-1.00421	0.231712	-4.33388	1.47e-05	0.00016447	2594.05	2950.97	2153.84	1399.26	1347.27	1092.23
ENSGALG00000018503	12.5989	7.18928	1.66102	4.32823	1.5e-05	0.000168201	0	0	0	25.1741	36.1605	14.2589
ENSGALG00000009068	1300.78	-1.24213	0.287098	-4.3265	1.51e-05	0.000169307	1521.57	1598.51	2365.63	613.62	765.202	940.14
ENSGALG00000013427	3403.39	-1.05918	0.244822	-4.32632	1.52e-05	0.000169339	4135.73	3832.39	5830.5	2235.25	1974.83	2411.66
ENSGALG00000042214	1971.7	-1.13293	0.262007	-4.32404	1.53e-05	0.000170877	2320.34	3218.1	2587.05	1057.31	1083.65	1563.73
ENSGALG00000030992	489.535	-1.43054	0.330995	-4.32194	1.55e-05	0.000172405	613.322	1018.77	510.234	255.937	256.623	282.327
ENSGALG00000033666	636.465	1.40848	0.326188	4.31801	1.57e-05	0.000175391	338.5	413.743	292.312	775.154	1299.44	699.639
ENSGALG00000039032	21.9185	5.13902	1.19095	4.31506	1.6e-05	0.000177521	0	0	3.50075	40.908	44.3257	42.7768
ENSGALG00000009373	20338.1	1.1997	0.278048	4.31473	1.6e-05	0.000177674	14277.3	12398	10337.7	27879.3	36888.3	20247.7
ENSGALG00000040368	41906.9	-1.51757	0.351763	-4.3142	1.6e-05	0.000177986	56245.7	93513.5	36594.2	26003.8	17009.4	22074.7
ENSGALG00000006120	280.393	-1.35155	0.313453	-4.31181	1.62e-05	0.000179689	298.282	411.215	498.857	158.387	164.472	151.145
ENSGALG00000014155	4205.81	-1.12935	0.262064	-4.30946	1.64e-05	0.000181494	4545.73	7248.51	5524.18	2461.82	2286.27	3168.34
ENSGALG00000000674	2802.96	-1.28744	0.298885	-4.30748	1.65e-05	0.000182662	4556.9	4897.5	2475.9	1806.25	1573.56	1507.65
ENSGALG00000040041	545.721	1.28457	0.298216	4.30749	1.65e-05	0.000182662	310.571	410.372	231.925	737.393	705.712	878.351
ENSGALG00000002477	301.804	-1.32209	0.30694	-4.30731	1.65e-05	0.000182684	425.639	328.635	539.115	166.779	184.302	166.354
ENSGALG00000002943	24651.5	-1.03687	0.240746	-4.30691	1.66e-05	0.000182898	37277.5	37056.5	25109.1	15552.4	14537.7	18376
ENSGALG00000006623	24373	-1.06562	0.247582	-4.30412	1.68e-05	0.000184984	32017.9	30435	36506.7	15369.9	12023.9	19884.6
ENSGALG00000041900	625.632	-1.41767	0.329606	-4.30111	1.7e-05	0.000187032	1168.55	800.521	763.163	301.041	256.623	463.891
ENSGALG00000037527	2304.16	-1.35275	0.314776	-4.29751	1.73e-05	0.000189739	3236.42	4458.48	2240.48	1311.15	1008.99	1569.43
ENSGALG00000009958	4450.37	-1.607	0.37393	-4.29758	1.73e-05	0.000189739	6276.21	7507.2	6318.85	3026.14	2555.73	1018.09
ENSGALG00000005655	142.416	-1.81443	0.422281	-4.29675	1.73e-05	0.000190153	285.993	175.272	203.919	44.0548	86.3185	58.937
ENSGALG00000010053	5897.72	-1.0421	0.242576	-4.29597	1.74e-05	0.000190695	7950.84	9827.87	6040.54	3626.13	3850.51	4090.42
ENSGALG00000036618	1393.83	1.18984	0.277014	4.29523	1.75e-05	0.000191211	951.822	934.503	662.517	2259.38	2098.47	1456.31
ENSGALG00000002282	411.825	-1.58022	0.367999	-4.2941	1.75e-05	0.000192066	630.079	537.613	684.396	292.649	118.98	207.23
ENSGALG00000034166	473.268	-1.2041	0.28042	-4.29391	1.76e-05	0.000192109	616.673	668.224	695.774	264.329	228.627	365.98
ENSGALG00000039336	23.0912	5.24597	1.2223	4.29187	1.77e-05	0.000193643	0	3.37062	0	62.9354	25.6623	46.5792
ENSGALG00000006937	267.024	1.55638	0.362777	4.29018	1.79e-05	0.000194875	97.1931	135.667	173.287	404.884	293.95	497.162
ENSGALG00000005643	4827.16	1.38193	0.322128	4.29001	1.79e-05	0.0001949	1703.67	2695.65	3631.15	6584.09	8712.34	5636.08
ENSGALG00000043727	83.1936	-3.08016	0.71831	-4.28807	1.8e-05	0.000196494	82.67	71.6256	292.312	12.5871	10.4982	29.4685
ENSGALG00000016001	2562.04	-1.22646	0.286042	-4.28769	1.81e-05	0.000196701	3233.07	3690.82	3846.45	1282.83	1179.3	2139.79
ENSGALG00000040665	1138.75	1.03108	0.240485	4.28749	1.81e-05	0.000196756	773.076	664.854	806.922	1678.28	1687.88	1221.52
ENSGALG00000012425	3127.3	-1.01706	0.237397	-4.2842	1.83e-05	0.000199345	3945.82	4845.26	3767.68	1795.76	1887.34	2521.93
ENSGALG00000011427	1403.74	-1.0136	0.236849	-4.2795	1.87e-05	0.000203214	1845.55	1863.95	1923.66	801.377	828.191	1159.73
ENSGALG00000036873	8806.75	-1.00129	0.233976	-4.27947	1.87e-05	0.000203214	10922.5	11179.5	13134.8	6489.69	6598.7	4515.33
ENSGALG00000006886	72.6472	-2.51674	0.588132	-4.2792	1.88e-05	0.000203336	106.13	153.363	111.149	11.5382	38.4934	15.2095
ENSGALG00000042990	190.43	1.63786	0.382857	4.27801	1.89e-05	0.000204299	97.1931	80.0521	100.647	383.906	291.617	189.169
ENSGALG00000030940	5172.87	1.87403	0.438174	4.27691	1.9e-05	0.000205056	750.733	2759.69	3141.05	7951.88	8377.56	8056.3
ENSGALG00000004469	172.15	1.41116	0.330121	4.27468	1.91e-05	0.000206855	87.1386	99.4332	95.3954	209.785	304.448	236.698
ENSGALG00000013968	2101.14	1.06179	0.24859	4.27124	1.94e-05	0.000209554	1385.28	1096.29	1601.59	3201.31	2979.16	2343.22
ENSGALG00000007300	1406.48	1.9382	0.453769	4.27134	1.94e-05	0.000209554	603.267	626.092	517.235	1781.07	932.007	3979.2
ENSGALG00000015386	489.084	1.16971	0.273905	4.27051	1.95e-05	0.000210106	377.601	289.873	236.3	652.43	703.379	674.923
ENSGALG00000002484	981.175	1.31824	0.308848	4.26825	1.97e-05	0.000211989	529.535	486.211	669.518	1184.23	1075.48	1942.07
ENSGALG00000036361	343.636	1.4929	0.349807	4.26779	1.97e-05	0.000212296	142.997	260.38	136.529	495.092	576.235	450.583
ENSGALG00000015544	470427	1.41378	0.331794	4.26102	2.03e-05	0.000218151	200822	176040	393416	803130	639651	609502
ENSGALG00000006836	168.906	2.41898	0.568379	4.25593	2.08e-05	0.000222624	13.4059	83.4227	62.1383	263.28	271.787	319.4
ENSGALG00000013634	12.1283	-6.96932	1.63796	-4.25488	2.09e-05	0.000223395	29.0462	23.5943	20.1293	0	0	0
ENSGALG00000039061	575.828	1.38824	0.326411	4.25306	2.11e-05	0.000225087	214.495	399.418	340.448	693.338	766.369	1040.9
ENSGALG00000014876	664.023	1.2904	0.303747	4.24826	2.15e-05	0.000229398	373.132	506.435	276.559	923.052	816.527	1088.43
ENSGALG00000020754	218.156	1.37711	0.324529	4.24339	2.2e-05	0.00023414	140.762	101.961	121.651	271.671	286.951	385.942
ENSGALG00000041063	4475.16	1.19794	0.282485	4.24072	2.23e-05	0.000236807	2968.3	2447.07	2735.83	7153.65	7474.72	4071.4
ENSGALG00000008627	348.925	-1.42714	0.336561	-4.24036	2.23e-05	0.000237038	478.145	671.595	376.33	231.812	159.806	175.86
ENSGALG00000010000	2139.53	-1.06521	0.251493	-4.23553	2.28e-05	0.000242038	3248.71	3328.48	2109.2	1430.73	1301.78	1418.29
ENSGALG00000004199	459.439	-1.16497	0.27507	-4.23518	2.28e-05	0.000242119	764.139	640.417	502.357	297.894	254.29	297.537
ENSGALG00000037326	548.383	-1.10386	0.260687	-4.23442	2.29e-05	0.000242648	694.875	856.979	694.023	355.585	285.784	403.053
ENSGALG00000003439	1813.97	-1.00497	0.237496	-4.2315	2.32e-05	0.000245073	2401.9	2758.01	2104.82	1143.33	1034.66	1441.1
ENSGALG00000043089	1364.51	-1.36871	0.323599	-4.22965	2.34e-05	0.000246642	1281.38	2694.81	1925.41	878.997	608.896	797.55
ENSGALG00000010537	25.3621	5.06381	1.19745	4.22881	2.35e-05	0.000247288	0	4.21327	0	28.3209	45.4922	74.1465
ENSGALG00000040704	1162.42	1.27655	0.301879	4.22867	2.35e-05	0.000247288	847.926	679.179	511.109	1721.28	2003.99	1211.06
ENSGALG00000038260	433.028	1.26041	0.298107	4.22804	2.36e-05	0.000247811	243.541	258.695	262.556	684.947	719.71	428.719
ENSGALG00000034821	115835	1.02073	0.241933	4.21908	2.45e-05	0.000257253	84225.1	83921.6	61309.5	129664	186487	149404
ENSGALG00000002341	5443.92	1.44247	0.342053	4.21709	2.47e-05	0.000259376	2738.16	3393.37	2653.57	7966.57	11453.5	4458.3
ENSGALG00000002553	7982.16	-1.19052	0.282399	-4.21573	2.49e-05	0.000260778	7531.9	10979.8	14789.8	4393.94	5103.29	5094.24
ENSGALG00000011295	2089.51	1.74615	0.414298	4.21473	2.5e-05	0.000261628	1051.25	1183.93	644.138	2109.38	2129.97	5418.4
ENSGALG00000015356	2605.37	-2.23891	0.531486	-4.21254	2.53e-05	0.000263698	2924.73	8098.75	1876.4	661.87	555.238	1515.25
ENSGALG00000014936	2383.39	-1.05467	0.250454	-4.21104	2.54e-05	0.000265089	2903.5	4000.92	2748.96	1402.41	1418.42	1826.1
ENSGALG00000040030	331.64	-1.6746	0.397704	-4.21068	2.55e-05	0.000265237	355.257	640.417	519.861	119.577	118.98	235.748
ENSGALG00000001279	2019.45	-1.06694	0.253748	-4.20472	2.61e-05	0.000272163	2743.75	3390	2068.07	1198.92	1305.28	1410.68
ENSGALG00000006887	89.0128	1.76137	0.419332	4.20042	2.66e-05	0.000277047	43.5693	35.3915	42.8842	117.479	123.645	171.107
ENSGALG00000011443	4333.13	-1.11823	0.266259	-4.19978	2.67e-05	0.000277618	7841.36	5021.37	4936.93	3102.71	2749.36	2347.02
ENSGALG00000038520	140.104	-2.39801	0.571468	-4.19623	2.71e-05	0.000281043	184.332	95.2199	427.091	45.1037	38.4934	50.3816
ENSGALG00000003537	1464.14	-2.06868	0.493088	-4.19535	2.72e-05	0.000281798	1771.82	968.209	4354.06	624.109	365.104	701.54
ENSGALG00000012291	3292.92	1.04465	0.249108	4.19358	2.75e-05	0.000283669	1929.34	2214.49	2306.12	4964.55	5072.96	3270.05
ENSGALG00000012220	242.405	-2.09132	0.49922	-4.18917	2.8e-05	0.000288722	512.777	519.917	145.281	108.039	93.3173	75.0971
ENSGALG00000001377	1929.15	-1.00466	0.239985	-4.18634	2.83e-05	0.000292175	2314.76	2905.47	2504.79	1044.73	1263.28	1541.87
ENSGALG00000012341	2759.98	-1.06398	0.25422	-4.18528	2.85e-05	0.000293042	4246.33	4004.29	2952.01	1575.48	1599.23	2182.57
ENSGALG00000037791	2261.33	-1.1158	0.26664	-4.18467	2.86e-05	0.000293634	3596.14	2363.64	3323.96	1380.38	1729.87	1173.99
ENSGALG00000007084	314.918	1.30374	0.311611	4.18388	2.87e-05	0.000294484	164.223	144.094	236.3	501.385	402.431	441.077
ENSGALG00000032627	404.328	1.25189	0.29935	4.18204	2.89e-05	0.000296531	205.558	213.191	298.439	467.82	562.237	678.726
ENSGALG00000029223	1724.9	-1.08172	0.25884	-4.17909	2.93e-05	0.000300039	2295.77	2690.59	2042.69	909.416	1007.83	1403.08
ENSGALG00000004714	2749.58	-1.00781	0.24178	-4.16831	3.07e-05	0.000313472	4362.52	3652.06	3003.64	2068.48	1869.85	1540.92
ENSGALG00000015090	15882.8	-2.06622	0.495764	-4.16774	3.08e-05	0.000313886	28387.1	38116.6	10424.4	3673.33	4175.95	10519.3
ENSGALG00000010633	180.824	1.5093	0.36233	4.16555	3.11e-05	0.000316552	102.779	87.636	91.8946	351.389	193.633	257.612
ENSGALG00000006411	786.209	1.02787	0.246933	4.16253	3.15e-05	0.000320201	490.434	583.959	477.852	985.987	915.676	1263.34
ENSGALG00000005452	866.679	-1.49043	0.358304	-4.15968	3.19e-05	0.000323648	1574.08	1492.34	769.289	506.63	314.946	542.79
ENSGALG00000002723	1413.15	-1.13932	0.274053	-4.15729	3.22e-05	0.000325915	1805.33	2176.57	1850.15	720.61	746.539	1179.69
ENSGALG00000002666	821.37	-1.08631	0.261779	-4.14974	3.33e-05	0.000336465	1263.51	1231.12	855.933	597.886	486.417	493.359
ENSGALG00000013683	5367.85	-1.33605	0.321953	-4.14984	3.33e-05	0.000336465	10758.3	7148.23	5163.6	2768.11	2500.9	3867.98
ENSGALG00000038000	1027.67	1.08109	0.260535	4.14949	3.33e-05	0.000336631	741.795	555.309	682.646	1616.39	1085.98	1483.88
ENSGALG00000006670	3144.3	-2.00665	0.483657	-4.14891	3.34e-05	0.000337284	9120.51	2277.69	3708.17	1175.84	1802.19	781.39
ENSGALG00000005391	4662	1.09825	0.265098	4.1428	3.43e-05	0.000345201	2857.7	3469.21	2578.3	7846.99	6548.54	4671.23
ENSGALG00000019157	12.502	-7.011	1.69424	-4.13814	3.5e-05	0.000351273	41.335	11.7972	21.8797	0	0	0
ENSGALG00000014759	347.786	1.97447	0.477197	4.13765	3.51e-05	0.000351814	71.4983	149.15	202.168	644.039	286.951	732.91
ENSGALG00000001640	55.7882	2.18002	0.527961	4.12914	3.64e-05	0.000364031	24.5776	16.8531	19.2541	109.088	100.316	64.6405
ENSGALG00000006964	47.0201	-3.03724	0.736004	-4.12666	3.68e-05	0.000367348	37.9835	95.2199	118.15	4.19569	15.1641	11.4072
ENSGALG00000031447	30.1188	3.96592	0.961476	4.12483	3.71e-05	0.000369856	7.82013	3.37062	0	70.2778	43.1593	56.0852
ENSGALG00000004798	3260.89	-1.06741	0.258875	-4.12325	3.74e-05	0.000371764	3771.54	4689.37	4784.65	1840.86	1745.03	2733.91
ENSGALG00000034427	6547.84	-1.33492	0.324091	-4.11898	3.81e-05	0.000377641	7779.91	11338.8	9016.18	3078.59	2600.05	5473.53
ENSGALG00000010636	939.581	1.00782	0.244706	4.11846	3.81e-05	0.000378266	635.665	545.197	691.398	1116.05	1509.41	1139.76
ENSGALG00000031038	11935.7	1.35484	0.329135	4.11638	3.85e-05	0.000381481	4642.92	10041.9	5443.66	20086.9	17591.5	13807.4
ENSGALG00000016853	4299.22	1.03364	0.251126	4.11603	3.85e-05	0.000381847	3467.67	2742	2256.23	6052.28	6493.72	4783.4
ENSGALG00000004804	203.074	1.8419	0.447608	4.11498	3.87e-05	0.000383159	138.528	63.199	64.7638	427.961	293.95	230.044
ENSGALG00000016592	140594	1.01317	0.246253	4.11433	3.88e-05	0.000384007	114770	71982.9	92727.8	189328	211861	162895
ENSGALG00000043148	127.326	1.61362	0.392343	4.11277	3.91e-05	0.000386182	69.264	42.1327	77.0165	181.464	187.801	206.279
ENSGALG00000010209	904.222	1.25309	0.30482	4.11092	3.94e-05	0.000388615	541.823	676.651	385.082	1064.66	1162.97	1594.15
ENSGALG00000001642	1804.52	1.50497	0.366191	4.10979	3.96e-05	0.000390301	1209.89	1062.59	548.742	2862.51	3388.59	1754.8
ENSGALG00000013720	239.648	1.63917	0.398932	4.10891	3.98e-05	0.00039158	153.051	114.601	82.2676	510.825	298.615	278.525
ENSGALG00000010127	13622.5	1.09866	0.267734	4.10356	4.07e-05	0.000399393	8474.79	8661.64	8880.52	23099.4	20113.4	12505.1
ENSGALG00000004350	337.6	1.24405	0.303315	4.10152	4.1e-05	0.000402693	218.964	158.419	224.048	441.597	578.567	404.003
ENSGALG00000005171	2997.36	1.4935	0.364167	4.10114	4.11e-05	0.000403137	1623.24	1678.57	1411.68	5414.54	2128.8	5727.34
ENSGALG00000002888	468.116	-1.13662	0.277262	-4.09945	4.14e-05	0.000405852	596.564	693.504	640.637	223.421	300.948	353.622
ENSGALG00000026028	278.887	-1.1249	0.274638	-4.09595	4.2e-05	0.000410418	406.647	326.95	413.963	173.072	164.472	188.218
ENSGALG00000002771	2939.3	-1.68406	0.411149	-4.09597	4.2e-05	0.000410418	2451.05	3167.54	7831.17	1536.67	1459.25	1190.15
ENSGALG00000030031	8740.49	1.47591	0.360581	4.09315	4.26e-05	0.000414244	3110.18	3303.2	7453.97	14300	13783	10492.7
ENSGALG00000002354	680.09	-1.2973	0.31713	-4.09075	4.3e-05	0.000418083	1164.08	1097.98	638.886	383.906	328.944	466.743
ENSGALG00000035445	6672.82	-1.27155	0.311605	-4.08064	4.49e-05	0.000435222	7382.2	7754.1	13173.3	3957.59	4836.17	2933.54
ENSGALG00000004841	179.285	1.62279	0.398446	4.0728	4.65e-05	0.000448639	73.7327	74.9962	114.649	187.757	354.606	269.969
ENSGALG00000016485	3068.62	2.20277	0.541461	4.06819	4.74e-05	0.000457358	282.642	893.213	2109.2	5598.1	3841.17	5687.42
ENSGALG00000004948	462.485	1.12496	0.276543	4.06794	4.74e-05	0.000457587	250.244	303.355	318.568	618.864	516.745	767.131
ENSGALG00000008670	286.311	1.09144	0.268415	4.06623	4.78e-05	0.000460027	189.917	183.699	175.037	411.178	423.427	334.61
ENSGALG00000031312	502.07	1.40242	0.344899	4.06618	4.78e-05	0.000460027	335.149	335.376	156.658	727.952	724.376	732.91
ENSGALG00000003570	208538	1.52563	0.375981	4.05774	4.95e-05	0.000475611	83752.5	86531.3	152269	229483	217541	481648
ENSGALG00000011141	3828.99	-4.64996	1.1464	-4.05616	4.99e-05	0.000477837	12417.3	9302.9	373.705	263.28	389.6	227.192
ENSGALG00000042153	26.846	3.97653	0.9808	4.05438	5.03e-05	0.000481214	5.58581	4.21327	0	31.4677	61.8227	57.9864
ENSGALG00000012269	496.814	1.14854	0.283492	4.05139	5.09e-05	0.000486873	252.479	324.422	349.2	847.53	611.229	596.024
ENSGALG00000034992	331.96	-1.06905	0.263995	-4.04951	5.13e-05	0.00049025	468.091	411.215	469.975	227.616	181.969	232.896
ENSGALG00000013863	1047.03	1.09726	0.271162	4.04651	5.2e-05	0.000496022	538.472	621.879	840.179	1188.43	1453.42	1639.78
ENSGALG00000034751	449.843	2.82783	0.698983	4.04564	5.22e-05	0.000497244	234.604	79.2095	20.1293	616.767	396.599	1351.75
ENSGALG00000000747	653.322	-1.09072	0.270266	-4.03573	5.44e-05	0.000516822	710.515	1001.07	955.704	341.949	431.593	479.1
ENSGALG00000004176	2677.25	1.01354	0.251405	4.03152	5.54e-05	0.000525308	2080.16	1662.56	1578.84	4359.32	3546.06	2836.58
ENSGALG00000014846	5862.05	1.73308	0.430035	4.03008	5.58e-05	0.000527942	3171.62	3002.38	1959.54	9294.51	14066.4	3677.86
ENSGALG00000013971	13829.4	-1.13518	0.28193	-4.02647	5.66e-05	0.000535532	23441.4	15868	17709.4	7677.07	6779.5	11501.3
ENSGALG00000034988	309.547	1.1633	0.288911	4.0265	5.66e-05	0.000535532	201.089	220.775	151.407	399.64	479.418	404.954
ENSGALG00000001959	53.8553	2.05318	0.510164	4.02454	5.71e-05	0.000539645	18.9917	26.1223	17.5037	100.697	82.8191	76.9983
ENSGALG00000002194	3671.4	1.05083	0.261246	4.02239	5.76e-05	0.000543722	2255.55	2405.78	2510.04	3618.78	4845.5	6392.76
ENSGALG00000017867	85.3707	1.98124	0.492648	4.02161	5.78e-05	0.000545227	24.5776	51.4019	27.1308	155.241	149.308	104.566
ENSGALG00000007636	7023.49	4.61407	1.14802	4.01916	5.84e-05	0.000549737	148.583	496.323	1008.22	6262.07	3156.46	31069.3
ENSGALG00000013708	30077.7	1.02107	0.254173	4.01721	5.89e-05	0.000553682	18625.3	24580.2	16365.1	44973.6	44141.4	31780.3
ENSGALG00000025887	143.371	-2.12785	0.529702	-4.01708	5.89e-05	0.000553705	201.089	147.464	351.825	32.5166	40.8263	86.5042
ENSGALG00000020742	305.721	-1.66774	0.415256	-4.01619	5.91e-05	0.000555503	413.35	563.735	418.339	76.5714	144.642	217.687
ENSGALG00000009615	645.701	-1.16756	0.290898	-4.01363	5.98e-05	0.000560655	1111.58	706.144	862.934	378.661	484.084	330.807
ENSGALG00000009583	4799.6	-1.03358	0.257617	-4.01208	6.02e-05	0.000564037	7543.08	7129.69	4674.37	2743.98	3194.95	3511.5
ENSGALG00000004700	396.557	-1.27343	0.317441	-4.01155	6.03e-05	0.000564997	435.693	532.557	715.028	239.154	183.135	273.772
ENSGALG00000013036	4051.58	1.3673	0.340878	4.0111	6.04e-05	0.000565775	2465.58	2522.91	1802.01	6442.48	7818.83	3257.69
ENSGALG00000045092	314.081	1.14637	0.285892	4.00981	6.08e-05	0.00056794	197.738	154.206	234.55	446.841	438.591	412.559
ENSGALG00000008120	305.127	-1.46366	0.365016	-4.00985	6.08e-05	0.00056794	273.705	546.04	523.362	177.268	177.303	133.083
ENSGALG00000045204	649.068	1.02435	0.25555	4.00839	6.11e-05	0.000571061	329.563	449.977	503.233	883.193	864.352	864.092
ENSGALG00000010117	462.909	1.16562	0.290918	4.00671	6.16e-05	0.000573603	199.972	316.838	338.697	649.283	646.223	626.443
ENSGALG00000007981	459.053	1.154	0.288014	4.00674	6.16e-05	0.000573603	279.29	327.792	246.803	800.328	545.906	554.198
ENSGALG00000001428	1055.85	1.14898	0.286774	4.00656	6.16e-05	0.000573654	520.597	564.578	883.064	1451.71	1647.05	1268.1
ENSGALG00000007489	61.4428	2.3634	0.590065	4.00532	6.19e-05	0.000576067	27.929	24.437	7.87668	106.99	107.315	94.109
ENSGALG00000035836	30239.3	2.15478	0.538073	4.00463	6.21e-05	0.000577423	8053.62	9783.21	15435.7	30160.7	17009.4	100993
ENSGALG00000027269	181.97	1.52842	0.381806	4.00313	6.25e-05	0.000580784	98.3102	118.814	63.8886	318.873	279.952	211.983
ENSGALG00000034919	336.75	1.09763	0.274236	4.00249	6.27e-05	0.000582054	230.135	240.999	172.412	453.135	492.249	431.571
ENSGALG00000001651	267.982	1.27532	0.318935	3.99868	6.37e-05	0.000590861	175.394	163.475	131.278	323.068	482.917	331.758
ENSGALG00000004057	42417	1.61786	0.404628	3.99839	6.38e-05	0.000591277	8436.81	22759.2	31346.6	59991	63985.4	67982.8
ENSGALG00000000755	1214.6	1.02944	0.257508	3.99769	6.4e-05	0.000592713	855.746	615.98	925.073	1492.62	1498.91	1899.29
ENSGALG00000005256	457.187	-1.53612	0.384317	-3.99702	6.41e-05	0.000594088	962.993	586.487	490.98	177.268	193.633	331.758
ENSGALG00000042213	1472.18	-1.1367	0.284438	-3.99631	6.43e-05	0.000595539	1759.53	2643.41	1668.98	833.894	793.197	1134.06
ENSGALG00000019286	246.614	1.44415	0.361856	3.99096	6.58e-05	0.00060817	112.833	113.758	170.661	375.514	450.256	256.661
ENSGALG00000007963	388.621	-1.26249	0.316374	-3.99049	6.59e-05	0.000609038	405.53	500.536	739.533	228.665	216.963	240.501
ENSGALG00000004362	1096.32	1.0571	0.264942	3.98993	6.61e-05	0.000609835	748.498	625.249	761.413	1749.6	1598.06	1095.09
ENSGALG00000031170	158.524	3.09947	0.777086	3.98858	6.65e-05	0.000612996	4.46865	69.9403	24.5052	134.262	227.461	490.508
ENSGALG00000004285	3114.21	-1.38758	0.348054	-3.98668	6.7e-05	0.000616931	4568.07	6343.5	2607.18	1480.03	1510.57	2175.91
ENSGALG00000009070	20836.1	1.27799	0.320943	3.98198	6.83e-05	0.000627268	14218.1	13236.4	9046.81	36165.8	34288.3	18061.3
ENSGALG00000015244	321.269	-1.56884	0.394231	-3.97949	6.91e-05	0.00063286	643.485	431.439	366.703	224.469	159.806	101.714
ENSGALG00000025800	313.977	1.60774	0.404025	3.97932	6.91e-05	0.000633004	151.934	223.303	90.1443	391.248	414.096	613.134
ENSGALG00000000660	3612.32	1.05608	0.265577	3.97654	6.99e-05	0.000640083	2445.47	2516.16	2076.82	5667.33	5564.05	3404.08
ENSGALG00000003003	46.9617	2.29897	0.578519	3.97388	7.07e-05	0.000646268	11.1716	14.3251	21.8797	98.5987	71.1545	64.6405
ENSGALG00000010882	3887.17	-1.2943	0.325949	-3.97085	7.16e-05	0.000652829	6162.26	7247.67	3157.67	2063.23	2594.22	2097.97
ENSGALG00000017611	781.817	1.01979	0.256996	3.96811	7.24e-05	0.000659996	496.02	549.41	504.108	1048.92	817.693	1274.75
ENSGALG00000028214	105.091	-2.04883	0.516575	-3.96618	7.3e-05	0.000664355	249.127	96.0625	162.785	56.6418	32.6611	33.2709
ENSGALG00000017414	1297.02	-1.04712	0.264113	-3.96466	7.35e-05	0.000667551	1895.82	1770.42	1578.84	740.54	692.881	1103.64
ENSGALG00000041592	627.231	-1.10165	0.277953	-3.96343	7.39e-05	0.000669606	671.414	1016.24	879.563	378.661	344.108	473.397
ENSGALG00000033694	3131.44	1.44743	0.36536	3.96165	7.44e-05	0.000673549	885.909	1616.21	2538.04	4665.61	3923.99	5158.89
ENSGALG00000015751	10629.9	1.21202	0.305952	3.96147	7.45e-05	0.000673695	7035.88	6905.55	5288.75	16994.6	18444.2	9110.51
ENSGALG00000009399	541.997	1.20649	0.304836	3.95783	7.56e-05	0.000682624	440.162	240.999	302.815	727.952	848.021	692.034
ENSGALG00000033806	77.1545	3.0564	0.772304	3.95751	7.57e-05	0.000683202	15.6403	1.68531	32.3819	124.822	145.808	142.589
ENSGALG00000045949	23.5059	3.72558	0.941535	3.95692	7.59e-05	0.000684512	1.11716	3.37062	5.25112	22.0274	40.8263	68.4429
ENSGALG00000001096	7901.39	1.16648	0.294948	3.95486	7.66e-05	0.000690094	4549.08	6239.85	3821.94	13339.2	11730	7728.35
ENSGALG00000033513	4156.18	-1.1474	0.290288	-3.95262	7.73e-05	0.000695904	4083.23	6130.31	6967.36	2035.96	2493.91	3226.32
ENSGALG00000014496	1174.17	1.01478	0.25677	3.95209	7.75e-05	0.000696672	630.079	969.052	732.531	1768.48	1391.59	1553.27
ENSGALG00000012938	272.501	1.53392	0.388941	3.94384	8.02e-05	0.000718854	167.574	128.926	123.401	537.049	443.257	234.797
ENSGALG00000004038	1181.04	1.0762	0.272939	3.94303	8.05e-05	0.000720198	949.587	597.442	733.407	1915.33	1518.74	1371.71
ENSGALG00000008409	4175.42	1.98643	0.503835	3.94263	8.06e-05	0.000721026	782.013	950.514	3315.21	7282.67	8410.22	4311.9
ENSGALG00000007955	6393.33	1.29378	0.328285	3.94104	8.11e-05	0.000724705	2478.98	4281.52	4352.3	7484.06	7079.29	12683.8
ENSGALG00000005685	1563.54	-1.08062	0.274408	-3.93802	8.22e-05	0.000733508	2552.71	1595.99	2221.22	797.181	1084.81	1129.31
ENSGALG00000041790	1031.07	-1.30859	0.332582	-3.93465	8.33e-05	0.000743477	1236.7	2187.53	982.835	590.544	568.069	620.739
ENSGALG00000015878	643.271	-1.27418	0.323888	-3.93402	8.35e-05	0.000744525	568.635	1028.04	1133.37	391.248	409.43	328.906
ENSGALG00000001183	20462.8	-1.45478	0.369803	-3.93394	8.36e-05	0.000744525	44322.3	30617	15020	9334.36	13051.6	10431.8
ENSGALG00000036106	5267.95	1.0587	0.269399	3.92986	8.5e-05	0.000755719	2415.3	4023.67	3812.31	6871.49	6162.44	8322.47
ENSGALG00000004195	294.198	-1.33561	0.339934	-3.92903	8.53e-05	0.000757196	413.35	324.422	526.863	189.855	122.479	188.218
ENSGALG00000011484	45.1709	3.6974	0.940995	3.92925	8.52e-05	0.000757196	11.1716	8.42654	0	111.186	100.316	39.925
ENSGALG00000009747	2500.58	1.1665	0.297203	3.92492	8.68e-05	0.000769449	1770.7	1554.7	1298.78	4062.48	4079.13	2237.7
ENSGALG00000025946	234.088	-1.27008	0.323632	-3.92445	8.69e-05	0.00076961	332.914	248.583	411.338	142.654	138.81	130.232
ENSGALG00000039869	9.66771	6.8098	1.73524	3.92441	8.69e-05	0.00076961	0	0	0	20.9785	15.1641	21.8637
ENSGALG00000017004	364.747	-1.07191	0.273151	-3.92424	8.7e-05	0.00076961	480.38	442.393	560.12	275.867	226.295	203.428
ENSGALG00000000911	17.6935	-3.73372	0.951861	-3.92254	8.76e-05	0.000773902	33.5149	35.3915	29.7564	2.09785	3.4994	1.90119
ENSGALG00000010718	838.176	-1.30915	0.334121	-3.91819	8.92e-05	0.000786342	1398.69	1440.1	744.784	425.863	414.096	605.53
ENSGALG00000030313	222.773	1.21694	0.310782	3.91573	9.01e-05	0.000793659	150.817	101.961	149.657	326.215	300.948	307.043
ENSGALG00000012171	1250.13	-1.37536	0.351277	-3.91531	9.03e-05	0.000794431	2235.44	2101.58	1077.36	885.291	506.247	694.886
ENSGALG00000007677	3797.54	1.01858	0.260397	3.91165	9.17e-05	0.00080475	3371.59	2158.04	2001.55	5086.23	5117.29	5050.52
ENSGALG00000031918	383.513	1.13603	0.290617	3.90903	9.27e-05	0.00081269	287.111	256.167	176.788	562.223	522.577	496.211
ENSGALG00000008291	1723.87	1.27587	0.326463	3.90817	9.3e-05	0.000815188	881.441	1247.13	894.441	2153.44	1676.21	3490.59
ENSGALG00000029295	2707.42	1.06454	0.27266	3.90429	9.45e-05	0.000827959	1810.92	2161.41	1282.15	4293.24	3635.88	3060.92
ENSGALG00000005579	1485.66	1.25217	0.320757	3.9038	9.47e-05	0.000829206	1080.3	735.637	820.05	1975.12	2889.34	1413.54
ENSGALG00000034625	4068.52	-1.04814	0.268754	-3.90001	9.62e-05	0.000839957	6261.69	5790.72	4402.19	2013.93	2626.88	3315.68
ENSGALG00000026195	448.817	1.08006	0.276942	3.89995	9.62e-05	0.000839957	303.868	340.432	220.547	667.115	571.569	589.37
ENSGALG00000005522	1795.79	1.05269	0.269998	3.89887	9.66e-05	0.000843305	1512.64	831.699	1161.37	2419.87	2409.92	2439.23
ENSGALG00000026810	9.54712	6.79014	1.7437	3.89411	9.86e-05	0.000858744	0	0	0	22.0274	20.9964	14.2589
ENSGALG00000043400	148.141	1.42697	0.366595	3.8925	9.92e-05	0.000864015	77.0842	64.0417	99.7713	177.268	247.291	223.39
ENSGALG00000003301	68.1955	2.07097	0.532122	3.89191	9.95e-05	0.000865679	17.8746	19.381	41.1338	117.479	120.146	93.1584
ENSGALG00000010864	125.569	-3.36727	0.865433	-3.89085	9.99e-05	0.000868602	96.0759	42.1327	548.742	8.39138	20.9964	37.0732
ENSGALG00000044726	895.967	-1.19768	0.307945	-3.88925	0.000100554	0.000873484	1119.4	1102.19	1521.95	362.927	633.391	635.949
ENSGALG00000032028	2391.25	1.07408	0.276252	3.88805	0.000101051	0.000876046	1524.93	1853	1241.89	2768.11	4198.11	2761.48
ENSGALG00000036133	5471.03	-1.1756	0.302795	-3.88251	0.000103385	0.000894043	6076.24	9273.41	7404.08	2789.09	2603.55	4679.78
ENSGALG00000003078	8197.91	1.1556	0.297834	3.88002	0.00010445	0.000901455	6461.66	5674.43	3103.41	12194.8	10924	10829.2
ENSGALG00000001405	3224.7	-1.02939	0.265376	-3.87898	0.000104894	0.00090394	4359.17	5403.94	3223.31	1940.51	1931.67	2489.61
ENSGALG00000023131	355.185	1.04394	0.269116	3.87915	0.000104821	0.00090394	207.792	259.537	228.424	413.276	473.585	548.494
ENSGALG00000006374	153.192	-1.60847	0.414733	-3.87831	0.000105183	0.000905984	230.135	285.66	175.913	69.2289	104.982	53.2334
ENSGALG00000015496	7895.65	1.00731	0.259839	3.87666	0.000105901	0.000910866	4724.48	5089.63	5923.27	11832.9	12316.7	7486.89
ENSGALG00000006508	9.75755	6.8213	1.76004	3.87564	0.000106344	0.000913263	0	0	0	11.5382	27.9952	19.0119
ENSGALG00000031214	1755.65	1.01948	0.263132	3.87441	0.000106885	0.000917	1310.43	1178.03	991.587	2935.94	2306.1	1811.84
ENSGALG00000007685	549.612	-1.21471	0.313803	-3.87095	0.000108414	0.000928742	706.046	720.469	878.688	266.426	265.954	460.089
ENSGALG00000002403	3307.34	-1.28415	0.331755	-3.87077	0.00010849	0.000928938	2993.99	6641.8	4431.07	1898.55	2358.6	1520
ENSGALG00000035138	1415.87	-1.00529	0.25995	-3.86726	0.000110064	0.00094148	1721.55	2456.34	1492.19	917.808	983.331	923.979
ENSGALG00000032143	148.613	-1.99625	0.516603	-3.86419	0.00011146	0.000951085	392.124	204.765	116.4	71.3268	44.3257	62.7393
ENSGALG00000008517	1116.03	1.10134	0.285053	3.86363	0.000111714	0.000952784	875.855	701.088	552.243	1502.06	1860.51	1204.41
ENSGALG00000013757	5324.91	1.0578	0.27386	3.86254	0.000112214	0.000956574	4083.23	3023.44	3260.95	8191.04	8376.4	5014.39
ENSGALG00000002707	170.372	-1.87445	0.485629	-3.85985	0.000113457	0.000965901	218.964	391.834	192.541	106.99	39.6599	72.2453
ENSGALG00000022440	109.267	1.65523	0.428836	3.85981	0.000113475	0.000965901	46.9208	52.2445	58.6375	225.518	156.307	115.973
ENSGALG00000030932	9.73342	6.81685	1.76626	3.85948	0.00011363	0.000966743	0	0	0	17.8317	29.1617	11.4072
ENSGALG00000012769	805.604	1.21387	0.314627	3.85814	0.000114252	0.000971083	301.634	519.075	634.511	1143.33	1069.65	1165.43
ENSGALG00000005632	772.077	-1.0688	0.277469	-3.85198	0.000117167	0.000991974	861.332	887.314	1388.05	486.7	521.411	487.656
ENSGALG00000006076	173.867	1.63395	0.424265	3.85126	0.000117511	0.000992955	79.3185	48.8739	126.027	291.601	242.625	254.76
ENSGALG00000040035	876.805	-1.6551	0.429815	-3.85073	0.000117764	0.000994124	1138.39	2036.69	818.3	301.041	311.447	654.961
ENSGALG00000014678	1112.13	-1.23707	0.321461	-3.84827	0.000118956	0.00100321	1949.45	1686.15	1050.22	554.88	572.735	859.339
ENSGALG00000011347	465.539	1.43039	0.371833	3.84687	0.000119635	0.00100795	184.332	299.985	271.308	611.522	447.923	978.163
ENSGALG00000025542	82.7382	1.60652	0.417801	3.84518	0.000120463	0.00101345	39.1007	34.5488	49.0105	113.284	138.81	121.676
ENSGALG00000015630	11.0575	-6.83451	1.77801	-3.84391	0.000121088	0.00101773	35.7492	23.5943	7.0015	0	0	0
ENSGALG00000043964	1402.81	1.17673	0.306174	3.84334	0.00012137	0.00101869	1074.71	944.615	562.745	2152.39	1565.4	2116.98
ENSGALG00000029383	1316.22	-1.38836	0.361526	-3.84028	0.000122893	0.00102891	1223.29	2816.15	1675.11	732.148	534.242	916.375
ENSGALG00000029033	107.265	1.58459	0.412885	3.83785	0.000124117	0.00103815	55.8581	65.727	39.3834	194.051	136.477	152.095
ENSGALG00000043150	212.54	1.12364	0.292906	3.83617	0.000124969	0.00104378	124.005	128.083	148.782	273.769	327.777	272.821
ENSGALG00000017291	830.482	-1.14805	0.299639	-3.83145	0.000127392	0.00106197	1438.9	755.86	1239.26	542.293	477.085	529.482
ENSGALG00000042803	1283.43	1.14829	0.30023	3.82469	0.000130934	0.00108879	626.728	735.637	1030.97	1935.26	2076.31	1295.66
ENSGALG00000010998	93.9019	1.67108	0.436929	3.8246	0.000130986	0.00108879	54.7409	29.4929	50.7608	161.534	127.145	139.738
ENSGALG00000039163	1769.83	-1.09977	0.287574	-3.8243	0.000131144	0.00108958	2063.4	3111.08	2066.32	929.346	1012.49	1436.35
ENSGALG00000003736	514.867	-1.10933	0.290154	-3.82325	0.000131704	0.00109319	660.243	866.248	584.625	354.536	256.623	366.93
ENSGALG00000031826	72.2636	-2.11709	0.553829	-3.82264	0.00013203	0.00109537	168.691	84.2654	99.7713	31.4677	15.1641	34.2215
ENSGALG00000032746	5125.38	-1.27911	0.334815	-3.82034	0.000133268	0.00110406	4766.93	6405.85	10605.5	3764.58	2461.24	2748.17
ENSGALG00000036775	4229.25	-1.30207	0.340939	-3.81908	0.000133948	0.00110916	7841.36	6790.95	3421.98	1898.55	2457.75	2964.91
ENSGALG00000004234	659.241	-1.08747	0.285251	-3.81233	0.000137664	0.00113722	932.83	1105.56	651.139	384.955	471.253	409.707
ENSGALG00000000672	330.56	-1.14729	0.301361	-3.80703	0.000140645	0.00115854	414.467	472.729	479.602	170.974	178.469	267.118
ENSGALG00000009510	389.275	1.37479	0.361139	3.80683	0.000140761	0.00115894	304.985	203.922	141.78	665.017	575.068	444.879
ENSGALG00000022718	40.4675	2.54123	0.667946	3.80454	0.000142066	0.00116802	12.2888	8.42654	14.8782	49.2994	108.481	49.431
ENSGALG00000002725	927.149	-1.44049	0.378739	-3.80337	0.000142738	0.00117299	1545.03	1850.47	669.518	456.281	573.902	467.693
ENSGALG00000040380	609.189	1.2061	0.317534	3.79835	0.000145662	0.00119026	466.974	386.778	252.054	671.311	948.337	929.683
ENSGALG00000039895	217.207	-1.55198	0.408575	-3.79851	0.000145568	0.00119026	211.144	424.698	336.072	134.262	73.4874	123.577
ENSGALG00000036920	5033.76	1.44005	0.3791	3.7986	0.000145514	0.00119026	1808.68	3116.13	3208.44	5269.79	5160.45	11639.1
ENSGALG00000015594	413.055	1.02448	0.269976	3.79471	0.000147816	0.00120672	239.073	258.695	318.568	477.26	633.391	551.346
ENSGALG00000042538	3670.92	-1.40885	0.371448	-3.79287	0.000148917	0.00121457	4518.92	8102.12	3379.1	1953.09	1417.26	2655.01
ENSGALG00000009057	1113.29	1.03188	0.272117	3.79204	0.000149414	0.00121805	869.152	744.063	581.124	1185.28	1775.36	1524.76
ENSGALG00000040969	4623.08	-1.45045	0.382639	-3.79065	0.000150252	0.0012239	7226.92	8612.76	4468.7	1749.6	1770.7	3909.8
ENSGALG00000034737	65.2754	-2.21946	0.585514	-3.79062	0.000150273	0.0012239	74.8498	168.531	78.7668	17.8317	32.6611	19.0119
ENSGALG00000005830	500.128	-1.46578	0.38687	-3.78881	0.00015137	0.00123111	561.932	1055.85	585.5	180.415	247.291	369.782
ENSGALG00000036470	123.279	-1.82286	0.481364	-3.78687	0.000152558	0.00123917	161.988	114.601	300.189	53.4951	46.6587	62.7393
ENSGALG00000005533	864.805	-1.05503	0.278622	-3.78659	0.000152729	0.00123926	1337.24	1238.7	927.698	511.874	468.92	704.392
ENSGALG00000041299	254.757	-1.28446	0.339372	-3.78482	0.000153822	0.00124696	365.312	286.502	431.467	154.192	180.802	110.269
ENSGALG00000006445	228.814	-1.39789	0.369885	-3.77924	0.000157305	0.00127341	227.901	428.068	338.697	132.164	148.141	97.9114
ENSGALG00000006651	107.224	1.71562	0.454203	3.7772	0.000158599	0.00128268	44.6865	33.7062	71.7653	161.534	132.977	198.675
ENSGALG00000016917	2417.22	1.02933	0.272578	3.77628	0.000159186	0.00128581	1152.91	1496.55	2118.83	3146.77	3414.25	3174.04
ENSGALG00000032491	47.1536	2.52932	0.669847	3.77597	0.000159387	0.00128666	18.9917	17.6957	5.25112	100.697	85.1521	55.1346
ENSGALG00000008700	8902.96	1.04025	0.275595	3.77456	0.000160289	0.00129334	4343.52	5880.04	7251.8	9594.5	14599.5	11748.4
ENSGALG00000024094	934.788	-1.29819	0.344001	-3.7738	0.000160779	0.00129549	1066.89	1668.45	1252.39	405.933	422.261	792.797
ENSGALG00000015040	1608.16	1.0748	0.28491	3.77242	0.000161671	0.00130207	778.662	1148.54	1178	1707.65	2740.03	2096.06
ENSGALG00000008659	99.741	1.76399	0.467654	3.77199	0.000161948	0.00130249	43.5693	27.8076	64.7638	185.659	138.81	137.836
ENSGALG00000012992	5611.99	-1.00236	0.265726	-3.77216	0.000161843	0.00130249	6677.28	9291.1	6492.14	3190.82	3274.27	4746.33
ENSGALG00000002899	9185.96	-1.60647	0.425951	-3.7715	0.000162267	0.00130444	12629.5	22144.1	6716.18	4133.81	6392.24	3099.89
ENSGALG00000004496	3555.44	-1.03521	0.275078	-3.76332	0.00016767	0.00134663	3458.73	4683.47	6194.57	2652.73	2017.99	2325.16
ENSGALG00000027562	117.733	-1.3324	0.354202	-3.76168	0.000168776	0.00135489	160.871	179.485	165.41	70.2778	57.1569	73.1959
ENSGALG00000007079	1186.73	-1.13798	0.302663	-3.7599	0.000169984	0.00136305	1556.21	1241.23	2097.82	781.448	892.347	551.346
ENSGALG00000023411	252.279	-1.33147	0.354633	-3.7545	0.000173686	0.00139021	493.785	318.523	271.308	119.577	146.975	163.503
ENSGALG00000032239	8791.05	1.40044	0.373476	3.74974	0.000177016	0.0014106	6351.06	4675.04	3465.74	17037.7	14523.7	6693.15
ENSGALG00000037052	219.647	1.20621	0.321693	3.74958	0.000177129	0.00141085	117.302	113.758	167.161	267.475	339.442	312.746
ENSGALG00000026780	80.8975	1.76407	0.470953	3.74573	0.000179867	0.00142789	44.6865	34.5488	31.5067	124.822	86.3185	163.503
ENSGALG00000012024	815.582	-1.02488	0.273673	-3.74492	0.000180452	0.00143075	884.792	1241.23	1155.25	543.342	423.427	645.455
ENSGALG00000011659	16859.1	1.4328	0.382649	3.74444	0.0001808	0.00143286	13398.1	9128.47	4815.28	21682.3	33401.8	18728.6
ENSGALG00000011937	1975.29	-1.16359	0.31085	-3.74325	0.000181657	0.001439	2081.27	3341.97	2769.97	1476.88	1371.76	809.908
ENSGALG00000031978	2772.17	1.24055	0.331442	3.74289	0.000181915	0.00143972	1071.36	1443.47	2430.39	4056.18	4429.07	3202.56
ENSGALG00000010645	308.49	1.54608	0.413122	3.74244	0.000182245	0.00144168	128.474	191.282	152.283	322.019	327.777	729.107
ENSGALG00000004047	5843.61	1.02451	0.273864	3.74095	0.000183329	0.0014496	2665.55	4911.83	3976.85	6900.86	8062.62	8543.96
ENSGALG00000020534	938.985	-1.01776	0.272186	-3.73922	0.000184593	0.00145743	1602.01	1223.53	946.077	570.614	671.885	619.789
ENSGALG00000028373	122.332	-1.62963	0.435832	-3.73913	0.000184657	0.00145743	163.106	126.398	265.182	68.18	55.9904	55.1346
ENSGALG00000001845	426.883	-1.06003	0.283653	-3.73706	0.000186182	0.00146614	494.903	597.442	638.886	320.97	213.463	295.635
ENSGALG00000039628	332.165	-1.17619	0.315242	-3.73108	0.000190664	0.00149493	458.036	582.274	341.323	177.268	208.798	225.291
ENSGALG00000000946	1498.91	1.2062	0.32367	3.72664	0.000194053	0.00151779	841.223	1096.29	781.542	3038.73	1663.38	1572.29
ENSGALG00000026263	100.351	2.6118	0.701021	3.72571	0.00019477	0.00152134	27.929	50.5592	6.12631	227.616	92.1509	197.724
ENSGALG00000027533	125.616	-1.36671	0.367077	-3.72322	0.000196695	0.00153431	150.817	205.608	186.415	80.7671	71.1545	58.937
ENSGALG00000037164	1138.45	-1.13933	0.306145	-3.72153	0.000198022	0.00154258	2158.36	1362.57	1177.13	733.197	817.693	581.765
ENSGALG00000027501	20927.7	-1.19392	0.321286	-3.71608	0.000202338	0.00157056	20991.5	36133.8	30249.1	10944.5	9330.57	17916.8
ENSGALG00000002267	1541.8	-1.01454	0.273007	-3.71615	0.000202279	0.00157056	2554.95	1962.54	1670.73	788.79	1134.97	1138.81
ENSGALG00000004974	1010.91	1.15122	0.310124	3.71213	0.000205518	0.00159098	704.929	442.393	736.032	1729.67	1406.76	1045.66
ENSGALG00000040741	641.527	-1.11481	0.300773	-3.70647	0.000210164	0.00162044	814.411	1123.26	695.774	335.655	379.102	500.964
ENSGALG00000011388	4864.92	1.02826	0.27778	3.70172	0.000214146	0.00164602	3923.47	2465.61	3214.56	6764.5	7893.48	4927.89
ENSGALG00000040259	733.072	1.30762	0.35323	3.70189	0.000214002	0.00164602	354.14	490.425	420.965	770.958	779.2	1582.74
ENSGALG00000029576	13739.6	1.18379	0.319813	3.70151	0.000214317	0.00164661	7555.36	8435.81	9205.22	24819.6	21596	10825.4
ENSGALG00000015101	113.328	-1.69406	0.457751	-3.70082	0.000214904	0.00164966	221.198	163.475	134.779	76.5714	47.8251	36.1227
ENSGALG00000003863	859.864	-1.23163	0.333314	-3.69509	0.000219806	0.00168431	1014.38	920.178	1683.86	381.808	524.91	634.048
ENSGALG00000010324	1488.56	1.21702	0.329458	3.694	0.00022075	0.00169079	1013.27	1158.65	514.61	2264.62	2173.13	1807.08
ENSGALG00000040921	955.681	1.06038	0.287072	3.69378	0.000220942	0.00169151	740.678	690.133	427.966	1171.65	1480.25	1223.42
ENSGALG00000041896	1023.39	-1.01533	0.274991	-3.69222	0.000222302	0.00170118	1463.48	1394.59	1250.64	548.587	580.9	902.116
ENSGALG00000025672	199.357	-1.23465	0.33441	-3.69203	0.000222468	0.0017017	279.29	233.415	326.445	100.697	146.975	109.319
ENSGALG00000013689	4359.07	1.10787	0.300169	3.69084	0.000223518	0.00170898	3238.65	2632.45	2418.14	6643.88	7445.56	3775.77
ENSGALG00000039170	42.815	2.30097	0.623552	3.69011	0.00022416	0.00171313	13.4059	19.381	10.5022	48.2505	66.4886	98.862
ENSGALG00000016609	141.949	1.47636	0.400185	3.68918	0.000224979	0.00171863	67.0297	102.804	55.1368	172.023	212.297	242.402
ENSGALG00000006824	1759.1	-1.02958	0.279095	-3.68901	0.000225131	0.00171904	1999.72	2715.03	2370.01	992.281	936.673	1540.92
ENSGALG00000027202	33.5674	2.6296	0.713426	3.68587	0.000227919	0.00173574	4.46865	8.42654	14.8782	74.4735	47.8251	51.3322
ENSGALG00000013043	252.046	1.0649	0.288932	3.68565	0.00022812	0.00173652	158.637	171.901	158.409	404.884	326.611	291.833
ENSGALG00000004667	1367.95	-1.03667	0.28132	-3.68501	0.000228693	0.00173935	1721.55	2174.89	1621.72	660.821	884.182	1144.52
ENSGALG00000034358	8525.38	-1.50823	0.409515	-3.68296	0.000230539	0.00175262	7724.06	21526.4	8596.96	3879.97	3491.23	5933.62
ENSGALG00000019228	3864.01	1.17447	0.318962	3.68217	0.000231254	0.00175729	2824.18	2868.39	1425.68	6178.16	5611.87	4275.78
ENSGALG00000014964	561.319	1.16144	0.315491	3.68138	0.000231978	0.00176202	342.969	320.208	377.206	1044.73	752.371	530.433
ENSGALG00000002955	522.203	-1.20582	0.327581	-3.68097	0.000232345	0.00176403	549.644	972.423	663.392	238.105	341.775	367.881
ENSGALG00000028046	52652.2	1.05979	0.287939	3.68061	0.000232675	0.00176577	36836.2	40615.1	24963.8	73997.3	87593.5	51907.3
ENSGALG00000026965	529.488	1.18467	0.321913	3.68008	0.000233157	0.00176788	213.378	398.575	357.951	640.892	685.882	880.252
ENSGALG00000041266	30.0064	-2.47954	0.67472	-3.67491	0.00023793	0.00179622	49.1551	63.199	40.2586	10.4892	9.33173	7.60477
ENSGALG00000000557	1851.32	-1.18004	0.321144	-3.67449	0.000238327	0.00179843	3054.32	3121.19	1531.58	1038.43	1022.99	1339.39
ENSGALG00000003919	1296.11	1.06102	0.288825	3.67356	0.000239195	0.00180342	665.828	948.828	904.068	1578.63	2303.77	1375.51
ENSGALG00000023725	398.871	1.20134	0.327106	3.67262	0.000240074	0.00180847	240.19	176.957	308.066	498.238	696.381	473.397
ENSGALG00000023554	269.888	1.10633	0.301762	3.66623	0.000246157	0.00184629	207.792	154.206	152.283	337.753	334.776	432.521
ENSGALG00000000625	100.816	-1.70027	0.464217	-3.66267	0.000249599	0.00186887	138.528	149.992	174.162	70.2778	29.1617	42.7768
ENSGALG00000004882	2111.02	1.17947	0.322073	3.66211	0.000250149	0.0018721	1721.55	1330.55	827.927	3316.69	3239.28	2230.1
ENSGALG00000016954	29.4596	3.73909	1.02124	3.66132	0.000250922	0.00187538	0	5.05592	7.0015	18.8806	68.8215	76.9983
ENSGALG00000001725	2307.13	-1.12856	0.3084	-3.6594	0.000252806	0.00188718	2113.67	2950.13	4434.57	1417.09	1286.61	1640.73
ENSGALG00000025435	11.3954	6.06327	1.65701	3.65918	0.000253028	0.00188733	0	0	0.875187	19.9295	36.1605	11.4072
ENSGALG00000004245	3942.32	1.02054	0.279103	3.65651	0.000255675	0.00190287	3193.97	2765.59	1851.02	6408.92	4899.16	4535.29
ENSGALG00000005268	282.274	1.41088	0.386025	3.65488	0.000257299	0.00191332	111.716	183.699	167.161	324.117	313.78	593.172
ENSGALG00000035297	1003.68	-1.23331	0.337463	-3.65466	0.000257527	0.00191419	875.855	2015.63	1332.91	622.011	661.387	514.272
ENSGALG00000017366	2985.36	1.11041	0.303885	3.65405	0.000258138	0.00191709	2203.04	1594.3	1872.9	4737.98	4930.65	2573.26
ENSGALG00000042148	7730.99	-1.43028	0.39154	-3.65297	0.000259229	0.00192437	6858.26	18546	8428.05	3413.2	3588.05	5552.43
ENSGALG00000034430	670.237	1.31768	0.360872	3.65138	0.00026083	0.00193543	460.271	364.869	326.445	1246.12	1089.48	534.235
ENSGALG00000028879	2088.67	1.13239	0.310203	3.65049	0.000261744	0.00194138	1666.81	1387.01	872.561	3561.09	2762.19	2282.38
ENSGALG00000005996	94.804	-1.63051	0.446759	-3.64965	0.000262602	0.00194549	173.16	132.297	124.277	50.3483	58.3233	30.4191
ENSGALG00000037867	1780.43	1.03948	0.285038	3.64681	0.000265514	0.00196347	1197.6	1176.34	1121.99	2674.75	2945.33	1566.58
ENSGALG00000017229	489.035	-1.19575	0.328071	-3.64478	0.00026762	0.00197736	889.261	483.683	669.518	297.894	358.105	235.748
ENSGALG00000027902	1518.01	1.16522	0.319743	3.64424	0.000268185	0.00197985	887.026	1322.97	598.628	1869.18	2098.47	2331.81
ENSGALG00000009844	222.733	-6.70338	1.84109	-3.64098	0.000271599	0.00200249	461.388	518.232	343.948	0	12.8311	0
ENSGALG00000010863	232.101	1.19671	0.32869	3.64085	0.000271745	0.00200272	126.239	119.657	176.788	298.943	389.6	281.376
ENSGALG00000016932	685.838	1.54096	0.423506	3.63858	0.000274146	0.00201785	230.135	272.177	549.617	1333.18	1129.14	600.777
ENSGALG00000026313	836.605	-1.59111	0.437309	-3.63842	0.000274315	0.00201824	794.302	763.444	2210.72	323.068	505.08	423.015
ENSGALG00000035993	331.03	1.52324	0.418873	3.63653	0.000276337	0.00203139	118.419	278.076	115.525	521.315	566.903	385.942
ENSGALG00000006700	1232.29	-1.3438	0.370083	-3.63109	0.000282226	0.00206942	1183.07	2333.31	1788.01	609.424	466.587	1013.34
ENSGALG00000004474	217.38	-1.47583	0.406761	-3.62825	0.000285348	0.00209143	341.851	267.964	349.2	69.2289	171.471	104.566
ENSGALG00000000616	506.849	-1.76128	0.485494	-3.62782	0.000285827	0.00209405	1459.01	401.103	488.354	226.567	278.786	187.267
ENSGALG00000007389	339.572	1.28994	0.35561	3.6274	0.000286293	0.00209658	144.114	167.688	279.185	389.15	484.084	573.209
ENSGALG00000013001	4960.64	-2.04583	0.564476	-3.6243	0.000289748	0.0021192	13712	8504.06	1745.12	1251.36	1781.19	2770.04
ENSGALG00000033017	48.2642	3.96061	1.09307	3.62339	0.00029077	0.00212578	0	6.74123	10.5022	182.513	12.8311	76.9983
ENSGALG00000036447	215.48	-1.64165	0.45316	-3.62266	0.000291588	0.00213086	449.099	328.635	201.293	144.751	107.315	61.7887
ENSGALG00000030220	702.972	-1.61438	0.44567	-3.62236	0.00029193	0.00213247	981.985	1723.23	474.351	282.16	310.28	445.83
ENSGALG00000028636	600.3	1.23645	0.341523	3.62041	0.000294141	0.00214591	387.655	449.134	236.3	876.9	1035.82	615.986
ENSGALG00000039141	1665.49	-1.01635	0.281178	-3.6146	0.000300813	0.00218866	1883.53	2564.2	2239.6	847.53	1000.83	1457.26
ENSGALG00000021443	100.611	-2.07821	0.575072	-3.61383	0.000301702	0.00219369	80.4356	144.094	263.431	56.6418	31.4946	27.5673
ENSGALG00000025021	8.10938	6.5548	1.81488	3.61169	0.000304209	0.00221007	0	0	0	15.7338	18.6635	14.2589
ENSGALG00000001329	2738.24	-1.00101	0.277194	-3.6112	0.00030478	0.00221236	3372.71	3428.76	4154.51	1389.82	1622.56	2461.09
ENSGALG00000012882	6293.75	1.22247	0.3387	3.60931	0.000307017	0.00222488	4580.36	4768.58	1979.67	9034.37	9455.38	7944.13
ENSGALG00000037780	190.335	-1.42146	0.394079	-3.60704	0.000309712	0.0022416	227.901	227.517	376.33	124.822	72.3209	113.121
ENSGALG00000028005	3150.2	-1.48822	0.413076	-3.60279	0.000314825	0.00227481	4807.15	6701.63	2426.02	1757.99	971.667	2236.75
ENSGALG00000016507	95.7171	-3.16005	0.877089	-3.60288	0.000314712	0.00227481	198.855	219.933	98.0209	25.1741	0	32.3203
ENSGALG00000007077	31832.6	1.74385	0.484177	3.60168	0.000316173	0.00228197	8077.08	15826.7	20010.3	27256.3	28682.2	91143.2
ENSGALG00000040573	51828.9	-1.53198	0.425416	-3.60113	0.000316832	0.00228551	47071.6	52714.7	131282	37038.5	25599.3	17266.6
ENSGALG00000008401	797.829	-1.04681	0.290774	-3.60007	0.000318134	0.00229395	1242.28	1228.59	755.286	521.315	444.424	595.073
ENSGALG00000026674	263.382	1.34292	0.373082	3.59952	0.0003188	0.00229684	154.168	151.678	140.905	503.483	404.764	225.291
ENSGALG00000005714	5085.75	-1.04835	0.291242	-3.59957	0.000318743	0.00229684	6475.07	7761.68	6332.85	2622.31	2625.72	4696.9
ENSGALG00000004372	418.579	-1.55413	0.431832	-3.59893	0.000319532	0.00230073	988.688	551.938	333.446	202.442	162.139	272.821
ENSGALG00000010716	7380.5	1.62358	0.451137	3.59887	0.000319605	0.00230073	5846.11	3191.13	1813.39	13444	14249.6	5738.75
ENSGALG00000040249	49.2741	3.98092	1.10663	3.59732	0.000321509	0.00231348	14.5231	1.68531	1.75037	12.5871	209.964	55.1346
ENSGALG00000011902	216.676	-1.44718	0.402505	-3.59543	0.000323853	0.00232841	318.391	196.338	436.718	134.262	89.8179	124.528
ENSGALG00000006586	505.647	-1.12205	0.312105	-3.59509	0.000324277	0.0023305	703.812	781.14	594.252	233.91	293.95	426.818
ENSGALG00000004741	4786.86	-1.21813	0.338888	-3.5945	0.000325019	0.00233197	8367.54	8117.28	3602.27	3318.79	2812.35	2502.92
ENSGALG00000021931	19487.6	4.64365	1.29305	3.59125	0.000329101	0.0023576	106.13	141.566	4249.91	37053.2	50617.7	24757.3
ENSGALG00000031035	10345	1.09989	0.306282	3.59111	0.000329271	0.0023576	4813.85	5255.63	9676.07	12526.2	14899.3	14898.7
ENSGALG00000031000	179.901	1.49318	0.416313	3.58669	0.000334903	0.00239201	50.2723	111.23	120.776	301.041	235.626	260.463
ENSGALG00000006147	27059	-1.07881	0.300859	-3.58575	0.000336109	0.00239865	42987.3	42842.2	24359.1	22080.9	15985.3	14099.2
ENSGALG00000005718	8.68978	6.6544	1.85624	3.58489	0.000337217	0.00240557	0	0	0	29.3698	15.1641	7.60477
ENSGALG00000012699	875.367	1.10951	0.30959	3.5838	0.000338637	0.00241371	504.957	568.791	589.001	1276.54	1546.73	766.18
ENSGALG00000043545	2465.33	1.03681	0.289512	3.58125	0.000341952	0.00243534	1503.7	1525.2	1817.76	3861.09	3936.82	2147.4
ENSGALG00000017652	341.997	-2.4736	0.691157	-3.57893	0.000345004	0.00245406	1278.03	366.554	94.5202	96.5009	95.6503	120.726
ENSGALG00000043044	10061.4	1.29931	0.363197	3.57744	0.00034698	0.0024671	6508.58	4883.18	6050.17	17012.5	18964.4	6949.81
ENSGALG00000009572	7.96226	6.52964	1.82681	3.57433	0.000351124	0.00248896	0	0	0	17.8317	12.8311	17.1107
ENSGALG00000010291	141.209	-1.36575	0.382117	-3.57417	0.000351346	0.00248896	198.855	240.156	171.537	58.7397	78.1533	99.8126
ENSGALG00000043725	329.604	-1.00753	0.282116	-3.57131	0.000355196	0.00251316	342.969	502.222	475.227	223.421	212.297	221.489
ENSGALG00000015468	418.056	1.68864	0.472947	3.57046	0.000356354	0.0025193	205.558	117.129	271.308	1073.05	457.255	384.041
ENSGALG00000040625	57.0334	1.71687	0.481042	3.56906	0.000358262	0.00253073	21.2261	28.6502	29.7564	91.2563	78.1533	93.1584
ENSGALG00000011894	62076.9	-1.00461	0.281673	-3.56659	0.000361657	0.00254903	72799.8	66856.2	108916	31180.3	44638.3	48070.7
ENSGALG00000033932	16258.8	-1.16851	0.327908	-3.56353	0.000365894	0.00257729	15349.8	17321.6	34844.7	9902.88	10018.8	10115.3
ENSGALG00000005815	44190.4	1.02727	0.288295	3.56328	0.000366257	0.0025788	36954.6	31131.8	19185	51111.9	57597.8	69161.6
ENSGALG00000037811	823.527	-1.44118	0.404655	-3.5615	0.000368735	0.00259415	1847.79	1170.45	593.377	539.146	382.601	407.806
ENSGALG00000011991	43.7609	-3.65897	1.0276	-3.5607	0.000369863	0.00260103	74.8498	88.4787	79.642	2.09785	17.497	0
ENSGALG00000007178	62770.3	-1.55313	0.436435	-3.55868	0.000372722	0.00261845	118676	130774	31449.8	32871.1	31087.5	31763.2
ENSGALG00000010282	900.511	-1.06378	0.298928	-3.55863	0.000372793	0.00261845	1236.7	1253.87	1164.87	481.456	446.757	819.414
ENSGALG00000025668	44.1452	1.9425	0.546382	3.5552	0.00037769	0.00264964	21.2261	13.4825	20.1293	76.5714	68.8215	64.6405
ENSGALG00000035842	347.056	1.36156	0.383544	3.54994	0.000385312	0.00269433	111.716	245.212	225.798	427.961	428.093	643.554
ENSGALG00000013606	273.96	1.65305	0.465889	3.54817	0.000387913	0.0027093	58.0924	135.667	202.168	303.139	456.088	488.606
ENSGALG00000039120	3088.12	-1.0402	0.293201	-3.54772	0.000388577	0.00271285	3619.6	4958.18	3889.33	1633.17	1626.05	2802.36
ENSGALG00000008930	3030.01	1.23084	0.347042	3.54667	0.000390131	0.0027226	1437.79	2397.35	1596.34	4170.52	2629.22	5948.83
ENSGALG00000037538	1157.22	-1.0407	0.29351	-3.5457	0.000391569	0.00273044	1121.63	2020.68	1529.83	809.768	618.227	843.179
ENSGALG00000038614	219.46	1.26582	0.357129	3.54443	0.000393462	0.00274144	109.482	103.646	173.287	272.72	379.102	278.525
ENSGALG00000027482	121.351	1.77878	0.502128	3.54247	0.000396391	0.00275632	26.8119	57.3005	79.642	136.36	242.625	185.366
ENSGALG00000012033	504.493	-1.19981	0.338857	-3.54077	0.000398958	0.00277195	623.376	887.314	598.628	327.264	200.632	389.744
ENSGALG00000039408	654.272	-1.02779	0.2907	-3.53557	0.000406893	0.002825	737.327	1035.62	861.184	376.563	356.939	558
ENSGALG00000003539	448.155	-1.08076	0.305976	-3.53218	0.000412151	0.00285109	550.761	492.11	782.417	288.454	339.442	235.748
ENSGALG00000007522	1858.67	1.07928	0.305565	3.53207	0.00041232	0.00285109	1024.44	936.188	1621.72	2095.75	2257.11	3216.82
ENSGALG00000003950	2268.91	1.49125	0.422317	3.53112	0.000413803	0.0028602	680.351	765.972	2124.95	3743.61	3502.9	2795.7
ENSGALG00000016304	451.62	-1.21597	0.344847	-3.52612	0.0004217	0.00291131	721.686	687.606	484.854	176.219	352.273	287.08
ENSGALG00000034716	45.5947	-2.95822	0.839393	-3.52424	0.000424701	0.00292621	164.223	35.3915	42.8842	4.19569	11.6647	15.2095
ENSGALG00000014769	953.914	-1.09205	0.309879	-3.52413	0.000424875	0.00292624	1624.35	1391.22	880.438	726.904	610.062	490.508
ENSGALG00000038994	230.683	1.41168	0.400865	3.52159	0.000428974	0.00294979	89.3729	197.181	91.0194	336.704	337.109	332.709
ENSGALG00000004244	2020.11	-1.04449	0.29688	-3.51821	0.000434464	0.00298518	3708.98	2654.36	1800.26	1289.13	1281.95	1385.97
ENSGALG00000013535	24785.3	1.00198	0.28483	3.51781	0.000435123	0.00298734	10730.3	17691.5	21102.5	30329.6	32012.5	36845.1
ENSGALG00000027741	91.9956	-1.81866	0.517467	-3.51455	0.000440494	0.00302118	72.6155	176.957	180.289	50.3483	38.4934	33.2709
ENSGALG00000004860	10750.5	-1.05444	0.30011	-3.51353	0.0004422	0.00303113	13573.5	12617.1	17349.7	6018.72	5089.29	9854.83
ENSGALG00000007861	13349	1.0864	0.309332	3.51208	0.000444622	0.00304533	10007.5	9510.19	6125.43	23094.1	19074.1	12282.7
ENSGALG00000038951	169.994	1.71789	0.489756	3.50766	0.000452072	0.00308783	36.8663	68.255	132.153	288.454	220.462	273.772
ENSGALG00000007809	424.376	-1.16649	0.332645	-3.50671	0.000453679	0.00309636	428.99	510.648	821.801	240.203	246.124	298.487
ENSGALG00000002127	132.908	1.49885	0.427552	3.50565	0.000455491	0.00310629	40.2178	76.6815	91.0194	195.1	169.138	225.291
ENSGALG00000040421	4980.79	1.04418	0.298122	3.50252	0.000460871	0.00313804	2704.65	3046.19	4008.36	6358.57	4763.85	9003.1
ENSGALG00000016719	2376.2	-1.76938	0.505275	-3.50183	0.000462083	0.00314506	2909.09	6755.56	1359.17	827.6	836.357	1569.43
ENSGALG00000003741	2302.11	-1.10458	0.315443	-3.50169	0.000462319	0.00314544	2579.53	4246.13	2602.81	1183.18	1239.95	1961.08
ENSGALG00000012546	303.7	-1.10199	0.314774	-3.50089	0.000463703	0.00315362	498.254	382.565	362.327	239.154	187.801	152.095
ENSGALG00000002108	20.4615	4.72066	1.35045	3.49563	0.000472952	0.00321148	0	0	4.37593	53.4951	11.6647	53.2334
ENSGALG00000009350	1168.66	1.01882	0.291502	3.49508	0.000473915	0.00321677	851.277	683.392	782.417	1909.04	1739.2	1046.61
ENSGALG00000002964	1258.78	-1.13031	0.323559	-3.49338	0.000476955	0.00323487	2257.78	1919.57	1007.34	775.154	794.364	798.501
ENSGALG00000003973	492.163	1.48416	0.425487	3.48814	0.000486387	0.00329112	138.528	329.478	308.941	1075.15	529.576	571.308
ENSGALG00000003642	172.433	1.23336	0.353581	3.48818	0.000486312	0.00329112	89.3729	81.7374	137.404	231.812	256.623	237.649
ENSGALG00000009784	459.079	-1.01856	0.292097	-3.48707	0.000488345	0.00330051	666.946	513.176	664.267	226.567	328.944	354.572
ENSGALG00000036711	215.687	-1.1488	0.329587	-3.48556	0.000491114	0.00331535	323.977	257.852	309.816	153.143	150.474	98.862
ENSGALG00000038242	162.262	-1.75992	0.50541	-3.48217	0.000497371	0.00335368	227.901	203.922	320.318	59.7886	36.1605	125.479
ENSGALG00000026891	1286.86	1.44415	0.414994	3.47992	0.000501561	0.00337799	441.279	449.134	1184.13	2389.45	1759.03	1498.14
ENSGALG00000034505	91.9434	1.97695	0.568386	3.47819	0.000504819	0.00339467	15.6403	37.9194	57.7623	195.1	102.649	142.589
ENSGALG00000010812	201.289	-1.88323	0.542559	-3.47102	0.000518483	0.00347443	402.178	321.051	227.549	68.18	33.8275	154.947
ENSGALG00000030419	1396.45	1.0491	0.302269	3.47076	0.000518992	0.0034765	741.795	760.916	1227.01	1743.31	1544.4	2361.28
ENSGALG00000032159	202.514	1.31324	0.378977	3.46523	0.000529779	0.00353105	78.2013	149.15	120.776	225.518	291.617	349.819
ENSGALG00000007042	233.788	1.39078	0.401411	3.46473	0.00053077	0.0035363	188.8	102.804	96.2706	261.182	440.924	312.746
ENSGALG00000005046	20897.2	-1.10068	0.317733	-3.46415	0.000531904	0.00354113	29811.5	29856.9	25840.8	10549	20052.7	9272.11
ENSGALG00000015360	903.233	1.85632	0.536194	3.46204	0.0005361	0.0035636	198.855	373.296	600.378	880.046	697.547	2669.27
ENSGALG00000006453	1.38655e+06	-1.1132	0.321655	-3.46086	0.00053846	0.00357791	1.98099e+06	2.28036e+06	1.42797e+06	1.06148e+06	1.037e+06	531504
ENSGALG00000005062	145.945	-1.37293	0.396727	-3.46065	0.000538865	0.00357924	208.909	190.44	232.8	95.452	50.1581	97.9114
ENSGALG00000005330	170.208	-1.76518	0.510409	-3.45836	0.000543474	0.00360847	300.517	150.835	337.822	35.6634	95.6503	100.763
ENSGALG00000007410	1450.59	-1.00297	0.290232	-3.45574	0.000548787	0.00364096	1562.91	1927.99	2315.74	796.132	816.527	1284.26
ENSGALG00000021180	944.021	1.10165	0.319002	3.45342	0.000553535	0.00367105	564.167	733.109	503.233	1048.92	1006.66	1808.03
ENSGALG00000033497	344.555	-1.22769	0.355715	-3.45134	0.00055782	0.00369665	392.124	705.301	350.95	203.491	226.295	189.169
ENSGALG00000026392	250.418	1.10634	0.320598	3.45086	0.000558802	0.00370174	128.474	182.013	165.41	307.334	424.594	294.685
ENSGALG00000004727	13580.1	-1.63234	0.473137	-3.45004	0.000560497	0.00371014	10254.4	13129.4	38224.7	6833.73	4198.11	8840.54
ENSGALG00000031011	17.3338	3.19175	0.925448	3.44887	0.000562934	0.00372343	3.35149	2.52796	4.37593	40.908	33.8275	19.0119
ENSGALG00000010768	222.943	1.35137	0.392286	3.44485	0.000571374	0.0037735	158.637	77.5242	140.905	242.301	388.433	329.857
ENSGALG00000002503	492.444	1.64535	0.477944	3.44256	0.000576232	0.00379773	99.4274	423.855	191.666	603.131	845.688	790.896
ENSGALG00000015519	325.261	-1.17375	0.341043	-3.44166	0.000578159	0.00380817	385.421	348.859	617.882	163.632	207.631	228.143
ENSGALG00000016681	530.16	1.20808	0.351775	3.43424	0.000594226	0.00390067	254.713	464.302	241.552	630.403	655.554	934.436
ENSGALG00000000685	1080.15	-1.04091	0.303362	-3.43126	0.000600793	0.00393931	1327.19	1420.71	1613.84	539.146	580.9	999.077
ENSGALG00000009020	3591.12	-1.61971	0.472614	-3.42713	0.000610005	0.00399368	7002.37	6806.12	2448.77	948.226	1432.42	2908.82
ENSGALG00000014164	171.611	1.34024	0.392389	3.41559	0.000636433	0.0041355	127.356	65.727	98.8961	200.344	304.448	232.896
ENSGALG00000046299	323.195	-1.34342	0.393696	-3.41232	0.000644116	0.00417293	601.033	521.603	268.682	136.36	184.302	227.192
ENSGALG00000010881	311.035	-1.30543	0.383338	-3.40542	0.000660623	0.00426554	386.538	289.873	652.014	204.54	187.801	145.441
ENSGALG00000031212	1080.01	1.05855	0.310899	3.4048	0.000662116	0.00427359	645.719	981.692	474.351	1415	1357.77	1605.56
ENSGALG00000033680	1159.26	4.86341	1.42908	3.40317	0.000666086	0.00429602	54.7409	37.0768	139.155	3407.95	3282.44	34.2215
ENSGALG00000039536	102856	1.14189	0.335805	3.40046	0.000672722	0.00433399	37371.3	65775.9	89303.2	161447	153726	109511
ENSGALG00000012618	151.468	1.40099	0.41265	3.39511	0.000686016	0.00440655	63.6782	63.199	122.526	203.491	198.299	257.612
ENSGALG00000002362	2641.69	1.33838	0.394384	3.3936	0.000689805	0.00442598	1547.27	2168.15	776.291	5067.35	3662.71	2628.4
ENSGALG00000001130	43.898	-2.00571	0.591245	-3.39235	0.000692957	0.00444127	72.6155	85.9507	52.5112	17.8317	11.6647	22.8143
ENSGALG00000012747	4930.94	-1.34271	0.395878	-3.39172	0.000694549	0.00444983	3027.51	10232.3	7958.95	2976.84	2959.33	2430.67
ENSGALG00000012142	7.1797	6.37954	1.88149	3.39069	0.00069717	0.00445897	0	0	0	11.5382	16.3305	15.2095
ENSGALG00000008465	7.41143	6.42634	1.89524	3.39078	0.00069694	0.00445897	0	0	0	8.39138	15.1641	20.9131
ENSGALG00000013124	177.135	-1.79395	0.52941	-3.38858	0.000702558	0.00448954	232.37	115.444	476.977	87.0606	86.3185	64.6405
ENSGALG00000010795	383.927	1.02083	0.301448	3.38644	0.000708057	0.00452136	236.838	216.562	307.191	479.358	425.76	637.85
ENSGALG00000042463	75.504	3.06371	0.905447	3.38365	0.000715299	0.00455306	0	25.2796	22.7549	186.708	69.988	148.293
ENSGALG00000027654	24.1899	-4.97059	1.47163	-3.3776	0.000731224	0.00463518	10.0545	112.916	17.5037	0	4.66587	0
ENSGALG00000043724	4989.7	1.12039	0.331893	3.37577	0.000736091	0.00466092	3253.17	3108.55	3070.16	7561.68	9232.58	3712.08
ENSGALG00000007109	67055.1	3.63253	1.07671	3.37371	0.000741614	0.00468604	2211.98	4344.72	23462.9	170437	45592.5	156281
ENSGALG00000002099	1323.32	1.00901	0.299184	3.37254	0.000744785	0.00469906	911.604	873.832	850.682	1585.97	1243.45	2474.4
ENSGALG00000009185	195.182	-1.60211	0.475331	-3.37051	0.000750279	0.00472834	361.96	185.384	333.446	140.556	100.316	49.431
ENSGALG00000038710	562.7	-1.53223	0.454624	-3.37032	0.000750812	0.00472998	1299.26	357.285	852.432	374.465	274.12	218.637
ENSGALG00000042534	189.53	-1.38151	0.410111	-3.36862	0.000755462	0.00475582	185.449	246.055	390.333	89.1584	92.1509	134.034
ENSGALG00000035777	7.18782	6.38274	1.89596	3.36649	0.000761304	0.00478392	0	0	0	15.7338	9.33173	18.0613
ENSGALG00000001378	82.2858	1.38698	0.412357	3.36354	0.00076949	0.00482855	45.8036	50.5592	40.2586	120.626	101.483	134.985
ENSGALG00000040832	10867.9	1.38519	0.412488	3.35813	0.000784723	0.00490622	3271.05	4240.23	10540.8	13246.8	19014.6	14893.9
ENSGALG00000003648	156.981	1.43271	0.426671	3.35788	0.000785413	0.00490876	55.8581	80.0521	118.15	256.986	268.287	162.552
ENSGALG00000011360	297.291	-1.08825	0.3244	-3.35464	0.000794672	0.0049577	382.069	529.187	301.94	205.589	169.138	195.823
ENSGALG00000023904	19.5909	2.89758	0.864938	3.35005	0.000807972	0.00503164	4.46865	5.89858	3.50075	44.0548	39.6599	19.9625
ENSGALG00000000583	267.294	-1.20422	0.360243	-3.34279	0.000829414	0.00514853	435.693	369.082	314.192	122.724	132.977	229.094
ENSGALG00000007172	149.974	1.45154	0.434372	3.3417	0.000832676	0.00516324	79.3185	55.6152	105.898	242.301	274.12	142.589
ENSGALG00000039349	618.963	1.07879	0.32286	3.34135	0.00083373	0.00516627	332.914	297.457	562.745	890.536	708.045	922.078
ENSGALG00000014940	675.624	1.0441	0.312479	3.34134	0.000833759	0.00516627	304.985	425.54	592.502	934.59	1019.49	776.637
ENSGALG00000001717	2993.88	1.31496	0.394534	3.33294	0.000859326	0.00530386	1548.39	2234.72	1367.04	2817.41	2903.34	7092.4
ENSGALG00000016292	266.502	-1.34448	0.403518	-3.3319	0.000862552	0.00532188	202.206	417.956	526.863	152.094	141.142	158.75
ENSGALG00000000997	233.228	-1.46306	0.439314	-3.33033	0.000867442	0.00534493	532.886	224.146	270.433	138.458	85.1521	148.293
ENSGALG00000003645	818.703	-1.11783	0.335837	-3.32848	0.000873223	0.00537625	809.942	1449.36	1103.61	427.961	414.096	707.244
ENSGALG00000035923	1601.85	1.28651	0.387031	3.32406	0.000887183	0.00545622	456.919	1387.85	948.703	2686.29	2275.78	1855.56
ENSGALG00000034453	538.239	-1.10075	0.331155	-3.32397	0.000887468	0.00545622	541.823	622.721	1037.97	339.851	291.617	395.448
ENSGALG00000008713	213.474	1.29093	0.388413	3.32359	0.000888666	0.00546164	125.122	74.9962	171.537	330.411	312.613	266.167
ENSGALG00000006822	283.217	-1.08936	0.328244	-3.31874	0.000904238	0.00553578	299.399	478.627	378.081	189.855	142.309	211.032
ENSGALG00000039380	7853.98	-1.00202	0.302059	-3.31731	0.000908882	0.00556226	13195.9	10374.8	7860.05	6898.77	4953.98	3840.41
ENSGALG00000017170	631.738	1.05641	0.318553	3.31628	0.000912256	0.00557701	556.347	332.848	342.198	823.404	1052.15	683.479
ENSGALG00000010752	87.9088	-1.93931	0.585041	-3.31483	0.000916978	0.00560192	155.285	68.255	195.167	33.5655	20.9964	54.184
ENSGALG00000014772	292.09	-1.11235	0.335765	-3.31287	0.000923428	0.00563035	436.81	476.099	285.311	222.372	180.802	151.145
ENSGALG00000006889	636.894	1.08724	0.328683	3.30786	0.000940103	0.00571104	480.38	501.379	241.552	847.53	839.856	910.671
ENSGALG00000025955	71.0919	3.23905	0.979258	3.30766	0.000940782	0.00571316	37.9835	1.68531	1.75037	132.164	134.144	118.825
ENSGALG00000014615	147.602	1.62974	0.49311	3.30502	0.00094969	0.00576323	111.716	62.3564	42.8842	264.329	135.31	269.019
ENSGALG00000033260	1844.98	-1.02327	0.309869	-3.30228	0.000959037	0.00581182	3521.29	1948.22	1950.79	1349.96	986.831	1312.77
ENSGALG00000008427	10.4079	6.91778	2.0997	3.29465	0.000985443	0.00595106	0	0	0	1.04892	8.16527	53.2334
ENSGALG00000025614	53.879	1.78249	0.541062	3.29444	0.000986191	0.00595192	30.1634	24.437	18.3789	110.137	79.3197	60.8382
ENSGALG00000009212	212.986	1.09234	0.332	3.29019	0.00100121	0.00602532	124.005	105.332	178.538	284.258	293.95	291.833
ENSGALG00000035720	259.472	-1.23791	0.376342	-3.28932	0.00100429	0.00603758	253.596	485.369	354.451	149.996	116.647	196.773
ENSGALG00000014144	110.876	2.1684	0.659688	3.28702	0.00101255	0.00608089	35.7492	57.3005	28.006	147.898	55.9904	340.313
ENSGALG00000023626	95.3382	3.18383	0.969249	3.28484	0.00102041	0.00612178	40.2178	16.8531	0	251.741	81.6527	181.564
ENSGALG00000003304	623.968	-1.09592	0.333669	-3.28446	0.0010218	0.00612371	594.33	862.878	1093.11	285.307	438.591	469.594
ENSGALG00000029449	925.129	1.0302	0.313831	3.28267	0.0010283	0.00616059	452.45	614.295	757.037	1532.48	1307.61	886.906
ENSGALG00000010116	8.02498	6.54059	1.99286	3.28201	0.00103071	0.00617288	0	0	0	35.6634	5.83233	6.65417
ENSGALG00000039917	243.785	1.37882	0.420406	3.27972	0.00103908	0.00621446	217.847	84.2654	105.022	304.188	372.103	379.288
ENSGALG00000001981	163.493	-1.24717	0.38045	-3.27814	0.00104494	0.00624089	164.223	210.663	315.067	99.6477	99.1497	92.2078
ENSGALG00000013494	264.791	-1.08972	0.332665	-3.27572	0.00105394	0.00628384	367.546	374.981	337.822	166.779	222.795	118.825
ENSGALG00000029226	84.2066	1.56048	0.476461	3.27515	0.00105606	0.00629216	27.929	47.1886	52.5112	104.892	107.315	165.404
ENSGALG00000011236	6.71759	6.28299	1.91977	3.27278	0.00106496	0.00633458	0	0	0	14.6849	15.1641	10.4566
ENSGALG00000002615	1021.48	-1.03127	0.315323	-3.27052	0.00107349	0.00637843	1017.73	1259.77	1837.89	546.489	612.395	854.586
ENSGALG00000002201	253.263	-1.20943	0.369923	-3.26942	0.0010777	0.00639908	382.069	334.534	344.824	116.43	115.48	226.242
ENSGALG00000001604	503.627	-1.17073	0.358717	-3.26366	0.00109982	0.00650815	545.175	1047.42	499.732	286.356	279.952	363.128
ENSGALG00000003929	782.283	1.39016	0.426604	3.25867	0.00111937	0.00660811	547.409	176.957	572.372	969.205	1047.49	1380.27
ENSGALG00000026158	16.9221	3.19376	0.980783	3.25634	0.0011286	0.0066558	2.23432	5.89858	1.75037	38.8101	33.8275	19.0119
ENSGALG00000013034	549.076	-1.0986	0.337426	-3.25582	0.00113065	0.00666563	682.586	1034.78	528.613	358.732	275.286	414.46
ENSGALG00000035950	29.3	4.23149	1.30099	3.25252	0.00114388	0.00673444	0	0	8.75187	19.9295	50.1581	96.9608
ENSGALG00000031797	340.689	1.07094	0.329536	3.24984	0.00115472	0.00678586	186.566	300.827	171.537	485.651	391.933	507.618
ENSGALG00000014897	258.098	1.00608	0.309804	3.24747	0.00116434	0.00683638	147.465	176.957	189.916	419.569	337.109	277.574
ENSGALG00000038612	82.168	-1.74623	0.537756	-3.24725	0.00116527	0.00683869	208.909	79.2095	91.8946	38.8101	36.1605	38.0238
ENSGALG00000041362	12843.8	-1.22407	0.376978	-3.24706	0.00116605	0.00683948	17331.6	24461.4	12170.3	5377.83	5777.51	11944.2
ENSGALG00000005806	123.249	-1.71321	0.52764	-3.24694	0.00116655	0.00684008	235.721	185.384	145.281	74.4735	75.8203	22.8143
ENSGALG00000033149	916.065	-1.08413	0.334263	-3.24335	0.00118134	0.00691513	1176.37	1525.2	1033.6	404.884	517.911	838.426
ENSGALG00000005610	4865.46	1.15313	0.355595	3.24283	0.00118349	0.00692073	4113.39	3356.29	1585.84	8078.8	6560.21	5498.25
ENSGALG00000009388	20.7521	-2.5978	0.801245	-3.2422	0.0011861	0.00692895	29.0462	46.346	31.5067	6.29354	4.66587	6.65417
ENSGALG00000019844	12076	1.18904	0.367596	3.23465	0.00121792	0.00709098	8883.67	7771.8	5434.91	23383.6	18263.4	8718.87
ENSGALG00000026607	2972.96	1.2661	0.391544	3.23361	0.00122238	0.00710979	2737.05	1695.42	806.922	4314.22	4343.92	3940.22
ENSGALG00000008579	190.684	1.24202	0.38416	3.23309	0.0012246	0.00712035	78.2013	149.15	112.024	331.46	261.289	211.983
ENSGALG00000030002	3269.83	-1.08484	0.335583	-3.2327	0.00122625	0.00712516	4485.4	6190.98	2657.07	1995.05	1733.37	2557.1
ENSGALG00000033941	36.7311	2.38619	0.739236	3.22791	0.00124697	0.00722984	8.93729	21.909	4.37593	62.9354	59.4898	62.7393
ENSGALG00000016577	36.4952	2.3243	0.720435	3.22625	0.00125423	0.00726338	4.46865	18.5384	13.1278	55.5929	45.4922	81.7513
ENSGALG00000007101	2638.83	1.06877	0.331324	3.22576	0.00125637	0.00727338	1228.88	2505.21	1376.67	3836.96	2733.03	4152.2
ENSGALG00000015128	15.5752	-3.60321	1.12117	-3.21381	0.00130988	0.00754191	40.2178	25.2796	21.0045	3.14677	0	3.80238
ENSGALG00000011623	2659.71	-1.31131	0.408479	-3.21022	0.00132632	0.00760976	6675.04	2484.14	2215.97	1625.83	1566.56	1390.72
ENSGALG00000040942	229.032	-1.14146	0.355565	-3.21027	0.00132611	0.00760976	285.993	328.635	330.821	201.393	118.98	108.368
ENSGALG00000001492	4927.3	-1.38998	0.433083	-3.20949	0.00132969	0.00762128	10886.7	7673.21	2839.11	3542.21	2135.8	2486.76
ENSGALG00000041802	327.938	1.33087	0.414915	3.20757	0.00133863	0.0076652	105.013	279.761	174.162	576.908	482.917	348.869
ENSGALG00000008060	75.5823	-1.67148	0.521315	-3.20628	0.00134464	0.0076895	74.8498	114.601	155.783	44.0548	23.3293	40.8756
ENSGALG00000032851	6.89828	6.32425	1.97335	3.20483	0.00135142	0.00772063	0	0	0	7.34246	9.33173	24.7155
ENSGALG00000011019	250.306	-1.11487	0.348074	-3.20296	0.00136022	0.00776067	262.533	374.981	389.458	116.43	200.632	157.799
ENSGALG00000039140	33.6369	2.34347	0.731654	3.20297	0.00136019	0.00776067	10.0545	11.7972	11.3774	56.6418	24.4958	87.4548
ENSGALG00000036297	6.75624	6.29407	1.96595	3.20155	0.00136692	0.0077861	0	0	0	8.39138	9.33173	22.8143
ENSGALG00000038913	357.102	-1.43159	0.448034	-3.19527	0.001397	0.00793921	417.818	869.619	275.684	231.812	152.807	194.872
ENSGALG00000014189	1151.5	-1.37272	0.429816	-3.19373	0.00140446	0.00797377	2423.12	1809.18	751.786	598.935	872.517	453.434
ENSGALG00000031013	525.612	1.0787	0.338131	3.19018	0.00142183	0.00805657	198.855	413.743	399.96	711.17	648.555	781.39
ENSGALG00000015037	1452.25	1.10994	0.348047	3.18907	0.00142733	0.0080798	854.629	595.756	1308.4	2598.18	1782.36	1574.19
ENSGALG00000002515	122.518	-1.5411	0.483268	-3.18891	0.0014281	0.00808156	124.005	176.957	245.928	92.3052	55.9904	39.925
ENSGALG00000007418	1186.85	1.28354	0.402802	3.18653	0.00143991	0.00813513	408.881	489.582	1174.5	1969.88	1490.74	1587.5
ENSGALG00000014203	235.161	1.15122	0.361288	3.18643	0.00144039	0.00813516	150.817	110.388	176.788	358.732	386.1	228.143
ENSGALG00000007234	7824	-1.12148	0.352179	-3.1844	0.00145056	0.00817932	12770.3	13470.7	5920.64	3712.14	6295.42	4774.84
ENSGALG00000038495	93.0761	-2.24061	0.70432	-3.18125	0.00146643	0.00825001	145.231	277.233	38.5082	19.9295	33.8275	43.7274
ENSGALG00000032062	19.042	2.99197	0.940983	3.17962	0.00147469	0.00828846	7.82013	1.68531	3.50075	43.0058	37.3269	20.9131
ENSGALG00000012401	214.73	-1.12536	0.354312	-3.17619	0.00149221	0.00836527	310.571	227.517	345.699	106.99	123.645	173.959
ENSGALG00000008434	165.857	1.83074	0.577495	3.17014	0.00152367	0.00852236	72.6155	80.0521	65.639	465.722	227.461	83.6525
ENSGALG00000040833	491.246	-1.18796	0.375122	-3.16687	0.00154091	0.00860769	996.508	455.033	596.878	325.166	358.105	215.785
ENSGALG00000014673	267.064	1.60234	0.505996	3.1667	0.00154177	0.00860972	112.833	80.8948	203.043	494.043	531.909	179.663
ENSGALG00000015970	6.4367	6.22067	1.96448	3.16657	0.00154246	0.00861079	0	0	0	14.6849	16.3305	7.60477
ENSGALG00000001527	599.629	-1.0758	0.339949	-3.16459	0.00155299	0.00866237	632.314	599.97	1207.76	354.536	384.934	418.262
ENSGALG00000025627	31.7088	1.95065	0.616414	3.16451	0.00155342	0.00866237	13.4059	14.3251	11.3774	57.6908	47.8251	45.6286
ENSGALG00000002804	183.674	1.16715	0.368895	3.16391	0.00155664	0.00867598	84.9043	145.779	108.523	260.133	199.466	303.24
ENSGALG00000042452	6183.52	-1.10672	0.349904	-3.16294	0.00156184	0.00869763	12915.5	5408.15	7012.87	4439.04	4326.42	2999.13
ENSGALG00000016866	27.7779	4.31066	1.3629	3.16286	0.00156228	0.00869763	0	0	7.87668	60.8375	10.4982	87.4548
ENSGALG00000008949	111.484	-1.20176	0.380062	-3.162	0.00156689	0.00870798	153.051	184.541	128.652	58.7397	68.8215	75.0971
ENSGALG00000043480	14.8511	-7.26371	2.29753	-3.16154	0.0015694	0.0087191	0	4.21327	84.8931	0	0	0
ENSGALG00000011738	521.031	-1.10231	0.348792	-3.16037	0.00157569	0.00875127	523.949	542.669	1065.98	361.878	316.112	315.598
ENSGALG00000004966	64.3187	2.10682	0.666662	3.16025	0.00157633	0.00875202	27.929	15.1678	29.7564	36.7123	116.647	159.7
ENSGALG00000005821	149.458	-1.09341	0.346568	-3.15496	0.00160521	0.00888113	165.34	237.628	207.419	109.088	89.8179	87.4548
ENSGALG00000023435	10932	-1.63085	0.516944	-3.15478	0.00160619	0.00888372	26050	18251	5280.88	8413.41	4521.22	3075.18
ENSGALG00000015892	66.3678	2.24238	0.711053	3.1536	0.00161269	0.00891111	6.70297	16.0104	46.3849	99.6477	145.808	83.6525
ENSGALG00000009431	234.503	-1.42766	0.452976	-3.15173	0.00162309	0.00896573	336.266	528.344	161.034	124.822	132.977	123.577
ENSGALG00000027188	1860.76	-1.36687	0.433952	-3.14981	0.00163378	0.00901619	2785.08	4064.96	1195.51	913.612	750.038	1455.36
ENSGALG00000026661	4439.49	1.21425	0.385717	3.14803	0.00164373	0.00905846	1835.5	2510.27	3676.66	7989.65	3241.61	7383.28
ENSGALG00000016324	14041.3	1.37536	0.437546	3.14334	0.00167032	0.0091741	7071.63	11986.8	4380.31	19498.4	30688.6	10622
ENSGALG00000008850	1936.51	-1.57764	0.502243	-3.14119	0.00168265	0.00923192	2560.53	5242.99	899.692	784.594	991.497	1139.76
ENSGALG00000042422	155.62	-1.3756	0.438008	-3.14058	0.00168614	0.00924339	166.457	267.121	240.676	95.452	48.9916	115.022
ENSGALG00000038608	149.14	1.24676	0.397303	3.13805	0.00170076	0.00930009	105.013	57.3005	103.272	246.497	208.798	173.959
ENSGALG00000040266	143.36	-1.37579	0.438793	-3.1354	0.00171617	0.00936863	150.817	287.345	182.914	70.2778	59.4898	109.319
ENSGALG00000014711	10740.6	1.07109	0.34162	3.13534	0.00171654	0.00936863	8482.61	7234.18	5064.71	14289.5	20480.8	8891.88
ENSGALG00000001934	200.576	-1.23562	0.394107	-3.13524	0.00171715	0.00936904	260.299	394.362	189.916	144.751	114.314	99.8126
ENSGALG00000032701	946.99	1.25148	0.3993	3.13418	0.00172338	0.00940006	397.71	353.915	928.573	1555.55	1409.09	1037.1
ENSGALG00000004669	1508.31	1.1907	0.379948	3.13384	0.00172535	0.00940488	1228.88	1002.76	525.987	1764.29	1552.57	2975.37
ENSGALG00000034854	441.882	1.32367	0.422555	3.13254	0.00173301	0.0094437	211.144	407.002	138.28	598.935	787.365	508.569
ENSGALG00000041404	240.264	-1.26737	0.404665	-3.13188	0.00173688	0.00945885	347.437	423.855	247.678	125.871	93.3173	203.428
ENSGALG00000037082	92.8527	2.26938	0.725271	3.12902	0.00175393	0.00953371	7.82013	70.7829	16.6286	130.066	174.97	156.848
ENSGALG00000003647	35.7538	3.06803	0.982459	3.1228	0.00179138	0.00972513	8.93729	0	14.003	46.1526	76.9868	68.4429
ENSGALG00000040342	739.331	-1.94851	0.624126	-3.12197	0.00179643	0.0097495	1275.8	2061.13	186.415	264.329	241.459	406.855
ENSGALG00000005524	5805.82	-1.12161	0.359555	-3.11943	0.001812	0.00982167	8361.96	10810.4	4693.63	4293.24	4282.1	2393.6
ENSGALG00000028567	577.273	-1.10685	0.354961	-3.11822	0.00181949	0.00985892	571.987	698.56	1094.86	470.966	261.289	365.98
ENSGALG00000012103	260.14	1.03196	0.331434	3.11362	0.0018481	0.00998618	205.558	130.611	176.788	289.503	430.426	327.956
ENSGALG00000031263	1530.86	1.05456	0.338813	3.11251	0.00185503	0.0100081	1168.55	1271.56	545.241	1910.09	1965.5	2324.21
ENSGALG00000002587	3503.8	1.04668	0.336329	3.11206	0.00185784	0.0100109	3542.52	1660.03	1655.85	5191.12	4790.68	4182.62
ENSGALG00000003076	242.084	-1.36424	0.438379	-3.11201	0.00185818	0.0100109	336.266	404.474	305.44	61.8864	160.972	183.465
ENSGALG00000006728	288.246	1.14498	0.367928	3.11197	0.00185844	0.0100109	222.315	211.506	105.022	436.352	408.263	346.017
ENSGALG00000007485	8085.04	-1.52413	0.49052	-3.10718	0.00188883	0.0101494	20106.7	12132.5	3756.3	2927.54	4203.95	5383.23
ENSGALG00000033816	51.8837	2.12062	0.683111	3.10436	0.00190691	0.0102212	7.82013	17.6957	32.3819	49.2994	90.9844	113.121
ENSGALG00000037129	230.831	1.12362	0.362422	3.10032	0.00193311	0.0103361	97.1931	160.104	177.663	274.818	391.933	283.278
ENSGALG00000003689	10262.2	-1.05729	0.341055	-3.10005	0.00193489	0.0103424	10742.6	21151.5	9694.45	5825.72	5813.67	8345.28
ENSGALG00000011803	102.806	-2.23515	0.721609	-3.09745	0.00195192	0.0104079	130.708	87.636	290.562	68.18	9.33173	30.4191
ENSGALG00000002845	294.373	-3.6995	1.19459	-3.09687	0.00195574	0.010425	1313.78	235.943	90.1443	26.2231	83.9856	16.1601
ENSGALG00000046082	13.2013	4.3938	1.42015	3.09389	0.00197552	0.0105079	0	0	3.50075	27.272	15.1641	33.2709
ENSGALG00000004521	92050.2	-1.54583	0.499789	-3.09296	0.00198174	0.0105345	56150.8	117018	238229	77093.7	31215.8	32594
ENSGALG00000033631	679.55	-1.37209	0.444398	-3.08753	0.00201828	0.0107025	558.581	635.361	1746.87	310.481	436.259	389.744
ENSGALG00000041949	595.958	1.1629	0.376889	3.08551	0.002032	0.010772	203.323	354.757	545.241	835.992	701.046	935.387
ENSGALG00000046607	87.8906	1.43975	0.467022	3.08283	0.00205042	0.0108564	32.3977	49.7166	59.5127	96.5009	165.638	123.577
ENSGALG00000020741	1053.23	1.10681	0.359318	3.08031	0.00206788	0.0109421	726.155	833.385	444.595	1065.71	1173.47	2076.1
ENSGALG00000009470	514.261	1.83646	0.596322	3.07964	0.00207254	0.0109634	317.274	204.765	153.158	1205.21	1041.65	163.503
ENSGALG00000026887	453.427	1.8507	0.601008	3.07933	0.00207469	0.0109681	169.809	187.069	233.675	151.045	620.56	1358.4
ENSGALG00000027658	89.0719	1.58225	0.513895	3.07894	0.0020774	0.0109791	41.335	28.6502	63.8886	135.311	87.485	177.761
ENSGALG00000010745	359.138	1.06154	0.345418	3.0732	0.00211776	0.0111491	174.277	182.856	340.448	503.483	479.418	474.347
ENSGALG00000001058	1536.64	-1.07657	0.350328	-3.07304	0.0021189	0.0111491	1949.45	2299.6	2005.93	1001.72	540.074	1423.04
ENSGALG00000028202	36.8483	2.96735	0.965749	3.07259	0.00212209	0.0111575	21.2261	1.68531	2.62556	91.2563	65.3221	38.9744
ENSGALG00000001773	71.6724	-1.79188	0.583349	-3.07171	0.0021284	0.0111839	50.2723	117.972	165.41	36.7123	24.4958	35.1721
ENSGALG00000029497	38.4998	-1.99812	0.651599	-3.06649	0.00216587	0.0113636	56.9752	86.7933	41.1338	14.6849	10.4982	20.9131
ENSGALG00000030657	60.2468	1.38676	0.452618	3.06386	0.00218503	0.0114537	31.2805	34.5488	34.1323	90.2074	78.1533	93.1584
ENSGALG00000046614	103.593	1.69025	0.551984	3.06213	0.00219767	0.0115061	27.929	55.6152	63.0135	114.333	258.956	101.714
ENSGALG00000035007	120.937	-1.53473	0.501286	-3.06158	0.0022017	0.0115203	246.893	138.195	154.908	57.6908	33.8275	94.109
ENSGALG00000008805	20.2621	-4.06566	1.32889	-3.05945	0.00221746	0.0115893	46.9208	52.2445	15.7534	0	0	6.65417
ENSGALG00000016929	765.777	-1.048	0.342978	-3.05558	0.00224628	0.0117184	828.934	1502.45	764.913	518.168	591.399	388.794
ENSGALG00000038292	3095.45	1.1071	0.362772	3.05179	0.00227479	0.0118405	2146.07	2472.35	1269.9	5577.12	4600.54	2506.72
ENSGALG00000005102	273.062	-1.27571	0.418335	-3.04949	0.00229226	0.0119115	339.617	378.352	441.969	185.659	76.9868	215.785
ENSGALG00000008840	65766.7	-1.65295	0.54332	-3.04232	0.00234765	0.0121557	154845	116542	28008.6	39532.9	41354.7	14316.9
ENSGALG00000036867	235.37	-1.32654	0.436066	-3.04206	0.00234961	0.0121622	387.655	429.753	192.541	92.3052	123.645	186.317
ENSGALG00000018700	220.045	1.21667	0.400045	3.04134	0.00235531	0.0121881	73.7327	138.195	184.664	296.845	284.618	342.215
ENSGALG00000017036	36.033	2.81584	0.926417	3.03949	0.00236977	0.0122446	0	15.1678	11.3774	58.7397	65.3221	65.5911
ENSGALG00000028294	568.197	1.51906	0.50034	3.03606	0.0023969	0.0123738	391.007	331.163	160.159	659.772	401.265	1465.82
ENSGALG00000011235	59.9391	-1.80405	0.595764	-3.02813	0.00246076	0.0126545	115.068	80.8948	84.0179	20.9785	13.9976	44.678
ENSGALG00000008501	206.635	-1.07187	0.354329	-3.02506	0.00248587	0.0127723	223.432	253.639	363.203	140.556	104.982	153.997
ENSGALG00000010774	1596.2	-1.10864	0.366615	-3.024	0.00249457	0.0128018	1737.19	2636.66	2169.59	688.093	747.705	1597.95
ENSGALG00000042215	420.741	-1.30317	0.431055	-3.02321	0.0025011	0.012824	325.094	876.36	595.127	239.154	159.806	328.906
ENSGALG00000008414	935.487	-1.05795	0.350034	-3.02243	0.00250755	0.0128459	1195.36	1511.72	1085.23	503.483	403.597	913.523
ENSGALG00000015193	368.484	-1.38225	0.457704	-3.01997	0.00252803	0.0129277	422.287	369.082	806.922	225.518	103.816	283.278
ENSGALG00000028187	1532.89	1.02309	0.339	3.01796	0.00254482	0.013002	1240.05	630.305	1163.12	2141.9	2558.06	1463.92
ENSGALG00000016281	3202.88	-1.0218	0.338954	-3.01456	0.00257356	0.0131334	3225.25	3111.92	6538.52	1682.47	2302.61	2356.53
ENSGALG00000001153	198.519	-1.01742	0.337735	-3.01247	0.00259127	0.013216	315.04	291.558	190.791	127.969	136.477	129.281
ENSGALG00000006208	6.09331	6.14506	2.04031	3.01183	0.00259677	0.0132402	0	0	0	15.7338	4.66587	16.1601
ENSGALG00000007659	31189.2	-1.15137	0.383059	-3.00572	0.00264949	0.0134773	49235.6	60566.6	19239.2	22439.6	17039.7	18614.6
ENSGALG00000008037	116.909	1.35349	0.450367	3.00531	0.00265307	0.0134915	54.7409	71.6256	70.8901	134.262	118.98	250.957
ENSGALG00000037299	563.809	1.01889	0.339378	3.00223	0.00268009	0.013613	501.606	255.324	361.452	846.481	856.187	561.802
ENSGALG00000010259	13.1956	4.61129	1.53688	3.00042	0.0026961	0.0136863	3.35149	0	0	45.1037	22.1629	8.55536
ENSGALG00000026098	148.436	-1.9723	0.657557	-2.99944	0.00270477	0.0137143	94.9587	106.174	508.484	46.1526	71.1545	63.6899
ENSGALG00000011875	118.58	1.71122	0.570671	2.99861	0.00271215	0.0137437	24.5776	51.4019	90.1443	143.702	125.978	275.673
ENSGALG00000012802	470.592	-1.21651	0.406607	-2.99184	0.00277298	0.0139988	1012.15	329.478	632.76	280.062	296.283	272.821
ENSGALG00000043513	95.9088	-1.64002	0.548314	-2.99102	0.00278051	0.0140286	119.536	208.978	106.773	27.272	75.8203	37.0732
ENSGALG00000034009	425.202	-1.0244	0.34271	-2.98912	0.00279778	0.0140953	461.388	625.249	624.008	206.638	235.626	398.3
ENSGALG00000010855	58.3751	1.87728	0.62829	2.98792	0.00280883	0.0141336	40.2178	20.2237	14.8782	137.409	80.4862	57.0358
ENSGALG00000003099	266.836	1.71895	0.575685	2.98593	0.00282722	0.0142065	251.361	47.1886	75.2661	393.346	524.91	308.944
ENSGALG00000020528	328.6	1.21617	0.407457	2.98478	0.00283784	0.0142434	268.119	227.517	98.0209	464.673	522.577	390.695
ENSGALG00000007493	12515.6	-2.72045	0.91225	-2.98214	0.00286244	0.0143461	25389.7	36998.4	2812.85	2833.14	3479.57	3579.94
ENSGALG00000028451	12636	5.03049	1.68696	2.98198	0.00286387	0.0143491	11.1716	69.0976	2170.46	22416.5	13451.7	37696.8
ENSGALG00000045729	65.9715	-1.32342	0.444103	-2.97999	0.00288259	0.0144221	96.0759	85.108	101.522	38.8101	41.9928	32.3203
ENSGALG00000034738	154.397	1.24505	0.418112	2.9778	0.00290328	0.0145089	71.4983	65.727	137.404	184.61	233.293	233.847
ENSGALG00000015722	797.169	1.1511	0.386594	2.97754	0.00290574	0.014517	428.99	284.817	771.04	1315.35	1113.98	868.845
ENSGALG00000026119	81.1652	-1.35301	0.454458	-2.97719	0.00290908	0.0145253	113.95	136.51	99.7713	38.8101	36.1605	61.7887
ENSGALG00000006106	18.6923	3.62773	1.21868	2.97677	0.00291299	0.0145365	3.35149	5.05592	0	8.39138	47.8251	47.5298
ENSGALG00000036942	144.802	1.40079	0.471332	2.97199	0.00295878	0.0147142	74.8498	109.545	54.2616	142.654	173.804	313.697
ENSGALG00000038043	224.398	-1.10808	0.372919	-2.97137	0.00296477	0.0147356	379.835	343.803	196.042	152.094	158.639	115.973
ENSGALG00000003655	86.4053	1.56546	0.527071	2.97012	0.00297686	0.0147872	21.2261	48.8739	60.3879	94.4031	137.643	155.898
ENSGALG00000013740	638.49	-1.12901	0.380173	-2.96972	0.00298073	0.0147979	439.045	1230.27	959.205	393.346	401.265	407.806
ENSGALG00000020876	105.507	-1.26894	0.427844	-2.96591	0.0030179	0.0149483	177.629	168.531	101.522	60.8375	51.3245	73.1959
ENSGALG00000001115	141.18	1.36548	0.460799	2.9633	0.0030436	0.0150327	71.4983	67.4123	98.0209	157.338	135.31	317.499
ENSGALG00000010866	226.599	-1.69119	0.571628	-2.95855	0.00309092	0.0152317	107.248	305.883	624.883	82.8649	108.481	130.232
ENSGALG00000025506	22.446	2.40173	0.812656	2.95541	0.00312253	0.0153589	7.82013	10.1118	3.50075	49.2994	37.3269	26.6167
ENSGALG00000007171	1251.12	1.11668	0.378134	2.95312	0.00314578	0.0154581	589.861	508.12	1270.77	1872.33	1917.67	1347.95
ENSGALG00000014847	2004.67	1.6516	0.5596	2.95139	0.00316346	0.0155186	597.682	616.823	1689.11	2791.18	5338.92	994.324
ENSGALG00000003860	145.831	-1.47731	0.500681	-2.95059	0.00317165	0.0155501	166.457	230.044	247.678	63.9843	38.4934	128.33
ENSGALG00000008105	6.04094	6.13303	2.07873	2.95037	0.00317395	0.0155569	0	0	0	14.6849	3.4994	18.0613
ENSGALG00000039831	6.68561	6.28029	2.12972	2.94889	0.00318922	0.0156186	0	0	0	5.24461	3.4994	31.3697
ENSGALG00000019489	66.5461	1.28332	0.43568	2.94556	0.00322372	0.0157652	37.9835	34.5488	43.7593	93.3541	89.8179	99.8126
ENSGALG00000024481	98.0638	1.42843	0.485539	2.94195	0.00326149	0.0159183	42.4521	36.2341	80.5172	179.366	137.643	112.17
ENSGALG00000015224	13.5134	4.19881	1.42744	2.9415	0.00326624	0.0159328	4.46865	0	0	27.272	30.3281	19.0119
ENSGALG00000016283	267.434	1.03999	0.353648	2.94075	0.00327417	0.015958	189.917	110.388	224.923	387.053	366.271	326.054
ENSGALG00000028960	451.282	1.38438	0.47108	2.93874	0.00329553	0.0160486	229.018	357.285	163.66	399.64	442.091	1116
ENSGALG00000016875	372.716	-1.17596	0.40084	-2.93374	0.00334901	0.0162498	359.726	532.557	658.141	156.29	185.468	344.116
ENSGALG00000004612	5697.14	-1.10301	0.376302	-2.93117	0.00337688	0.0163484	9288.08	9937.42	4099.38	3517.04	2524.23	4816.67
ENSGALG00000004505	151.965	-1.23277	0.420704	-2.93025	0.00338685	0.0163921	241.307	233.415	165.41	80.7671	60.6563	130.232
ENSGALG00000017363	670.465	1.16967	0.39922	2.92988	0.0033909	0.0164072	249.127	315.153	673.019	892.633	1120.97	771.884
ENSGALG00000009596	21.2628	3.26285	1.11419	2.92846	0.00340645	0.0164594	8.93729	3.37062	0	52.4461	20.9964	41.8262
ENSGALG00000008811	240.8	1.02067	0.349068	2.92398	0.00345589	0.0166659	145.231	131.454	200.418	322.019	242.625	403.053
ENSGALG00000001690	11.839	4.26274	1.45825	2.92319	0.00346464	0.0166988	0	3.37062	0	23.0763	30.3281	14.2589
ENSGALG00000028236	5.48878	5.99348	2.05284	2.9196	0.00350486	0.0168739	0	0	0	8.39138	9.33173	15.2095
ENSGALG00000006027	5068.66	1.06137	0.363953	2.91623	0.0035429	0.0170334	3553.69	3828.18	2469.78	5573.98	10721	4265.32
ENSGALG00000039263	43.8485	1.73909	0.596981	2.91314	0.00357811	0.0171789	15.6403	18.5384	26.2556	70.2778	88.6515	43.7274
ENSGALG00000042123	5.50063	5.99446	2.05917	2.9111	0.00360159	0.0172677	0	0	0	14.6849	11.6647	6.65417
ENSGALG00000015977	849.131	-1.11362	0.382731	-2.90968	0.00361797	0.0173319	1499.23	1312.85	672.144	442.645	758.203	409.707
ENSGALG00000016382	729.916	1.01035	0.34806	2.9028	0.00369841	0.0176296	596.564	530.029	326.445	1100.32	1181.63	644.504
ENSGALG00000008903	12017	-1.16239	0.400494	-2.9024	0.00370312	0.0176473	20898.7	22308.4	6629.54	7609.94	7566.87	7088.6
ENSGALG00000001531	2028.13	1.08886	0.375412	2.90043	0.00372651	0.0177295	1069.12	1278.31	1543.83	4437.99	1675.05	2164.51
ENSGALG00000001289	240.012	-1.09129	0.376542	-2.89818	0.0037533	0.0178228	367.546	258.695	354.451	133.213	108.481	217.687
ENSGALG00000023925	72706.3	-2.79974	0.966981	-2.89534	0.00378742	0.0179602	91066.6	50603	239786	19896	33022.7	1863.17
ENSGALG00000017023	12.8694	4.05866	1.40375	2.8913	0.00383646	0.0181502	0	4.21327	0	25.1741	22.1629	25.6661
ENSGALG00000017083	48.4229	1.5223	0.526675	2.8904	0.00384747	0.0181904	20.1089	32.8635	21.8797	68.18	67.6551	79.8501
ENSGALG00000010986	23.6173	2.54368	0.881202	2.8866	0.00389433	0.0183767	13.4059	5.89858	1.75037	35.6634	43.1593	41.8262
ENSGALG00000005678	15404.3	-1.03601	0.359102	-2.88502	0.00391394	0.0184443	21104.3	24329.1	16695.1	7693.85	6508.88	16094.5
ENSGALG00000014624	66.4525	1.52059	0.527746	2.88128	0.0039606	0.0186214	36.8663	31.1782	35.0075	133.213	107.315	55.1346
ENSGALG00000014925	5.38458	5.96288	2.07412	2.8749	0.00404153	0.0189387	0	0	0	10.4892	15.1641	6.65417
ENSGALG00000001325	475.622	-1.25638	0.437606	-2.87103	0.00409131	0.0191399	856.863	712.042	442.845	460.477	212.297	169.206
ENSGALG00000013481	224.016	-1.30833	0.455759	-2.87067	0.00409604	0.0191568	194.386	294.086	469.1	87.0606	113.147	186.317
ENSGALG00000035419	236.856	-1.30948	0.457125	-2.86461	0.00417529	0.0194531	522.832	324.422	165.41	121.675	167.971	118.825
ENSGALG00000027231	29.2757	2.11595	0.73881	2.864	0.00418328	0.0194658	17.8746	10.1118	5.25112	46.1526	37.3269	58.937
ENSGALG00000036713	31666.9	-1.09097	0.381362	-2.86071	0.00422699	0.0196317	46487.3	61153.1	21660.9	25980.8	20011.9	14707.6
ENSGALG00000015728	836.933	-2.91694	1.02029	-2.85894	0.00425061	0.0197255	3468.79	695.189	270.433	191.953	265.954	129.281
ENSGALG00000008165	192.912	-1.02728	0.360747	-2.84764	0.00440444	0.0203253	325.094	273.862	177.663	113.284	141.142	126.429
ENSGALG00000021079	241.356	1.45804	0.512044	2.84748	0.00440668	0.0203302	41.335	169.373	175.037	401.737	369.77	290.882
ENSGALG00000015096	5.59842	6.02271	2.11572	2.84665	0.00441815	0.0203777	0	0	0	16.7828	3.4994	13.3083
ENSGALG00000034198	109.397	-1.14857	0.403628	-2.84562	0.0044325	0.0204385	168.691	107.017	176.788	75.5224	61.8227	66.5417
ENSGALG00000033295	221.052	1.07954	0.379668	2.84339	0.00446369	0.020555	116.185	115.444	194.292	254.888	251.957	393.547
ENSGALG00000017811	34.9285	1.90819	0.67121	2.84292	0.00447026	0.0205689	11.1716	10.9545	21.8797	37.7612	53.6575	74.1465
ENSGALG00000012836	175.626	-1.10871	0.389987	-2.84293	0.00447007	0.0205689	289.345	149.992	280.935	111.186	96.8167	125.479
ENSGALG00000002678	165.012	-1.40433	0.493991	-2.84282	0.00447161	0.0205696	112.833	224.989	380.706	78.6692	81.6527	111.22
ENSGALG00000030376	8450.78	1.05089	0.369876	2.84119	0.0044946	0.0206699	3115.76	4474.49	8915.53	12830.4	11187.6	10180.9
ENSGALG00000012392	7050.94	-1.07692	0.379196	-2.84002	0.00451102	0.02074	13411.5	6911.45	8377.29	4953.01	6184.61	2467.75
ENSGALG00000030942	225.979	1.39381	0.490816	2.83978	0.0045145	0.0207504	185.449	141.566	47.2601	306.285	284.618	390.695
ENSGALG00000009988	4700.34	-1.09188	0.385252	-2.83419	0.00459416	0.0210664	5608.15	8604.34	4984.19	2225.81	1941	4838.53
ENSGALG00000012420	378.751	-2.14861	0.758876	-2.8313	0.00463587	0.0212072	86.0215	266.279	1501.82	104.892	188.968	124.528
ENSGALG00000036856	145.986	-1.22026	0.431381	-2.82874	0.00467323	0.0213388	197.738	281.446	133.904	79.7181	69.988	113.121
ENSGALG00000043662	23.6826	-2.07787	0.734716	-2.82812	0.00468217	0.0213627	34.632	29.4929	50.7608	10.4892	8.16527	8.55536
ENSGALG00000000545	47.8366	-1.4577	0.515552	-2.82745	0.00469207	0.0214023	55.8581	80.0521	74.3909	25.1741	26.8287	24.7155
ENSGALG00000026081	276.046	-1.88562	0.667307	-2.82572	0.00471749	0.0214927	119.536	214.034	969.707	137.409	137.643	77.9489
ENSGALG00000044088	17.4804	3.06574	1.08663	2.82134	0.00478228	0.0217395	8.93729	1.68531	0.875187	35.6634	39.6599	18.0613
ENSGALG00000034196	12.0548	-4.541	1.61025	-2.82006	0.00480146	0.0218069	34.632	4.21327	30.6315	0	0	2.85179
ENSGALG00000004170	4296.42	-1.40602	0.499286	-2.81607	0.00486146	0.0220474	6478.42	9959.33	2278.11	3555.85	2224.45	1282.35
ENSGALG00000002588	259.358	-1.30817	0.465621	-2.80952	0.00496155	0.0224544	331.797	523.288	253.804	108.039	96.8167	242.402
ENSGALG00000004120	35.1548	1.85621	0.660959	2.80836	0.00497949	0.022518	11.1716	16.0104	18.3789	43.0058	39.6599	82.7019
ENSGALG00000002413	22.1428	3.85205	1.37192	2.80778	0.00498849	0.0225528	0	8.42654	0	52.4461	13.9976	57.9864
ENSGALG00000003677	33.7258	-2.71751	0.968692	-2.80534	0.00502632	0.0226949	101.662	56.4578	17.5037	17.8317	6.9988	1.90119
ENSGALG00000023348	8.75202	6.66758	2.37761	2.80432	0.00504228	0.0227486	0	0	0	12.5871	0	39.925
ENSGALG00000012595	380.052	1.03598	0.369452	2.80411	0.00504559	0.0227576	188.8	244.37	314.192	399.64	396.599	736.712
ENSGALG00000042181	245.507	-1.06382	0.379777	-2.80116	0.00509188	0.0229306	296.048	417.114	283.561	182.513	97.9832	195.823
ENSGALG00000004437	172.434	1.10997	0.396401	2.80012	0.00510835	0.0229988	68.1469	142.408	116.4	282.16	223.962	201.526
ENSGALG00000034493	685.173	1.08839	0.388721	2.79993	0.00511136	0.0230043	205.558	573.847	534.739	1002.77	834.024	960.102
ENSGALG00000037018	1506.54	-1.3672	0.488315	-2.79983	0.00511301	0.0230043	2489.04	3114.45	911.07	543.342	582.067	1399.28
ENSGALG00000002786	584.136	-1.05373	0.376628	-2.79781	0.005145	0.0231053	477.028	719.626	1168.37	289.503	433.926	416.361
ENSGALG00000006087	253.534	1.74985	0.625423	2.79787	0.00514409	0.0231053	149.7	169.373	29.7564	629.354	191.301	351.721
ENSGALG00000038540	3271.74	-1.34787	0.482134	-2.79563	0.00517992	0.0232367	1850.02	7079.98	5163.6	1170.6	1428.92	2937.34
ENSGALG00000045165	31.4721	2.86594	1.02524	2.79538	0.0051839	0.0232485	6.70297	16.0104	0	59.7886	45.4922	60.8382
ENSGALG00000043329	161.669	-1.04561	0.37422	-2.7941	0.00520441	0.0233224	197.738	185.384	270.433	134.262	80.4862	101.714
ENSGALG00000014675	323.29	-1.14735	0.410652	-2.79396	0.00520669	0.0233266	479.262	481.155	376.33	303.139	104.982	194.872
ENSGALG00000014537	1914.39	1.0448	0.374114	2.79272	0.00522663	0.0234039	604.384	1355.83	1788.88	2911.81	2394.76	2430.67
ENSGALG00000027365	142.152	-1.15054	0.41259	-2.78858	0.00529395	0.0236528	184.332	144.936	259.055	82.8649	67.6551	114.072
ENSGALG00000039145	201.57	1.1461	0.411007	2.78852	0.00529496	0.0236528	167.574	90.164	119.025	340.9	314.946	176.811
ENSGALG00000029899	156.81	1.73453	0.623058	2.7839	0.00537088	0.0239263	26.8119	37.0768	153.158	263.28	218.129	242.402
ENSGALG00000045441	96.306	1.25108	0.449762	2.78165	0.00540837	0.0240563	37.9835	81.7374	50.7608	144.751	139.976	122.627
ENSGALG00000007864	34.5266	2.36776	0.85128	2.78141	0.00541236	0.0240679	16.7574	13.4825	3.50075	45.1037	102.649	25.6661
ENSGALG00000014695	29.6156	-1.92258	0.691307	-2.78108	0.00541788	0.0240823	53.6238	32.0208	55.1368	12.5871	8.16527	16.1601
ENSGALG00000010347	2729.01	1.04803	0.377059	2.77949	0.00544436	0.0241617	2223.15	1729.13	1385.42	4444.29	4775.51	1816.59
ENSGALG00000043372	129.605	-1.2201	0.438981	-2.7794	0.00544599	0.0241617	113.95	176.115	253.804	61.8864	86.3185	85.5536
ENSGALG00000023780	244.042	1.11966	0.403456	2.77516	0.00551748	0.0244289	82.67	156.734	221.422	353.487	332.443	317.499
ENSGALG00000028376	721.371	-1.03354	0.37247	-2.77482	0.00552326	0.024442	675.883	1153.59	1078.23	279.013	492.249	649.257
ENSGALG00000010789	289.403	1.05401	0.379863	2.77471	0.00552503	0.0244437	187.683	259.537	117.275	351.389	334.776	485.755
ENSGALG00000032382	523.5	1.07781	0.389988	2.76369	0.0057151	0.0251244	374.249	453.348	182.039	715.365	886.515	529.482
ENSGALG00000001996	97.5627	1.43922	0.521099	2.76189	0.00574679	0.0252318	33.5149	52.2445	71.7653	141.605	82.8191	203.428
ENSGALG00000010375	9.33301	6.76015	2.44787	2.76165	0.00575106	0.0252442	0	0	0	0	4.66587	51.3322
ENSGALG00000035356	4.90421	5.82969	2.11294	2.75904	0.00579711	0.0254013	0	0	0	11.5382	9.33173	8.55536
ENSGALG00000014570	3576.81	-1.17499	0.426111	-2.75747	0.00582511	0.0255047	5378.02	7435.58	2060.19	1716.04	1988.83	2882.21
ENSGALG00000010145	5.20015	5.91287	2.14475	2.75691	0.00583507	0.0255418	0	0	0	15.7338	11.6647	3.80238
ENSGALG00000006203	5.31209	5.94811	2.16057	2.75303	0.00590466	0.0258139	0	0	0	6.29354	4.66587	20.9131
ENSGALG00000015134	6.77135e+06	1.50978	0.548949	2.75031	0.00595395	0.0259836	5.44414e+06	4.41321e+06	701826	1.03327e+07	1.24001e+07	7.33609e+06
ENSGALG00000012089	232.525	1.98444	0.72226	2.74754	0.00600433	0.0261574	92.7244	51.4019	137.404	658.724	48.9916	405.905
ENSGALG00000030858	18.8405	-2.919	1.06256	-2.74714	0.00601171	0.0261742	45.8036	24.437	29.7564	7.34246	0	5.70358
ENSGALG00000027765	58.7719	1.55328	0.565412	2.74717	0.00601125	0.0261742	27.929	32.8635	28.8812	68.18	55.9904	138.787
ENSGALG00000002919	2688.03	-1.1941	0.435149	-2.74411	0.00606743	0.0263595	4265.32	5596.91	1360.92	1447.51	1655.22	1802.33
ENSGALG00000036944	73.1686	1.16304	0.424783	2.73795	0.00618227	0.0267513	49.1551	49.7166	36.7579	97.5498	100.316	105.516
ENSGALG00000042365	284.132	1.85894	0.679452	2.73593	0.00622036	0.0268893	26.8119	92.6919	248.553	261.182	320.778	754.773
ENSGALG00000008716	172.692	-1.23414	0.451608	-2.73277	0.00628035	0.0271014	131.825	229.202	365.828	123.773	93.3173	92.2078
ENSGALG00000045085	13769.5	1.06533	0.390109	2.73084	0.00631722	0.0272402	8959.64	5092.16	12662.2	21493.5	23582.5	10827.3
ENSGALG00000015795	1260.53	1.12697	0.412732	2.73051	0.00632367	0.0272612	376.483	1060.06	938.2	2177.56	1126.81	1884.08
ENSGALG00000000151	77.8753	1.12089	0.410859	2.72816	0.00636889	0.0274017	45.8036	51.4019	49.8857	91.2563	111.981	116.923
ENSGALG00000008043	293.45	1.97181	0.723067	2.727	0.00639124	0.0274768	44.6865	108.702	203.919	754.176	575.068	74.1465
ENSGALG00000029017	77.0693	1.2304	0.451205	2.72693	0.00639268	0.0274768	43.5693	42.1327	52.5112	81.816	102.649	139.738
ENSGALG00000043734	81.3294	-1.6231	0.5973	-2.7174	0.00657973	0.0281414	112.833	203.08	52.5112	49.2994	30.3281	39.925
ENSGALG00000005140	133.578	-1.97792	0.729632	-2.71084	0.00671127	0.0286193	48.038	167.688	423.59	33.5655	37.3269	91.2572
ENSGALG00000033271	156.612	-1.12414	0.414826	-2.70991	0.00673007	0.0286925	156.403	173.587	314.192	98.5987	82.8191	114.072
ENSGALG00000028209	88.2628	1.1467	0.423471	2.70785	0.00677215	0.0288294	58.0924	46.346	60.3879	152.094	116.647	96.0102
ENSGALG00000043771	269.717	-1.24537	0.460045	-2.70706	0.00678817	0.0288834	417.818	299.142	421.84	104.892	97.9832	276.623
ENSGALG00000005739	81438.7	-1.71244	0.632879	-2.7058	0.0068141	0.0289732	184974	149682	39733.5	48187.5	58438.8	7616.18
ENSGALG00000036894	2162.47	-1.02311	0.378168	-2.70542	0.00682175	0.0289908	1819.86	4749.2	2126.7	1274.44	1298.28	1706.32
ENSGALG00000011808	93.3675	-1.5141	0.559807	-2.70468	0.00683695	0.0290326	244.658	93.5346	77.0165	45.1037	46.6587	53.2334
ENSGALG00000015053	47374.8	-1.09325	0.404399	-2.70339	0.00686352	0.0291326	98987.2	66230.9	28319.3	23572.4	35500.2	31638.7
ENSGALG00000031527	56.5629	1.42845	0.529139	2.69957	0.00694297	0.0294195	31.2805	36.2341	24.5052	68.18	64.1557	115.022
ENSGALG00000000379	463.636	-1.30556	0.483692	-2.69916	0.00695141	0.0294481	334.031	405.316	1241.02	286.356	261.289	253.809
ENSGALG00000013830	324.03	-1.2033	0.445917	-2.69848	0.00696566	0.0295012	376.483	680.022	298.439	182.513	286.951	119.775
ENSGALG00000037777	8.59952	4.7847	1.77365	2.69766	0.00698295	0.02956	0	0	1.75037	6.29354	9.33173	34.2215
ENSGALG00000006575	14216	-3.07017	1.13855	-2.69655	0.00700617	0.0296439	65397.5	7488.66	3334.46	2859.36	2988.49	3227.27
ENSGALG00000008178	16.9719	3.89365	1.44403	2.69638	0.00700982	0.0296521	6.70297	0	0	22.0274	55.9904	17.1107
ENSGALG00000001472	222.188	-1.06255	0.394097	-2.69616	0.00701446	0.0296572	270.353	196.338	434.968	144.751	121.313	165.404
ENSGALG00000003923	1359.63	-1.05144	0.39003	-2.69578	0.00702242	0.0296837	1206.53	1382.79	2913.5	1097.17	610.062	947.744
ENSGALG00000040360	2113.21	-1.11487	0.413584	-2.69563	0.00702556	0.0296897	1696.97	2072.93	4903.67	1345.77	1685.54	974.361
ENSGALG00000007744	188.902	-1.40069	0.521511	-2.68583	0.00723501	0.0303972	160.871	168.531	492.73	115.382	72.3209	123.577
ENSGALG00000006572	37.8485	-2.16251	0.805629	-2.68426	0.00726911	0.0304962	17.8746	53.0872	114.649	11.5382	12.8311	17.1107
ENSGALG00000017042	3093.79	1.04228	0.388658	2.68174	0.00732401	0.0306672	2797.37	1977.71	1292.65	5834.11	4310.09	2350.82
ENSGALG00000013063	148.61	1.22191	0.455662	2.68162	0.00732669	0.0306696	100.545	62.3564	105.022	166.779	142.309	314.647
ENSGALG00000021020	12.0905	-3.91957	1.46178	-2.68137	0.00733219	0.0306793	26.8119	24.437	16.6286	0	4.66587	0
ENSGALG00000007404	7413.81	1.25147	0.467094	2.67927	0.00737834	0.0308649	5603.68	6208.67	1345.16	10018.3	12705.2	8601.94
ENSGALG00000033079	1084.15	1.27756	0.476941	2.67866	0.0073917	0.0308984	475.911	1172.13	251.179	1397.17	1742.7	1465.82
ENSGALG00000010738	80.2085	1.60405	0.598813	2.67872	0.0073904	0.0308984	26.8119	38.7621	53.3864	197.197	54.8239	110.269
ENSGALG00000042416	4.87277	5.82299	2.17494	2.67732	0.00742147	0.0310005	0	0	0	6.29354	5.83233	17.1107
ENSGALG00000036492	2001.76	-1.50211	0.561963	-2.67298	0.00751812	0.0313589	2849.88	5359.28	667.768	883.193	818.86	1431.6
ENSGALG00000009651	209.508	1.23483	0.46233	2.67089	0.00756494	0.0315239	113.95	119.657	140.905	238.105	487.583	156.848
ENSGALG00000046326	480.886	-1.24141	0.465174	-2.66869	0.0076147	0.0316856	481.497	380.88	1164.87	269.573	390.766	197.724
ENSGALG00000001595	121.21	-1.27144	0.477305	-2.66378	0.00772679	0.0320828	180.98	173.587	160.159	63.9843	37.3269	111.22
ENSGALG00000011524	144.533	-1.38745	0.52084	-2.66388	0.00772453	0.0320828	142.997	127.241	357.076	110.137	64.1557	65.5911
ENSGALG00000026207	57.3634	1.74455	0.655011	2.66339	0.00773575	0.0321123	35.7492	26.1223	17.5037	40.908	74.6539	149.244
ENSGALG00000035856	1192.02	-1.05121	0.394814	-2.66254	0.00775525	0.0321702	957.408	1183.09	2683.32	655.577	871.351	801.353
ENSGALG00000002744	27.7378	2.74336	1.03169	2.6591	0.00783505	0.0324392	0	14.3251	7.0015	54.544	62.9892	27.5673
ENSGALG00000042079	18508.2	-1.46523	0.551143	-2.65854	0.00784807	0.0324699	31717.3	28712.6	21092.9	3111.11	20921.7	5493.49
ENSGALG00000014616	3015.57	5.35269	2.01395	2.65781	0.00786511	0.0325285	0	27.8076	404.336	4335.2	3172.79	10153.3
ENSGALG00000011469	1758.2	3.55377	1.33801	2.65601	0.00790721	0.0326756	36.8663	76.6815	714.153	1755.9	1050.99	6914.64
ENSGALG00000032223	138.068	-1.04925	0.395364	-2.65389	0.00795697	0.0328332	177.629	249.426	131.278	87.0606	100.316	82.7019
ENSGALG00000041826	202.266	1.33232	0.502034	2.65384	0.00795805	0.0328332	100.545	161.79	82.2676	270.622	459.588	138.787
ENSGALG00000001181	172.275	-1.28105	0.482839	-2.65315	0.00797435	0.0328541	365.312	254.481	112.899	100.697	80.4862	119.775
ENSGALG00000002437	750.724	-1.71901	0.64787	-2.65333	0.00797025	0.0328541	2053.34	1253.03	148.782	349.291	278.786	421.114
ENSGALG00000003224	4.91099	5.83177	2.19904	2.65197	0.00800248	0.0329377	0	0	0	18.8806	5.83233	4.75298
ENSGALG00000000244	31.2474	1.71048	0.645043	2.65174	0.0080079	0.0329505	14.5231	10.9545	18.3789	50.3483	57.1569	36.1227
ENSGALG00000039553	37.6583	-1.7754	0.670086	-2.64951	0.00806095	0.0331148	50.2723	54.7725	70.015	22.0274	6.9988	21.8637
ENSGALG00000001263	582.329	-1.10858	0.419107	-2.64511	0.00816646	0.0334522	971.931	991.804	423.59	231.812	366.271	508.569
ENSGALG00000028017	28.7655	2.90237	1.09869	2.64168	0.00824971	0.0336899	14.5231	0	6.12631	86.0117	32.6611	33.2709
ENSGALG00000006804	116.468	1.03103	0.390929	2.63738	0.00835482	0.034066	99.4274	60.6711	70.015	177.268	136.477	154.947
ENSGALG00000016332	108.489	1.21477	0.460865	2.63584	0.00839281	0.0341938	67.0297	85.9507	42.8842	161.534	188.968	104.566
ENSGALG00000017136	112.796	-2.64687	1.00456	-2.63485	0.00841754	0.0342865	265.884	310.939	7.0015	19.9295	9.33173	63.6899
ENSGALG00000002125	43.7127	-1.50882	0.573043	-2.633	0.00846338	0.0344328	55.8581	66.5697	71.7653	29.3698	13.9976	24.7155
ENSGALG00000005767	2049.01	-1.26385	0.480194	-2.63195	0.00848958	0.034507	2635.38	4977.56	1066.85	1040.53	916.843	1656.89
ENSGALG00000015712	350.976	-1.16303	0.442818	-2.62643	0.00862867	0.0349415	662.477	241.842	551.368	247.546	264.788	137.836
ENSGALG00000007076	1604.69	1.18641	0.451898	2.62539	0.00865486	0.0350312	1368.52	988.433	582.875	1941.56	1096.48	3650.29
ENSGALG00000017099	32.091	2.16405	0.824479	2.62475	0.00867125	0.0350812	8.93729	3.37062	22.7549	37.7612	66.4886	53.2334
ENSGALG00000026733	5426.44	1.00467	0.383459	2.62001	0.00879271	0.0354816	5376.9	3738.86	1714.49	5898.09	7648.52	8181.78
ENSGALG00000030900	935.499	1.13094	0.432462	2.61512	0.00891962	0.0359102	465.856	402.789	890.94	1310.1	675.384	1867.92
ENSGALG00000026384	107.209	-1.07211	0.410471	-2.61191	0.00900385	0.0361738	177.629	102.804	155.783	63.9843	64.1557	78.8995
ENSGALG00000000309	414.857	-1.41763	0.543208	-2.60974	0.00906102	0.0363698	423.404	362.341	1025.72	289.503	83.9856	304.191
ENSGALG00000007819	281.074	-1.3003	0.498317	-2.60939	0.00907037	0.0363989	208.909	342.117	648.514	106.99	131.811	248.106
ENSGALG00000028250	347.849	3.22159	1.23724	2.60386	0.00921795	0.0368888	180.98	10.9545	10.5022	627.256	445.59	811.809
ENSGALG00000015822	1957.76	-1.39487	0.53578	-2.60344	0.00922941	0.0369262	3014.1	2577.68	2917.87	815.013	2125.3	296.586
ENSGALG00000005083	35.4017	2.46998	0.950141	2.59959	0.00933357	0.0372887	11.1716	13.4825	7.87668	23.0763	15.1641	141.639
ENSGALG00000009748	5727.61	1.34429	0.517676	2.59677	0.00941042	0.0374776	3891.07	3950.36	1869.4	4911.06	3543.73	16200.1
ENSGALG00000002466	3220.71	1.48554	0.572702	2.59392	0.00948892	0.037721	2362.8	982.534	1739.87	5198.46	8020.62	1019.99
ENSGALG00000036111	179.811	1.03407	0.398948	2.592	0.009542	0.0379146	93.8416	92.6919	167.161	182.513	286.951	255.71
ENSGALG00000006454	2014.51	1.18099	0.455721	2.59147	0.00955664	0.0379641	1608.71	1674.35	416.589	3470.89	2594.22	2322.31
ENSGALG00000005017	25.0764	3.00405	1.15927	2.59133	0.00956055	0.0379709	0	3.37062	13.1278	16.7828	37.3269	79.8501
ENSGALG00000028357	97.4627	1.30151	0.502698	2.58906	0.0096239	0.038176	32.3977	84.2654	51.636	179.366	130.644	106.467
ENSGALG00000008697	16.3722	-2.26974	0.876923	-2.5883	0.00964501	0.0382364	33.5149	30.3355	17.5037	6.29354	5.83233	4.75298
ENSGALG00000045052	4.80401	5.80315	2.24611	2.58364	0.00977638	0.0386265	0	0	0	4.19569	4.66587	19.9625
ENSGALG00000016885	5413.75	1.05579	0.408772	2.58282	0.00979965	0.0386903	4923.33	3463.31	2164.34	4398.13	5987.47	11545.9
ENSGALG00000011314	121.795	-1.18559	0.459393	-2.58077	0.00985809	0.0388857	245.776	151.678	110.274	92.3052	74.6539	56.0852
ENSGALG00000006666	4.88328	5.82182	2.2567	2.57979	0.00988591	0.0389689	0	0	0	15.7338	11.6647	1.90119
ENSGALG00000025804	265.248	-1.28203	0.497543	-2.57672	0.00997424	0.0392546	207.792	369.925	549.617	223.421	165.638	75.0971
ENSGALG00000035949	15484.5	1.00446	0.390401	2.57289	0.0100854	0.0396113	5967.88	9783.21	15153.9	15944.7	15529.2	30528.4
ENSGALG00000012505	619.139	-1.58434	0.61589	-2.57244	0.0100984	0.0396352	1594.19	651.371	540.866	114.333	171.471	642.603
ENSGALG00000013603	91.2249	-1.08382	0.421416	-2.57185	0.0101156	0.0396849	131.825	102.804	137.404	74.4735	46.6587	54.184
ENSGALG00000024081	94.5215	-1.53322	0.598016	-2.56385	0.010352	0.0404022	100.545	226.674	94.5202	37.7612	26.8287	80.8007
ENSGALG00000019543	182.825	-1.00816	0.393339	-2.56309	0.0103746	0.0404725	223.432	234.258	274.809	175.17	108.481	80.8007
ENSGALG00000006189	100.848	-1.17681	0.459487	-2.56115	0.0104326	0.0406349	94.9587	118.814	205.669	67.1311	54.8239	63.6899
ENSGALG00000036497	99.9829	1.37918	0.539673	2.55558	0.0106012	0.0410886	34.632	33.7062	98.0209	152.094	123.645	157.799
ENSGALG00000011170	110.32	-1.12072	0.439516	-2.5499	0.0107755	0.0416062	117.302	119.657	216.171	66.0821	82.8191	59.8876
ENSGALG00000016309	23.0735	-1.92734	0.757373	-2.54477	0.0109351	0.0421005	37.9835	45.5033	26.2556	8.39138	6.9988	13.3083
ENSGALG00000008940	42.2678	2.40554	0.945428	2.54439	0.0109469	0.0421073	8.93729	6.74123	24.5052	161.534	33.8275	18.0613
ENSGALG00000009170	36198.9	1.1903	0.468027	2.54323	0.0109832	0.0421921	28311.1	31500.9	6365.23	48280.9	48974.1	53761
ENSGALG00000015666	1081.44	-1.01451	0.399527	-2.53928	0.0111081	0.0426058	873.62	2036.69	1430.06	522.364	551.739	1074.17
ENSGALG00000006611	1157.19	-1.1047	0.436237	-2.53234	0.0113303	0.0432861	1213.24	2351.85	1174.5	400.689	619.394	1183.49
ENSGALG00000029401	18.0169	-3.6915	1.45994	-2.52853	0.0114541	0.0436502	17.8746	13.4825	69.1398	0	0	7.60477
ENSGALG00000000476	103.207	-1.59454	0.631531	-2.52489	0.0115736	0.0440121	135.177	153.363	176.788	12.5871	54.8239	86.5042
ENSGALG00000034675	355.533	1.25798	0.498354	2.52428	0.0115936	0.0440786	325.094	142.408	161.91	733.197	552.905	217.687
ENSGALG00000035565	4.4777	5.69689	2.25705	2.52405	0.0116013	0.0440949	0	0	0	3.14677	15.1641	8.55536
ENSGALG00000032955	57.1284	-1.65811	0.65719	-2.52303	0.011635	0.0441858	61.4439	61.5137	137.404	12.5871	27.9952	41.8262
ENSGALG00000006649	1363.91	1.28981	0.512471	2.51684	0.0118414	0.0447949	1297.02	861.192	217.922	1982.46	1456.92	2367.93
ENSGALG00000030140	6.64868	6.27059	2.49256	2.51572	0.011879	0.0448785	0	0	0	19.9295	0	19.9625
ENSGALG00000035028	20.6196	2.76852	1.10211	2.51203	0.012004	0.0452429	0	3.37062	12.2526	33.5655	43.1593	31.3697
ENSGALG00000015453	28.5805	-2.32231	0.928139	-2.50212	0.0123453	0.0462475	29.0462	21.909	91.8946	17.8317	6.9988	3.80238
ENSGALG00000008681	526.756	-1.09238	0.436906	-2.50027	0.0124097	0.0464388	990.922	571.319	589.001	380.759	473.585	154.947
ENSGALG00000015167	86.6914	-1.72575	0.690862	-2.49796	0.012491	0.0466325	203.323	141.566	54.2616	32.5166	72.3209	16.1601
ENSGALG00000025759	782.981	-1.00513	0.402529	-2.49703	0.0125237	0.0467143	776.427	890.685	1468.56	284.258	541.241	736.712
ENSGALG00000010068	92.7772	1.5201	0.608788	2.49693	0.0125274	0.0467182	32.3977	42.1327	69.1398	233.91	120.146	58.937
ENSGALG00000030530	133.122	1.16642	0.468285	2.49084	0.0127443	0.047354	116.185	89.3213	41.1338	159.436	174.97	217.687
ENSGALG00000034788	14.3395	2.8539	1.14731	2.48747	0.0128656	0.0476953	0	6.74123	3.50075	19.9295	24.4958	31.3697
ENSGALG00000046616	164.89	-1.33742	0.537669	-2.48745	0.0128664	0.0476953	141.88	158.419	408.712	79.7181	61.8227	138.787
ENSGALG00000001895	10185.7	-1.01585	0.408764	-2.48516	0.0129492	0.0479304	17255.7	18295.7	5340.39	6590.38	7605.36	6026.78
ENSGALG00000034067	74.7576	-1.42141	0.572051	-2.48476	0.0129637	0.0479639	91.6073	98.5905	136.529	66.0821	18.6635	37.0732
ENSGALG00000039048	87.5699	1.08313	0.43641	2.48192	0.0130678	0.0482562	49.1551	62.3564	56.8872	152.094	85.1521	119.775
ENSGALG00000011529	465.686	1.01421	0.408869	2.48052	0.0131191	0.0484252	156.403	277.233	490.98	623.06	638.057	608.382
ENSGALG00000021938	13.2867	2.8119	1.13414	2.47932	0.0131634	0.0485475	6.70297	1.68531	1.75037	9.44031	37.3269	22.8143
ENSGALG00000042553	119.891	1.08471	0.438084	2.47604	0.0132849	0.0489228	64.7954	111.23	54.2616	133.213	160.972	194.872
ENSGALG00000025225	4.46131	5.69187	2.30024	2.47447	0.0133434	0.0490808	0	0	0	2.09785	15.1641	9.50596
ENSGALG00000025648	20.8298	2.25423	0.911883	2.47206	0.0134335	0.0493027	8.93729	10.1118	2.62556	30.4188	54.8239	18.0613
ENSGALG00000037632	4.45341	5.69208	2.30362	2.47093	0.0134762	0.0493773	0	0	0	16.7828	2.33293	7.60477
ENSGALG00000007269	252.074	-3.70324	1.49873	-2.47092	0.0134766	0.0493773	372.015	476.099	556.619	33.5655	0	74.1465
ENSGALG00000031812	4.44359	5.68405	2.30152	2.4697	0.0135227	0.049494	0	0	0	4.19569	18.6635	3.80238
ENSGALG00000021685	447.686	-1.00467	0.407269	-2.46684	0.013631	0.0498063	773.076	706.144	313.317	314.677	369.77	209.131
ENSGALG00000013579	4430.52	1.19597	0.484988	2.46597	0.0136643	0.0499069	2502.44	3004.9	2570.42	3185.58	3030.48	12289.3
ENSGALG00000041456	95.897	1.36401	0.553164	2.46583	0.0136698	0.0499163	83.7871	53.9298	23.63	143.702	171.471	98.862

## Sheet: lncRNA
Table S2.Differentially expressed lncRNAs
Row.names	baseMean	log2FoldChange	lfcSE	stat	pvalue	padj	CB-1	CB-2	CB-3	TB3-1	TB3-2	TB3-3
TU49355	6822.52	7.35202	0.239602	30.6842	9.23e-207	5.74e-203	89.64	80.4484	79.2274	11634.1	14494.9	14556.8
TU47159	66745.5	8.68757	0.396131	21.9311	1.31e-106	4.08e-103	213.429	403.972	350.996	109538	129044	160923
TU50006	180148	20.9794	1.2781	16.4146	1.5e-60	3.11e-57	0	0	0	354501	449264	277123
TU17187	22657.6	17.9883	1.48963	12.0756	1.42e-33	2.21e-30	0	0	0	19675.2	76557.3	39713
TU47567	3155.14	9.18547	0.774154	11.8652	1.8e-32	2.23e-29	2.13429	20.7609	9.21249	6332.38	5721.81	6844.54
TU38230	715.824	-2.18718	0.186027	-11.7573	6.48e-32	6.71e-29	1233.62	1234.41	1053.91	258.938	247.225	266.847
TU47613	2873.19	9.36588	0.831444	11.2646	1.96e-29	1.74e-26	2.13429	19.0308	4.60624	5762.12	5252.97	6198.3
TU48943	1634.18	14.1949	1.26432	11.2274	2.99e-29	2.32e-26	0	0	0	2623.63	3926.64	3254.81
TU25548	1966.95	3.0108	0.269816	11.1587	6.49e-29	4.48e-26	338.284	495.666	467.994	3194.91	3519.06	3785.78
TU50512	965.126	4.76139	0.437832	10.8749	1.52e-27	9.43e-25	59.76	94.289	51.5899	1466.98	2454.43	1663.71
TU20960	1541.7	14.1109	1.31228	10.7529	5.74e-27	3.24e-24	0	0	0	2291.14	4230.66	2728.38
TU47821	1045.05	11.7028	1.10282	10.6116	2.63e-26	1.36e-23	0	0.865037	0.921249	2279.05	2347.52	1641.93
TU49569	43994.2	7.26373	0.693724	10.4706	1.18e-25	5.63e-23	292.397	1096	317.831	70175.1	105419	86664.5
TU54434	856.247	13.2624	1.29795	10.218	1.65e-24	7.31e-22	0	0	0	1829.69	2106.98	1200.81
TU54432	897.886	13.3309	1.31593	10.1304	4.05e-24	1.68e-21	0	0	0	2172.25	2042.39	1172.68
TU14995	222.087	3.22434	0.321547	10.0276	1.15e-23	4.26e-21	35.2157	37.1966	56.1962	427.197	386.428	390.287
TU49354	494.471	12.4704	1.24375	10.0265	1.17e-23	4.26e-21	0	0	0	891.672	938.786	1136.37
TU48583	962.121	11.5742	1.16432	9.94069	2.77e-23	9.55e-21	1.06714	0.865037	0	1453.88	1536.8	2780.11
TU2028	1304.01	13.8693	1.39923	9.91208	3.69e-23	1.21e-20	0	0	0	1370.25	3790.78	2663.03
TU2036	342.205	11.9392	1.23324	9.68115	3.63e-22	1.13e-19	0	0	0	648.855	747.242	657.134
TU47322	507.937	12.509	1.30306	9.59968	8.02e-22	2.37e-19	0	0	0	1091.16	1253.94	702.516
TU2037	323.923	11.86	1.26283	9.39157	5.91e-21	1.67e-18	0	0	0	542.056	780.651	620.828
TU2050	311.596	11.804	1.27953	9.22527	2.83e-20	7.64e-18	0	0	0	475.558	755.038	638.981
TU2032	383.202	12.1024	1.33091	9.09339	9.6e-20	2.48e-17	0	0	0	522.913	1060.17	716.131
TU37414	199.29	4.52793	0.500949	9.0387	1.59e-19	3.94e-17	11.7386	13.8406	23.9525	263.975	446.564	435.669
TU52306	207.873	11.2203	1.24754	8.99397	2.38e-19	5.7e-17	0	0	0	458.43	358.587	430.223
TU2054	219.868	11.301	1.26148	8.95848	3.29e-19	7.57e-17	0	0	0	358.684	506.699	453.822
TU2056	300.042	11.7496	1.31668	8.92366	4.51e-19	1e-16	0	0	0	394.955	698.243	707.054
TU34845	198.216	11.1514	1.25411	8.89189	6.01e-19	1.29e-16	0	0	0	455.408	395.337	338.551
TU48298	641.874	11.8847	1.34889	8.81075	1.24e-18	2.57e-16	0	0.865037	0	922.906	948.809	1978.66
TU2040	308.834	11.7912	1.34383	8.77438	1.72e-18	3.44e-16	0	0	0	373.797	773.969	705.239
TU50525	203.02	11.1862	1.28432	8.70981	3.04e-18	5.91e-16	0	0	0	515.86	327.406	374.857
TU54433	624.631	12.8075	1.48089	8.64849	5.22e-18	9.7e-16	0	0	0	493.694	1438.8	1815.29
TU17190	2834.44	14.0275	1.62234	8.64649	5.31e-18	9.7e-16	0	0.865037	0	9571.62	6406.69	1027.45
TU49358	294.568	11.7228	1.3661	8.58127	9.38e-18	1.67e-15	0	0	0	611.576	811.833	343.997
TU48507	548.777	11.6585	1.36773	8.52399	1.54e-17	2.66e-15	1.06714	0	0	757.669	783.992	1749.94
TU10464	142.415	10.6749	1.25305	8.51914	1.61e-17	2.7e-15	0	0	0	278.081	250.566	325.844
TU11066	139.912	10.6487	1.26284	8.43237	3.39e-17	5.43e-15	0	0	0	319.39	289.543	230.541
TU2027	338.424	10.0651	1.19372	8.43167	3.41e-17	5.43e-15	1.06714	0.865037	0	373.797	859.719	795.095
TU43801	229.204	2.38865	0.288322	8.28464	1.18e-16	1.84e-14	58.6929	83.0435	78.3062	438.28	357.474	359.427
TU51899	962.654	3.76212	0.456247	8.24579	1.64e-16	2.49e-14	89.64	175.602	130.817	1545.57	2441.07	1393.23
TU48404	62.5573	-3.26643	0.398138	-8.20425	2.32e-16	3.43e-14	121.654	102.074	116.077	13.098	13.3635	9.07643
TU14513	111.174	10.317	1.26177	8.17664	2.92e-16	4.22e-14	0	0	0	252.892	227.18	186.975
TU45526	102.275	-10.1102	1.2374	-8.1705	3.07e-16	4.34e-14	205.959	205.014	202.675	0	0	0
TU2045	129.051	10.5323	1.30039	8.09937	5.52e-16	7.63e-14	0	0	0	184.38	304.02	285.908
TU11064	99.5413	10.158	1.26061	8.05797	7.76e-16	1.05e-13	0	0	0	169.267	203.793	224.188
TU51289	72.1368	2.75501	0.342336	8.04767	8.44e-16	1.12e-13	21.3429	19.0308	15.6612	127.957	113.59	135.239
TU2043	321.533	11.8494	1.47454	8.03599	9.28e-16	1.2e-13	0	0	0	260.953	917.627	750.621
TU29861	217.44	11.2852	1.4318	7.88177	3.23e-15	4.09e-13	0	0	0	209.568	458.814	636.258
TU50648	134.122	2.30253	0.29413	7.82827	4.95e-15	6.14e-13	46.9543	35.4665	53.4324	215.613	222.725	230.541
TU22638	177.332	10.9912	1.40894	7.80103	6.14e-15	7.48e-13	0	0	0	386.895	181.521	495.573
TU11065	72.5456	9.70139	1.24574	7.78765	6.83e-15	8.15e-13	0	0	0	149.116	143.658	142.5
TU29871	208.733	11.2261	1.44988	7.74281	9.72e-15	1.14e-12	0	0	0	183.372	504.472	564.554
TU29860	227.219	11.3488	1.46846	7.72833	1.09e-14	1.25e-12	0	0	0	333.495	248.338	781.481
TU37419	166.18	10.8969	1.4174	7.68792	1.5e-14	1.69e-12	0	0	0	353.646	475.518	167.914
TU29217	109.471	10.2945	1.34263	7.66739	1.76e-14	1.95e-12	0	0	0	225.689	289.543	141.592
TU49922	142.885	3.91093	0.510278	7.66432	1.8e-14	1.96e-12	18.1414	25.0861	10.1337	208.561	255.02	340.366
TU11063	63.3276	9.50536	1.24869	7.61225	2.69e-14	2.88e-12	0	0	0	125.942	126.953	127.07
TU48562	134.121	10.5883	1.39608	7.5843	3.34e-14	3.52e-12	0	0	0	174.304	213.816	416.608
TU11062	321.597	3.74881	0.494455	7.58169	3.41e-14	3.53e-12	42.6857	63.1477	27.6375	507.8	487.768	800.541
TU34868	62.6886	9.4909	1.25247	7.57776	3.52e-14	3.58e-12	0	0	0	118.89	124.726	132.516
TU50769	68.8623	9.62671	1.28612	7.4851	7.15e-14	7.16e-12	0	0	0	113.852	131.408	167.914
TU16914	191.451	2.59747	0.347603	7.47254	7.87e-14	7.75e-12	48.0215	48.4421	66.3299	409.061	287.315	289.538
TU17193	5733.2	9.74389	1.30705	7.45487	9e-14	8.73e-12	0	8.65037	31.3225	15138.3	11516	7704.98
TU54306	57.8354	9.37511	1.26788	7.3943	1.42e-13	1.36e-11	0	0	0	111.837	103.567	131.608
TU29868	187.047	11.0681	1.50423	7.35798	1.87e-13	1.76e-11	0	0	0	224.681	220.498	677.102
TU15167	122.717	2.02983	0.277388	7.31765	2.52e-13	2.34e-11	53.3572	51.0372	40.5349	206.546	206.021	178.806
TU19449	66.9562	9.58653	1.31484	7.29102	3.08e-13	2.81e-11	0	0	0	131.988	99.1126	170.637
TU48702	149.286	9.77933	1.34188	7.28779	3.15e-13	2.84e-11	1.06714	0	0	195.463	261.702	437.484
TU20959	327.431	7.63076	1.04798	7.28139	3.3e-13	2.93e-11	7.47	2.59511	0	491.679	1028.99	433.853
TU29416	66.0675	9.56567	1.32282	7.23127	4.78e-13	4.19e-11	0	0	0	115.867	177.066	103.471
TU48959	54.9923	9.30096	1.29027	7.20852	5.66e-13	4.88e-11	0	0	0	115.867	126.953	87.1338
TU21195	428.432	12.2635	1.70384	7.19754	6.13e-13	5.22e-11	0	0	0	162.214	1415.42	992.962
TU40451	207.076	2.13165	0.298598	7.13886	9.41e-13	7.9e-11	90.7072	64.0127	76.4637	361.707	366.383	283.185
TU9292	2167.2	3.37047	0.475694	7.08537	1.39e-12	1.15e-10	228.369	509.507	408.113	4413.02	4640.48	2803.71
TU55094	48.3849	9.11665	1.29505	7.03963	1.93e-12	1.58e-10	0	0	0	77.5805	114.703	98.0255
TU1436	100.069	10.1652	1.45321	6.99502	2.65e-12	2.14e-10	0	0	0	307.299	195.998	97.1178
TU9139	579.533	-12.6126	1.80673	-6.98089	2.93e-12	2.34e-10	2496.05	779.398	201.753	0	0	0
TU20963	264.841	11.5696	1.66075	6.96646	3.25e-12	2.56e-10	0	0	0	114.859	727.197	746.99
TU53885	86.6719	9.95799	1.43081	6.9597	3.41e-12	2.65e-10	0	0	0	279.088	134.749	106.194
TU44776	291.912	-1.60547	0.231117	-6.94657	3.74e-12	2.87e-10	464.207	444.629	409.034	155.161	155.908	122.532
TU55897	129.734	-10.4536	1.50811	-6.93157	4.16e-12	3.15e-10	191.019	459.335	128.054	0	0	0
TU49904	394.679	2.34337	0.340343	6.88533	5.77e-12	4.31e-10	93.9086	146.191	149.242	776.813	629.198	572.723
TU30939	60.3154	9.43482	1.37116	6.88089	5.95e-12	4.4e-10	0	0	0	173.297	106.908	81.6879
TU48097	47.5867	9.09214	1.33257	6.82302	8.91e-12	6.51e-10	0	0	0	77.5805	128.067	79.8726
TU16039	136.5	2.39188	0.35154	6.80401	1.02e-11	7.35e-10	29.88	52.7672	47.9049	221.659	251.679	215.111
TU51127	228.776	-2.70728	0.39817	-6.79932	1.05e-11	7.5e-10	405.514	486.151	298.485	74.5579	63.4766	44.4745
TU29173	1440.36	1.54143	0.227598	6.77261	1.26e-11	8.93e-10	720.322	671.269	818.069	2169.23	2409.88	1853.41
TU55811	76.3887	9.77546	1.45292	6.72814	1.72e-11	1.2e-09	0	0	0	211.583	175.953	70.7962
TU47430	863.727	-1.12531	0.167841	-6.70461	2.02e-11	1.39e-09	1147.18	1276.79	1129.45	508.807	550.131	570
TU30051	139.982	-2.53306	0.380057	-6.66495	2.65e-11	1.81e-09	285.994	217.124	212.808	50.377	44.545	29.0446
TU39036	87.3549	-3.30877	0.500711	-6.60815	3.89e-11	2.63e-09	162.206	122.835	190.699	12.0905	24.4998	11.7994
TU51061	40.9396	8.87488	1.35474	6.55096	5.72e-11	3.82e-09	0	0	0	68.5127	113.59	63.535
TU53888	44.8953	9.01007	1.3775	6.54089	6.12e-11	4.04e-09	0	0	0	68.5127	70.1584	130.701
TU29198	95.5122	2.06341	0.315663	6.53674	6.29e-11	4.11e-09	38.4172	33.7364	38.6925	159.191	126.953	176.083
TU4765	84.4223	9.91971	1.51906	6.53018	6.57e-11	4.25e-09	0	0	0	215.613	228.293	62.6274
TU48180	62.5344	9.48638	1.45377	6.52538	6.78e-11	4.34e-09	0	0	0	111.837	197.112	66.258
TU28332	268.971	11.592	1.77693	6.52358	6.87e-11	4.35e-09	0	0	0	92.6936	451.018	1070.11
TU3310	29.5403	8.406	1.29168	6.5078	7.63e-11	4.78e-09	0	0	0	58.4373	53.454	65.3503
TU49457	30.6031	8.4556	1.30112	6.49871	8.1e-11	5.03e-09	0	0	0	69.5202	62.363	51.7357
TU31684	36.9768	8.73014	1.34786	6.47703	9.35e-11	5.75e-09	0	0	0	57.4297	64.5903	99.8408
TU2622	28.3858	8.34705	1.28941	6.47353	9.57e-11	5.83e-09	0	0	0	56.4222	61.2494	52.6433
TU38252	88.9282	-9.90895	1.53831	-6.44145	1.18e-10	7.14e-09	74.7	310.548	148.321	0	0	0
TU37418	274.001	-3.0266	0.470744	-6.42938	1.28e-10	7.65e-09	617.876	480.095	366.657	76.573	35.636	67.1656
TU51153	161.515	1.54502	0.24121	6.4053	1.5e-10	8.88e-09	89.64	81.3135	76.4637	236.772	266.156	218.742
TU11070	52.4916	9.23374	1.45888	6.32932	2.46e-10	1.44e-08	0	0	0	69.5202	173.726	71.7038
TU44637	69.8405	9.64723	1.52531	6.32477	2.54e-10	1.47e-08	0	0	0	122.92	60.1358	235.987
TU51219	67.4586	5.40496	0.855633	6.31692	2.67e-10	1.53e-08	3.20143	6.05526	0	124.935	152.567	117.994
TU11067	48.1609	9.10949	1.44246	6.31525	2.7e-10	1.54e-08	0	0	0	62.4674	154.794	71.7038
TU29175	169.399	10.9247	1.73095	6.3114	2.77e-10	1.56e-08	0	0	0	570.267	385.314	60.8121
TU21957	57.1683	-9.27018	1.47739	-6.27469	3.5e-10	1.96e-08	194.22	77.8533	70.9362	0	0	0
TU51730	102.428	2.80054	0.446848	6.26733	3.67e-10	2.04e-08	19.2086	33.7364	23.9525	175.312	133.635	228.726
TU37415	102.444	10.1989	1.63513	6.23732	4.45e-10	2.45e-08	0	0	0	144.078	399.791	70.7962
TU50457	28.138	8.3364	1.3371	6.2347	4.53e-10	2.47e-08	0	0	0	58.4373	42.3178	68.0732
TU31275	139.607	-2.36031	0.379422	-6.2208	4.95e-10	2.66e-08	165.407	293.247	242.288	42.3166	48.9995	45.3822
TU33304	90.578	10.0215	1.61117	6.22002	4.97e-10	2.66e-08	0	0	0	327.45	157.021	58.9968
TU22470	128.108	10.5219	1.70141	6.18422	6.24e-10	3.31e-08	0	0	0	469.513	56.7949	242.341
TU52285	624.775	5.52051	0.898194	6.14623	7.93e-10	4.18e-08	19.2086	45.8469	14.74	352.639	994.467	2321.75
TU48599	29.7472	8.41608	1.37267	6.13118	8.72e-10	4.55e-08	0	0	0	77.5805	40.0905	60.8121
TU5424	34.1689	8.61541	1.40705	6.12303	9.18e-10	4.75e-08	0	0	0	101.761	47.8859	55.3662
TU37218	33.746	8.59658	1.40733	6.10842	1.01e-09	5.16e-08	0	0	0	93.7011	67.9311	40.8439
TU28604	396.879	-1.48978	0.243962	-6.10662	1.02e-09	5.18e-08	552.78	549.298	654.087	177.327	212.702	235.08
TU16297	32.0722	8.52524	1.39979	6.09038	1.13e-09	5.69e-08	0	0	0	56.4222	43.4314	92.5796
TU4439	113.775	10.3509	1.70731	6.0627	1.34e-09	6.7e-08	0	0	0	284.126	44.545	353.981
TU1868	272.012	2.77486	0.458316	6.05447	1.41e-09	7e-08	56.5586	51.0372	100.416	606.539	376.405	441.115
TU38963	43.1845	8.95282	1.48392	6.03324	1.61e-09	7.92e-08	0	0	0	143.071	67.9311	48.1051
TU10821	354.859	-1.5783	0.262901	-6.00341	1.93e-09	9.43e-08	461.006	500.856	632.898	163.221	195.998	175.175
TU49682	1383.64	1.21851	0.203	6.00251	1.94e-09	9.43e-08	784.35	923.859	786.747	1722.89	2000.07	2083.95
TU56507	20.5918	7.88438	1.31557	5.99315	2.06e-09	9.91e-08	0	0	0	45.3393	40.0905	38.121
TU8143	42.7735	2.60941	0.436678	5.97559	2.29e-09	1.1e-07	13.8729	10.3804	11.9762	76.573	85.7491	58.0892
TU55173	347.247	-1.79939	0.302525	-5.94789	2.72e-09	1.29e-07	545.31	510.372	562.883	200.5	129.181	135.239
TU42804	132.056	1.78944	0.301052	5.94395	2.78e-09	1.31e-07	53.3572	74.3932	49.7474	203.523	197.112	214.204
TU8311	1059.78	1.57242	0.2662	5.90692	3.49e-09	1.63e-07	535.706	463.66	600.654	1687.63	1774	1297.02
TU4516	78.8629	-1.93684	0.328793	-5.89077	3.84e-09	1.78e-07	116.319	112.455	146.479	28.2111	33.4088	36.3057
TU54779	29.9011	8.42166	1.43282	5.87767	4.16e-09	1.91e-07	0	0	0	76.573	70.1584	32.6752
TU53886	39.9743	8.84198	1.50679	5.86809	4.41e-09	2e-07	0	0	0	130.98	38.9769	69.8885
TU35495	149.56	-2.60702	0.444291	-5.86781	4.42e-09	2e-07	314.807	230.965	224.785	52.392	48.9995	25.414
TU43213	29.2601	8.38994	1.43163	5.8604	4.62e-09	2.08e-07	0	0	0	52.392	86.8628	36.3057
TU45772	52.7972	9.24294	1.57779	5.85816	4.68e-09	2.09e-07	0	0	0	34.2563	143.658	138.869
TU46218	63.0762	3.25521	0.558122	5.83244	5.46e-09	2.42e-07	12.8057	13.8406	9.21249	155.161	120.272	67.1656
TU55034	47.282	8.11753	1.39407	5.8229	5.78e-09	2.54e-07	0	0	0.921249	149.116	60.1358	73.5191
TU2249	182.383	-1.71633	0.294796	-5.82211	5.81e-09	2.54e-07	288.129	314.873	235.84	70.5277	96.8854	88.0414
TU15965	77.6846	9.80028	1.68652	5.81095	6.21e-09	2.7e-07	0	0	0	306.292	44.545	115.271
TU19929	570.602	3.03672	0.522811	5.80845	6.31e-09	2.71e-07	176.079	86.5037	109.629	1441.79	958.831	650.78
TU6134	25.2027	8.1748	1.40754	5.80788	6.33e-09	2.71e-07	0	0	0	35.2639	72.3856	43.5669
TU49157	20.3627	7.86686	1.35796	5.79317	6.91e-09	2.94e-07	0	0	0	42.3166	48.9995	30.8599
TU50503	28.9273	8.37347	1.4466	5.78838	7.11e-09	2.99e-07	0	0	0	44.3317	90.2036	39.0287
TU48712	41.9762	8.9111	1.53956	5.78809	7.12e-09	2.99e-07	0	0	0	82.6182	134.749	34.4904
TU17761	52.1221	-7.27245	1.25744	-5.78356	7.31e-09	3.05e-07	123.789	128.89	58.0387	2.01508	0	0
TU33086	203.921	-3.53717	0.616238	-5.73993	9.47e-09	3.92e-07	499.423	440.304	187.014	24.1809	24.4998	48.1051
TU31953	19.1271	7.77958	1.35819	5.72791	1.02e-08	4.18e-07	0	0	0	33.2488	33.4088	48.1051
TU47150	190.771	-2.99432	0.523138	-5.72377	1.04e-08	4.23e-07	368.164	421.273	227.548	64.4825	32.2951	30.8599
TU18254	65.7486	6.74857	1.17886	5.72466	1.04e-08	4.23e-07	0	3.46015	0	178.334	80.181	132.516
TU49276	23.6246	8.08368	1.41283	5.72162	1.06e-08	4.26e-07	0	0	0	64.4825	30.0679	47.1974
TU10845	203.453	3.09246	0.540704	5.71933	1.07e-08	4.29e-07	19.2086	60.5526	47.9049	360.699	416.496	315.86
TU49629	197.803	1.5959	0.279124	5.71753	1.08e-08	4.3e-07	89.64	120.24	84.7549	283.119	324.065	285
TU2647	42.7152	8.93816	1.56519	5.71061	1.13e-08	4.45e-07	0	0	0	91.6861	31.1815	133.424
TU33302	187.555	-3.86951	0.678186	-5.70568	1.16e-08	4.56e-07	363.896	319.199	370.342	42.3166	7.79538	21.7834
TU44667	1305.36	3.24441	0.570708	5.68489	1.31e-08	5.11e-07	163.273	226.64	357.445	2339.51	3421.06	1324.25
TU55809	94.3895	7.23452	1.28032	5.65056	1.6e-08	6.21e-07	0	0	3.685	230.726	243.884	88.0414
TU28107	144.965	3.9303	0.695786	5.64871	1.62e-08	6.24e-07	11.7386	9.5154	32.2437	203.523	211.589	401.178
TU21935	21.4562	7.94496	1.40704	5.64657	1.64e-08	6.28e-07	0	0	0	56.4222	27.8406	44.4745
TU29912	16.7036	7.58281	1.34945	5.61918	1.92e-08	7.31e-07	0	0	0	39.294	30.0679	30.8599
TU4748	95.2909	-1.57765	0.281178	-5.61086	2.01e-08	7.62e-07	126.99	153.112	148.321	48.3619	42.3178	52.6433
TU29845	19.7863	7.82812	1.39605	5.60733	2.05e-08	7.73e-07	0	0	0	28.2111	37.8633	52.6433
TU24258	45.9652	-7.09031	1.2648	-5.60586	2.07e-08	7.75e-07	129.124	42.3868	102.259	0	1.11363	0.907643
TU50959	16.2991	7.54801	1.3509	5.58738	2.31e-08	8.57e-07	0	0	0	37.2789	27.8406	32.6752
TU17955	843.122	1.16758	0.209601	5.57049	2.54e-08	9.39e-07	595.466	502.586	460.624	1132.47	1243.92	1123.66
TU17266	703.154	2.30082	0.413688	5.56172	2.67e-08	9.82e-07	305.203	261.241	145.557	1349.09	1115.85	1041.97
TU9082	229.617	-11.2771	2.03739	-5.53505	3.11e-08	1.13e-06	123.789	1189.43	64.4874	0	0	0
TU27909	15.2749	7.45463	1.34693	5.53453	3.12e-08	1.13e-06	0	0	0	30.2262	27.8406	33.5828
TU49220	2885.89	6.80277	1.22991	5.53109	3.18e-08	1.15e-06	1.06714	63.1477	89.3611	4843.24	5338.72	6979.78
TU51656	512.714	2.58287	0.467987	5.5191	3.41e-08	1.22e-06	116.319	108.995	214.651	1078.07	636.994	921.258
TU48251	22.3504	-7.91787	1.43871	-5.50344	3.72e-08	1.33e-06	26.6786	62.2826	45.1412	0	0	0
TU9356	123.294	10.4668	1.91509	5.46544	4.62e-08	1.64e-06	0	0	0	81.6107	54.5676	603.583
TU53473	18.4644	7.72777	1.41558	5.4591	4.79e-08	1.69e-06	0	0	0	51.3845	26.727	32.6752
TU24637	513.608	3.64328	0.67069	5.43215	5.57e-08	1.95e-06	76.8343	77.8533	73.6999	621.652	449.905	1781.7
TU47880	385.906	2.27538	0.419588	5.4229	5.86e-08	2.05e-06	105.647	179.928	110.55	775.805	465.495	678.01
TU35051	607.299	-2.30212	0.425438	-5.41117	6.26e-08	2.17e-06	1311.52	1045.83	672.512	186.395	167.044	260.494
TU45849	321.086	1.92074	0.355293	5.40608	6.44e-08	2.21e-06	129.124	175.602	97.6524	520.898	443.223	560.016
TU51973	17.3046	7.63418	1.41214	5.40613	6.44e-08	2.21e-06	0	0	0	47.3543	25.6134	30.8599
TU41523	231.111	1.8477	0.342066	5.4016	6.61e-08	2.25e-06	88.5729	85.6386	127.132	307.299	437.655	340.366
TU28485	32.5185	2.79338	0.517923	5.39343	6.91e-08	2.35e-06	8.53715	8.65037	7.36999	58.4373	71.272	40.8439
TU22461	51.9584	2.40716	0.446724	5.38848	7.11e-08	2.4e-06	13.8729	23.356	11.9762	98.7388	85.7491	78.0573
TU50534	324.145	-1.24929	0.23279	-5.3666	8.02e-08	2.69e-06	452.469	477.5	439.436	171.282	178.18	226.003
TU35567	18.3997	7.72418	1.44228	5.35553	8.53e-08	2.85e-06	0	0	0	31.2337	25.6134	53.551
TU42871	141.479	-2.34902	0.438704	-5.35444	8.58e-08	2.85e-06	239.04	317.468	152.927	43.3242	53.454	42.6592
TU5593	60.4854	2.17026	0.405681	5.34968	8.81e-08	2.91e-06	14.94	27.6812	23.0312	92.6936	90.2036	114.363
TU1819	71.8455	2.76462	0.522963	5.28644	1.25e-07	4.1e-06	19.2086	9.5154	26.7162	147.101	106.908	121.624
TU20537	515.355	-1.23695	0.234719	-5.26991	1.36e-07	4.46e-06	716.053	655.698	799.644	339.541	261.702	319.49
TU51951	791.253	1.74007	0.330956	5.25772	1.46e-07	4.74e-06	434.327	296.708	362.972	1235.24	1468.87	949.395
TU53171	51.1112	1.69385	0.322335	5.25495	1.48e-07	4.79e-06	21.3429	24.221	26.7162	80.6031	75.7265	78.0573
TU52112	8295.81	3.99094	0.760549	5.24745	1.54e-07	4.96e-06	907.072	1454.99	583.151	6320.29	11405.7	29103.6
TU15479	77.5839	1.94784	0.371529	5.24277	1.58e-07	5.06e-06	32.0143	38.9267	24.8737	122.92	102.454	144.315
TU17355	38.7003	8.79447	1.67861	5.23915	1.61e-07	5.14e-06	0	0	0	138.033	72.3856	21.7834
TU49987	12.7686	7.19624	1.37499	5.23366	1.66e-07	5.27e-06	0	0	0	24.1809	23.3861	29.0446
TU28523	140.642	1.75378	0.336332	5.21445	1.84e-07	5.81e-06	52.29	62.2826	78.3062	212.591	181.521	256.863
TU18833	73.1771	9.71347	1.86331	5.21301	1.86e-07	5.83e-06	0	0	0	32.2413	339.656	67.1656
TU14375	539.066	1.93208	0.371431	5.20172	1.97e-07	6.16e-06	219.832	267.296	184.25	960.185	1005.6	597.229
TU16864	82.2064	2.09903	0.40416	5.19357	2.06e-07	6.41e-06	44.82	25.9511	23.0312	132.995	130.294	136.146
TU21643	104.84	-2.24647	0.433511	-5.18202	2.19e-07	6.78e-06	152.602	123.7	243.21	38.2865	36.7496	34.4904
TU5554	159.887	4.66988	0.9034	5.16923	2.35e-07	7.23e-06	4.26857	5.19022	26.7162	320.397	177.066	425.685
TU48345	61.7336	2.22249	0.430893	5.15787	2.5e-07	7.64e-06	30.9472	18.1658	16.5825	103.777	114.703	86.2261
TU27018	279.464	1.3307	0.258098	5.1558	2.53e-07	7.69e-06	147.266	159.167	170.431	477.574	357.474	364.873
TU55010	115.218	-1.61032	0.313023	-5.14442	2.68e-07	8.13e-06	179.28	204.149	137.266	54.4071	59.0221	57.1815
TU6637	36.9667	7.76012	1.50892	5.14283	2.71e-07	8.16e-06	0	0	0.921249	110.829	84.6355	25.414
TU52776	140.179	1.34467	0.262093	5.13052	2.89e-07	8.67e-06	72.5658	70.933	93.9674	198.485	212.702	192.42
TU44694	191.669	2.21096	0.431061	5.12911	2.91e-07	8.69e-06	46.9543	77.8533	79.2274	270.02	253.907	422.054
TU30739	113.016	-2.80099	0.546813	-5.12238	3.02e-07	8.97e-06	128.057	146.191	318.752	28.2111	27.8406	29.0446
TU53456	26.8218	8.26552	1.61477	5.1187	3.08e-07	9.1e-06	0	0	0	95.7162	43.4314	21.7834
TU55139	46.873	-3.60006	0.703511	-5.11728	3.1e-07	9.12e-06	48.0215	75.2582	136.345	7.05277	10.0226	4.53822
TU38773	1033.1	3.22338	0.630635	5.11133	3.2e-07	9.37e-06	112.05	142.731	344.547	2475.52	1892.05	1231.67
TU20798	25.2944	8.18274	1.60122	5.11033	3.22e-07	9.38e-06	0	0	0	28.2111	30.0679	93.4873
TU34859	137.38	-1.8953	0.372381	-5.08969	3.59e-07	1.04e-05	275.323	218.854	155.691	59.4448	52.3404	62.6274
TU33866	80.4343	-1.98695	0.391157	-5.07968	3.78e-07	1.09e-05	154.736	131.486	99.4949	30.2262	26.727	39.9363
TU10639	2260.47	-1.39167	0.274092	-5.07738	3.83e-07	1.1e-05	3362.57	3866.71	2590.55	1240.28	1370.87	1131.83
TU55496	17.4676	7.64799	1.5079	5.07194	3.94e-07	1.13e-05	0	0	0	18.1357	36.7496	49.9204
TU24437	2510.19	-1.04045	0.20523	-5.06969	3.98e-07	1.14e-05	3484.22	3589.04	3061.31	1499.22	1565.76	1861.58
TU117	44.7487	9.00514	1.78331	5.04969	4.43e-07	1.26e-05	0	0	0	57.4297	22.2725	188.79
TU51294	24.8686	-8.07135	1.59995	-5.04474	4.54e-07	1.28e-05	29.88	91.6939	27.6375	0	0	0
TU32329	219.779	-1.63367	0.324962	-5.02728	4.97e-07	1.4e-05	321.21	256.051	420.089	100.754	108.022	112.548
TU10044	284.499	-1.59656	0.317625	-5.02655	4.99e-07	1.4e-05	335.083	415.218	532.482	158.184	128.067	137.962
TU50174	83.6558	2.06816	0.412601	5.0125	5.37e-07	1.5e-05	34.1486	31.1413	31.3225	106.799	185.975	112.548
TU52203	11.2865	7.01817	1.40041	5.0115	5.4e-07	1.5e-05	0	0	0	25.1885	18.9316	23.5987
TU33098	318.364	-11.7483	2.34604	-5.00771	5.51e-07	1.52e-05	1610.32	290.652	9.21249	0	0	0
TU7729	49.7061	2.98269	0.59621	5.00274	5.65e-07	1.55e-05	5.33572	9.5154	18.425	83.6258	106.908	74.4267
TU31967	50.5413	1.85473	0.371515	4.99234	5.97e-07	1.63e-05	20.2757	25.9511	19.3462	91.6861	67.9311	78.0573
TU8696	23.4723	-7.98797	1.60191	-4.98652	6.15e-07	1.67e-05	17.0743	51.9022	71.8574	0	0	0
TU49624	17.9777	7.68691	1.54557	4.97351	6.58e-07	1.78e-05	0	0	0	40.3016	51.2268	16.3376
TU39648	23.4812	8.07241	1.62378	4.97137	6.65e-07	1.8e-05	0	0	0	32.2413	86.8628	21.7834
TU30674	57.6827	6.19436	1.24889	4.95989	7.05e-07	1.9e-05	0	0	4.60624	119.897	138.09	83.5032
TU29865	150.394	6.26261	1.26332	4.95728	7.15e-07	1.91e-05	1.06714	10.3804	0	234.757	244.998	411.162
TU55039	33.4802	3.15198	0.63676	4.95002	7.42e-07	1.98e-05	4.26857	12.1105	3.685	55.4147	64.5903	60.8121
TU18598	11.2022	7.00823	1.42221	4.92771	8.32e-07	2.2e-05	0	0	0	22.1659	17.818	27.2293
TU5160	41.9243	-2.1077	0.428508	-4.91868	8.71e-07	2.29e-05	72.5658	59.6875	71.8574	21.1583	14.4771	11.7994
TU23119	757.12	1.66787	0.340556	4.89751	9.71e-07	2.54e-05	287.062	319.199	480.892	1144.56	1296.26	1014.75
TU31283	456.99	-1.16128	0.23752	-4.88917	1.01e-06	2.64e-05	574.123	680.784	639.347	312.337	298.452	236.895
TU946	917.106	3.08164	0.630712	4.88598	1.03e-06	2.67e-05	87.5058	159.167	334.413	1518.36	2053.52	1349.67
TU53883	21.0152	7.91382	1.62024	4.88436	1.04e-06	2.69e-05	0	0	0	77.5805	26.727	21.7834
TU4383	380.225	3.72694	0.764166	4.87714	1.08e-06	2.77e-05	102.446	27.6812	30.4012	523.92	1115.85	481.051
TU49706	13.4845	7.2753	1.49332	4.8719	1.11e-06	2.83e-05	0	0	0	36.2714	15.5908	29.0446
TU6601	100.85	10.1767	2.08894	4.8717	1.11e-06	2.83e-05	0	0	0	8.06031	239.429	357.611
TU50269	10.4839	6.90898	1.42005	4.86531	1.14e-06	2.91e-05	0	0	0	21.1583	24.4998	17.2452
TU20347	318.359	-2.1156	0.435418	-4.85878	1.18e-06	2.99e-05	679.77	557.084	315.067	114.859	138.09	105.287
TU15104	32.8965	8.55942	1.76305	4.8549	1.2e-06	3.04e-05	0	0	0	24.1809	141.43	31.7675
TU53661	11.0744	6.98911	1.44064	4.85139	1.23e-06	3.08e-05	0	0	0	16.1206	26.727	23.5987
TU47184	816.609	1.2975	0.269404	4.81619	1.46e-06	3.66e-05	544.243	504.316	368.5	1188.9	1227.21	1066.48
TU1023	1098.44	1.48714	0.308945	4.81362	1.48e-06	3.68e-05	609.339	641.857	481.813	1342.04	1493.37	2022.23
TU53453	12.5499	7.16893	1.48906	4.8144	1.48e-06	3.68e-05	0	0	0	34.2563	25.6134	15.4299
TU2675	163.616	-2.25534	0.46865	-4.81242	1.49e-06	3.69e-05	175.012	358.125	278.217	60.4524	69.0448	40.8439
TU35258	16.3362	7.54892	1.57194	4.80229	1.57e-06	3.87e-05	0	0	0	17.1282	54.5676	26.3217
TU9774	24.0341	-8.0216	1.67157	-4.79885	1.6e-06	3.92e-05	19.2086	32.8714	92.1249	0	0	0
TU31291	172.183	-2.71951	0.566862	-4.79747	1.61e-06	3.93e-05	352.157	211.069	333.492	64.4825	50.1131	21.7834
TU50296	18.9268	7.76439	1.62015	4.7924	1.65e-06	4.01e-05	0	0	0	49.3694	13.3635	50.828
TU45775	1133.52	1.04006	0.217665	4.77827	1.77e-06	4.29e-05	851.58	653.968	720.417	1502.24	1420.99	1651.91
TU20327	311.414	-7.80603	1.63638	-4.77031	1.84e-06	4.45e-05	1234.68	282.002	343.626	0	0	8.16879
TU13582	12.5426	7.16798	1.5041	4.76561	1.88e-06	4.53e-05	0	0	0	15.1131	35.636	24.5064
TU14379	184.935	3.05731	0.64266	4.75728	1.96e-06	4.71e-05	17.0743	37.1966	64.4874	407.046	364.155	219.65
TU37026	77.6505	1.85407	0.390579	4.74697	2.06e-06	4.93e-05	37.35	25.9511	37.7712	143.071	129.181	92.5796
TU541	51.3253	1.95193	0.411743	4.74064	2.13e-06	5.07e-05	14.94	25.9511	22.11	80.6031	69.0448	95.3025
TU51647	135.73	2.36764	0.499527	4.73977	2.14e-06	5.07e-05	38.4172	63.1477	30.4012	157.176	292.883	232.357
TU18428	181.811	1.34681	0.284364	4.73622	2.18e-06	5.12e-05	125.923	100.344	81.9911	270.02	253.907	258.678
TU29411	104.92	-2.0154	0.426238	-4.72835	2.26e-06	5.31e-05	120.587	185.118	198.99	54.4071	32.2951	38.121
TU14358	24.6002	2.84109	0.601146	4.72613	2.29e-06	5.34e-05	8.53715	6.92029	2.76375	48.3619	35.636	45.3822
TU41585	14.4729	-7.28837	1.5448	-4.71801	2.38e-06	5.54e-05	38.4172	34.6015	13.8187	0	0	0
TU53166	153.615	4.5003	0.95431	4.71576	2.41e-06	5.58e-05	21.3429	9.5154	8.29124	53.3996	434.314	394.825
TU9279	125.92	2.21332	0.469731	4.71189	2.45e-06	5.67e-05	41.6186	54.4973	37.7712	124.935	266.156	230.541
TU883	35.3522	8.66524	1.84424	4.69854	2.62e-06	6.02e-05	0	0	0	39.294	16.7044	156.115
TU11747	16.3891	7.55585	1.60828	4.69809	2.63e-06	6.02e-05	0	0	0	56.4222	15.5908	26.3217
TU2751	240.194	-2.70129	0.57536	-4.69495	2.67e-06	6.09e-05	680.837	326.119	242.288	48.3619	64.5903	78.965
TU12608	136.435	1.71829	0.36752	4.67537	2.93e-06	6.65e-05	56.5586	77.8533	56.1962	156.169	224.952	246.879
TU56157	248.014	4.68003	1.00095	4.67557	2.93e-06	6.65e-05	17.0743	27.6812	11.055	591.425	777.31	63.535
TU988	12.9457	7.21256	1.54482	4.66885	3.03e-06	6.84e-05	0	0	0	26.196	37.8633	13.6146
TU45776	1214.1	1.06882	0.229112	4.66504	3.09e-06	6.94e-05	926.28	667.808	758.188	1661.43	1583.57	1687.31
TU8959	110.05	1.32585	0.284323	4.6632	3.11e-06	6.98e-05	58.6929	64.0127	65.4087	184.38	152.567	135.239
TU42305	10.9802	6.97952	1.49726	4.66153	3.14e-06	7.01e-05	0	0	0	26.196	13.3635	26.3217
TU12592	10.2011	6.86909	1.47522	4.65632	3.22e-06	7.17e-05	0	0	0	16.1206	27.8406	17.2452
TU45773	11.8576	7.09079	1.52455	4.65107	3.3e-06	7.32e-05	0	0	0	18.1357	16.7044	36.3057
TU43885	62.1222	2.99882	0.644875	4.65024	3.32e-06	7.33e-05	8.53715	21.6259	11.055	167.252	73.4993	90.7643
TU42635	357.307	-1.22162	0.263346	-4.63883	3.5e-06	7.72e-05	474.879	420.408	605.26	219.644	204.907	218.742
TU50458	15.3416	7.4588	1.60865	4.63668	3.54e-06	7.77e-05	0	0	0	13.098	48.9995	29.9522
TU23499	42.2787	1.90854	0.413995	4.61006	4.03e-06	8.74e-05	14.94	19.8958	18.425	76.573	51.2268	72.6115
TU42450	113.59	1.83041	0.397562	4.60409	4.14e-06	8.97e-05	49.0886	54.4973	46.0624	144.078	143.658	244.156
TU39561	9.82241	6.81914	1.48357	4.59645	4.3e-06	9.26e-05	0	0	0	18.1357	14.4771	26.3217
TU28925	61.9902	4.80328	1.04514	4.59581	4.31e-06	9.26e-05	9.60429	3.46015	0	117.882	95.7718	145.223
TU47160	136.927	4.24972	0.925482	4.59189	4.39e-06	9.41e-05	2.13429	29.4112	9.21249	313.345	216.043	251.417
TU52317	317.936	1.04751	0.228295	4.58838	4.47e-06	9.53e-05	233.704	215.394	173.195	433.242	420.95	431.131
TU47223	23.5143	2.59451	0.565796	4.58558	4.53e-06	9.63e-05	9.60429	6.05526	4.60624	35.2639	35.636	49.9204
TU24860	567.442	-4.82999	1.05576	-4.57492	4.76e-06	0.000100849	2416.01	729.226	143.715	49.3694	44.545	21.7834
TU4261	182.076	-2.53895	0.555022	-4.57449	4.77e-06	0.000100849	152.602	466.255	313.225	56.4222	46.7723	57.1815
TU22469	202.083	7.02953	1.54326	4.555	5.24e-06	0.000110291	0	0.865037	8.29124	867.491	59.0221	276.831
TU52893	365.236	-1.42477	0.313221	-4.54879	5.4e-06	0.000113217	657.36	509.507	430.223	181.357	181.521	231.449
TU52105	29.4621	5.53256	1.22009	4.53456	5.77e-06	0.000120713	0	0	3.685	40.3016	70.1584	62.6274
TU22204	28.4045	6.52182	1.43856	4.53359	5.8e-06	0.000120863	0	1.73007	0	36.2714	28.9543	103.471
TU52720	14.5059	7.3806	1.62824	4.53286	5.82e-06	0.000120876	0	0	0	42.3166	11.1363	33.5828
TU32333	142.568	4.44902	0.982569	4.52794	5.96e-06	0.00012331	8.53715	25.0861	3.685	377.827	358.587	81.6879
TU7136	2527.26	1.59903	0.353732	4.52047	6.17e-06	0.000127322	1109.83	1434.23	1218.81	3117.33	5143.83	3139.54
TU52085	154.213	1.31696	0.291989	4.51032	6.47e-06	0.000133128	90.7072	83.0435	91.2036	250.877	236.089	173.36
TU19512	8.57789	6.62312	1.46868	4.50956	6.5e-06	0.000133162	0	0	0	18.1357	13.3635	19.9682
TU47481	37.4818	5.77348	1.28221	4.50277	6.71e-06	0.000137035	4.26857	0	0	64.4825	59.0221	97.1178
TU31258	270.467	-1.23396	0.274142	-4.50117	6.76e-06	0.000137215	389.507	352.07	397.058	125.942	184.862	173.36
TU50633	17.2778	7.63283	1.69577	4.5011	6.76e-06	0.000137215	0	0	0	47.3543	10.0226	46.2898
TU25637	11.7866	-6.00895	1.33579	-4.49841	6.85e-06	0.000138508	22.41	25.0861	22.11	0	1.11363	0
TU19499	1064.37	-1.85267	0.411929	-4.49756	6.87e-06	0.000138615	1037.26	1717.1	2246.93	502.762	461.041	421.146
TU14557	310.892	-1.71143	0.381285	-4.48858	7.17e-06	0.000144121	647.756	450.684	330.728	142.063	142.544	151.576
TU41474	618.863	-2.19001	0.488789	-4.48049	7.45e-06	0.000149207	526.102	1405.68	1113.79	220.651	232.748	214.204
TU48530	14.448	7.37539	1.65107	4.46704	7.93e-06	0.000158387	0	0	0	15.1131	18.9316	52.6433
TU34206	62.8742	2.17735	0.488603	4.45628	8.34e-06	0.000166013	14.94	18.1658	35.0075	106.799	112.476	89.8567
TU30048	39.383	-2.4104	0.542034	-4.44694	8.71e-06	0.000172837	50.1557	52.7672	95.8099	11.0829	15.5908	10.8917
TU41189	337.248	-1.7136	0.385793	-4.44176	8.92e-06	0.000176492	526.102	487.016	538.009	117.882	130.294	224.188
TU49177	119.604	2.12799	0.481085	4.42332	9.72e-06	0.000191646	56.5586	45.8469	31.3225	246.847	212.702	124.347
TU24572	320.933	-1.3263	0.30034	-4.41599	1.01e-05	0.000197625	386.306	476.635	513.136	172.289	223.839	153.392
TU18255	44.807	9.00592	2.04168	4.41103	1.03e-05	0.000201575	0	0	0	6.04524	179.294	83.5032
TU43707	7.93847	6.51104	1.48599	4.38163	1.18e-05	0.00022948	0	0	0	18.1357	12.2499	17.2452
TU51959	8.62681	6.63045	1.51421	4.37882	1.19e-05	0.00023151	0	0	0	23.1734	12.2499	16.3376
TU38642	27.4424	-2.35582	0.538159	-4.37755	1.2e-05	0.00023151	59.76	44.9819	33.165	8.06031	7.79538	10.8917
TU12215	1474.91	-1.13184	0.258548	-4.37766	1.2e-05	0.00023151	2205.79	2095.98	1774.33	877.567	1102.49	793.28
TU30741	591.285	-1.59937	0.366922	-4.35888	1.31e-05	0.00025138	866.52	820.055	981.13	378.835	197.112	304.06
TU28599	7.33544	6.39584	1.46865	4.35491	1.33e-05	0.000255194	0	0	0	14.1055	14.4771	15.4299
TU8103	104.73	1.30497	0.299773	4.35321	1.34e-05	0.000256387	60.8272	47.577	72.7787	149.116	149.226	148.853
TU51200	176.632	-1.4769	0.339424	-4.35119	1.35e-05	0.000257969	305.203	277.677	197.147	94.7087	77.9538	107.102
TU28960	546.148	1.03582	0.238385	4.34514	1.39e-05	0.000264367	337.217	312.278	424.696	699.232	787.333	716.131
TU26311	134.028	-1.67082	0.385013	-4.33965	1.43e-05	0.000270236	188.884	230.965	191.62	60.4524	86.8628	45.3822
TU26187	11.6457	-6.9728	1.60997	-4.33101	1.48e-05	0.000280204	38.4172	12.1105	19.3462	0	0	0
TU18742	10.4063	6.90107	1.59397	4.32948	1.49e-05	0.000281302	0	0	0	32.2413	11.1363	19.0605
TU52229	234.817	3.44949	0.797955	4.32291	1.54e-05	0.000288941	8.53715	61.4176	47.9049	460.445	525.631	304.968
TU47830	9.51274	6.76875	1.56648	4.321	1.55e-05	0.000290579	0	0	0	11.0829	27.8406	18.1529
TU32473	120.139	-2.14642	0.497991	-4.31017	1.63e-05	0.000303358	128.057	191.173	269.005	41.3091	32.2951	58.9968
TU27273	14.4221	7.37272	1.71021	4.311	1.63e-05	0.000303121	0	0	0	32.2413	8.909	45.3822
TU11272	83.474	2.32343	0.539829	4.30401	1.68e-05	0.000310977	22.41	42.3868	18.425	170.274	95.7718	151.576
TU43549	309735	5.4888	1.27762	4.2961	1.74e-05	0.00032132	13807.8	15542.1	11134.2	687341	1.11764e+06	12945.7
TU37942	201.066	6.25305	1.45629	4.29382	1.76e-05	0.000323686	8.53715	3.46015	3.685	354.654	5.56813	830.494
TU5581	10.4408	6.90276	1.60827	4.29203	1.77e-05	0.000325339	0	0	0	11.0829	33.4088	18.1529
TU36909	199.712	2.10209	0.489859	4.29122	1.78e-05	0.000325563	99.2443	51.0372	76.4637	275.058	237.202	459.267
TU30333	42.2592	2.30354	0.539325	4.27116	1.94e-05	0.000354182	17.0743	16.4357	9.21249	78.5881	86.8628	45.3822
TU2061	123.261	3.25444	0.763075	4.2649	2e-05	0.000363196	40.5514	7.78533	22.11	124.935	262.816	281.369
TU8918	49.082	-4.12558	0.970149	-4.25253	2.11e-05	0.000382747	17.0743	115.915	145.557	6.04524	4.4545	5.44586
TU47590	118.529	2.6491	0.623499	4.24876	2.15e-05	0.000388114	42.6857	12.9756	42.3774	157.176	188.203	267.755
TU49711	1013.46	-1.4576	0.34318	-4.24734	2.16e-05	0.000389452	1956.07	1313.13	1188.41	539.033	620.289	463.806
TU20463	16.4779	2.69917	0.635789	4.24539	2.18e-05	0.000391719	4.26857	4.32518	4.60624	37.2789	21.1589	27.2293
TU19514	8.37358	6.58852	1.55422	4.23911	2.24e-05	0.000401665	0	0	0	21.1583	10.0226	19.0605
TU50130	51.204	1.68948	0.39916	4.23259	2.31e-05	0.000412306	22.41	21.6259	28.5587	87.6559	87.9764	58.9968
TU21224	23.8733	6.19977	1.46608	4.22879	2.35e-05	0.00041813	1.06714	0	0.921249	85.6408	11.1363	44.4745
TU52152	136.419	2.01694	0.47709	4.22759	2.36e-05	0.000419164	32.0143	56.2274	73.6999	218.636	169.271	268.662
TU11523	24.7705	-2.27762	0.539745	-4.21981	2.45e-05	0.000432669	37.35	43.2518	42.3774	11.0829	10.0226	4.53822
TU52867	76.019	1.80384	0.428311	4.21152	2.54e-05	0.000447577	34.1486	41.5218	25.795	155.161	106.908	92.5796
TU5630	12.41	-7.06939	1.67966	-4.20881	2.57e-05	0.000451686	13.8729	45.8469	14.74	0	0	0
TU52404	28.6937	-3.04934	0.726519	-4.19719	2.7e-05	0.000474145	59.76	62.2826	31.3225	4.03016	11.1363	3.63057
TU10265	11.9518	7.09999	1.69538	4.18785	2.82e-05	0.000492701	0	0	0	8.06031	30.0679	33.5828
TU30071	530.57	1.69308	0.406059	4.16955	3.05e-05	0.000532479	311.606	192.038	248.737	653.893	677.084	1100.06
TU17862	64.1099	3.52406	0.847095	4.16017	3.18e-05	0.000551724	12.8057	5.19022	12.8975	88.6634	44.545	220.557
TU10191	28.3627	8.34716	2.00959	4.15367	3.27e-05	0.000566049	0	0	0	78.5881	4.4545	87.1338
TU51428	169.176	1.59715	0.384976	4.14869	3.34e-05	0.000576916	80.0358	58.8225	113.314	248.862	286.202	227.818
TU13194	8156.69	1.37395	0.33138	4.14616	3.38e-05	0.000581684	3578.13	4638.33	5408.65	13030.5	13239.9	9044.67
TU32126	33.1266	-2.0633	0.499255	-4.13276	3.58e-05	0.000614986	39.4843	56.2274	64.4874	16.1206	13.3635	9.07643
TU14728	90.0843	-2.06725	0.500673	-4.12894	3.64e-05	0.000623554	98.1772	126.295	211.887	44.3317	28.9543	30.8599
TU31599	10.8585	6.96334	1.68706	4.1275	3.67e-05	0.000625745	0	0	0	29.2186	7.79538	28.1369
TU35505	439.068	-2.35087	0.569738	-4.12623	3.69e-05	0.000627506	513.296	501.721	1187.49	190.425	142.544	98.9331
TU55161	85.1839	-5.80327	1.40944	-4.11745	3.83e-05	0.000648338	247.577	250.861	3.685	4.03016	2.22725	2.72293
TU21817	259.415	-1.35288	0.328782	-4.11481	3.87e-05	0.000654	392.709	443.764	281.902	163.221	151.453	123.439
TU11975	67.1683	1.83903	0.44772	4.10755	4e-05	0.000671263	20.2757	40.6567	26.7162	92.6936	129.181	93.4873
TU6725	149.544	2.80425	0.683278	4.10411	4.06e-05	0.000679476	42.6857	32.8714	36.85	401.001	293.997	89.8567
TU35205	263.9	1.52369	0.371833	4.09778	4.17e-05	0.000696457	114.184	119.375	175.037	383.872	306.247	484.681
TU11061	580.178	-1.41412	0.345471	-4.09331	4.25e-05	0.000708112	1073.55	872.822	584.993	319.39	316.27	314.045
TU52871	161.822	1.16648	0.285969	4.07905	4.52e-05	0.000750956	84.3043	101.209	113.314	230.726	251.679	189.697
TU34786	20.6094	-4.96936	1.2189	-4.07692	4.56e-05	0.000755856	28.8129	42.3868	48.8262	0	0	3.63057
TU7644	116.659	3.10534	0.761987	4.07532	4.6e-05	0.000759044	21.3429	15.5707	35.9287	251.885	306.247	68.9809
TU4483	47.0071	2.85311	0.702788	4.0597	4.91e-05	0.000807349	12.8057	7.78533	13.8187	89.671	34.5224	123.439
TU54436	94.4948	6.31144	1.55507	4.05861	4.94e-05	0.000809003	0	6.92029	0	237.779	250.566	71.7038
TU365	10.5722	6.92365	1.70906	4.05115	5.1e-05	0.000833029	0	0	0	37.2789	8.909	17.2452
TU25711	150.047	-2.3437	0.580015	-4.04076	5.33e-05	0.000868549	164.34	237.885	350.075	29.2186	43.4314	75.3344
TU14088	312.079	-1.41909	0.351902	-4.03264	5.52e-05	0.000896749	534.639	311.413	516.821	177.327	177.066	155.207
TU51843	156.159	1.00968	0.250632	4.02852	5.61e-05	0.000910215	98.1772	103.804	108.707	234.757	212.702	178.806
TU19939	8.39062	6.59249	1.64222	4.01439	5.96e-05	0.000962832	0	0	0	15.1131	8.909	26.3217
TU23436	25.034	4.42893	1.10352	4.01345	5.98e-05	0.000962832	3.20143	2.59511	0.921249	64.4825	10.0226	68.9809
TU47736	7.85728	6.49657	1.6187	4.01346	5.98e-05	0.000962832	0	0	0	9.06785	14.4771	23.5987
TU31385	8.29945	6.57058	1.64189	4.00184	6.29e-05	0.00100595	0	0	0	17.1282	24.4998	8.16879
TU1046	10.2084	6.87132	1.71739	4.00102	6.31e-05	0.00100595	0	0	0	35.2639	17.818	8.16879
TU20976	69.4984	-3.34649	0.836485	-4.00066	6.32e-05	0.00100595	35.2157	212.799	131.739	11.0829	8.909	17.2452
TU1766	9.56745	6.7759	1.69654	3.99395	6.5e-05	0.00103221	0	0	0	11.0829	34.5224	11.7994
TU1809	17.0521	3.34613	0.840086	3.98308	6.8e-05	0.00107785	0	4.32518	4.60624	30.2262	32.2951	30.8599
TU51748	116.065	1.15411	0.290456	3.97345	7.08e-05	0.00111956	75.7672	83.9086	56.1962	158.184	162.589	159.745
TU32619	13.8531	7.31486	1.8447	3.96534	7.33e-05	0.00115244	0	0	0	16.1206	8.909	58.0892
TU45165	80.102	-1.88435	0.475658	-3.96156	7.45e-05	0.00116786	129.124	118.51	130.817	20.1508	31.1815	50.828
TU35700	14.3399	4.42942	1.11871	3.9594	7.51e-05	0.00117555	2.13429	1.73007	0	38.2865	31.1815	12.707
TU55152	74.4967	-9.65297	2.43848	-3.95859	7.54e-05	0.00117654	185.683	260.376	0.921249	0	0	0
TU8158	40.42	-1.70596	0.432195	-3.94721	7.91e-05	0.00123079	59.76	51.9022	73.6999	18.1357	24.4998	14.5223
TU24447	91.4735	1.93267	0.489793	3.9459	7.95e-05	0.00123444	25.6114	32.0064	56.1962	158.184	108.022	168.822
TU29574	75.1645	1.26224	0.319995	3.94457	7.99e-05	0.00123823	38.4172	41.5218	52.5112	106.799	119.158	92.5796
TU50165	494.639	-3.86911	0.981683	-3.9413	8.1e-05	0.0012521	700.046	1922.11	155.691	60.4524	37.8633	91.672
TU7741	52.6703	-1.94531	0.494035	-3.93758	8.23e-05	0.00126849	72.5658	109.86	68.1724	26.196	25.6134	13.6146
TU32923	1350.41	1.76992	0.450577	3.92811	8.56e-05	0.00131622	549.579	557.084	730.55	1567.73	1557.96	3139.54
TU49838	11.2921	-6.93257	1.76561	-3.92644	8.62e-05	0.00132216	17.0743	42.3868	8.29124	0	0	0
TU40898	115.36	-2.04912	0.523474	-3.91446	9.06e-05	0.00138609	168.609	171.277	217.415	22.1659	64.5903	48.1051
TU49421	7.10464	6.34786	1.62284	3.91157	9.17e-05	0.00139934	0	0	0	8.06031	20.0453	14.5223
TU39303	13.351	-3.92639	1.00427	-3.90968	9.24e-05	0.00140688	25.6114	15.5707	34.0862	3.02262	0	1.81529
TU49861	111.159	-2.03308	0.520354	-3.90712	9.34e-05	0.00141841	220.899	178.198	137.266	30.2262	32.2951	68.0732
TU46670	532.653	1.65783	0.424723	3.90331	9.49e-05	0.00143741	221.966	227.505	319.673	884.619	515.608	1026.54
TU34384	13.5581	-7.19622	1.84938	-3.89115	9.98e-05	0.00150405	6.40286	23.356	51.5899	0	0	0
TU38005	16.0818	7.52651	1.93532	3.88903	0.000100647	0.0015136	0	0	0	36.2714	55.6813	4.53822
TU14832	11.6808	7.06864	1.81845	3.88718	0.000101416	0.00152148	0	0	0	28.2111	5.56813	36.3057
TU49235	15.8015	6.52656	1.68026	3.88426	0.00010264	0.00153614	0	0	0.921249	66.4976	15.5908	11.7994
TU491	143.777	4.6238	1.19283	3.87632	0.000106048	0.00158031	5.33572	19.8958	8.29124	23.1734	230.52	575.446
TU8794	35.8904	-2.22349	0.573627	-3.8762	0.0001061	0.00158031	85.3715	42.3868	49.7474	17.1282	8.909	11.7994
TU175	31.8256	-1.8883	0.487557	-3.87298	0.000107513	0.00159752	42.6857	63.1477	44.2199	13.098	17.818	9.98408
TU14686	42.4901	2.99372	0.773234	3.87169	0.000108082	0.00160214	3.20143	11.2455	13.8187	49.3694	55.6813	121.624
TU20834	26.4672	2.61201	0.676578	3.86062	0.0001131	0.00167253	12.8057	5.19022	4.60624	30.2262	47.8859	58.0892
TU53009	119.456	-1.52681	0.395995	-3.85563	0.00011543	0.0016989	212.362	177.333	142.794	67.5051	42.3178	74.4267
TU49414	11.1919	7.00581	1.81811	3.85334	0.000116515	0.00171082	0	0	0	42.3166	6.68175	18.1529
TU39332	124.404	-6.81818	1.7718	-3.84816	0.000119009	0.00174331	419.387	287.192	33.165	0	6.68175	0
TU38763	508.648	2.018	0.52455	3.84711	0.000119519	0.00174666	101.379	247.401	255.186	1051.87	707.152	688.901
TU50768	10.5372	6.91965	1.80133	3.84142	0.000122325	0.0017831	0	0	0	32.2413	5.56813	25.414
TU21290	76.4447	4.29497	1.11822	3.8409	0.000122586	0.0017831	12.8057	9.5154	0	189.417	118.044	128.885
TU5329	74.3071	-1.84398	0.480545	-3.83727	0.000124407	0.00180115	80.0358	162.627	105.944	24.1809	36.7496	36.3057
TU31593	41.099	8.8817	2.31671	3.83376	0.000126199	0.00182285	0	0	0	203.523	2.22725	40.8439
TU22046	670.639	1.16063	0.303123	3.82892	0.000128709	0.00185197	532.505	333.904	377.712	979.328	949.922	850.462
TU51390	628.365	1.15703	0.302271	3.82778	0.000129302	0.00185472	479.147	321.794	366.657	964.215	913.173	725.207
TU35204	335.577	1.2796	0.334632	3.82389	0.000131363	0.00187994	178.213	195.498	213.73	369.767	435.427	620.828
TU51256	12.8113	3.97234	1.04445	3.80329	0.000142789	0.0020348	0	2.59511	1.8425	21.1583	36.7496	14.5223
TU37913	267.456	-1.95634	0.514394	-3.8032	0.000142839	0.0020348	426.857	573.519	275.453	155.161	100.226	73.5191
TU51661	57.8043	1.88195	0.495325	3.79943	0.000145029	0.00206127	33.0814	18.1658	23.0312	59.4448	106.908	106.194
TU39647	65.8286	-2.49568	0.656998	-3.79862	0.000145504	0.00206331	112.05	130.621	93.0461	8.06031	16.7044	34.4904
TU51320	313.042	1.29478	0.341585	3.7905	0.000150344	0.00212707	204.892	155.707	183.329	451.378	553.472	329.475
TU45538	35.5692	-2.45291	0.647755	-3.78678	0.00015261	0.00215422	55.4915	65.7428	58.9599	15.1131	14.4771	3.63057
TU31441	13.9269	7.32016	1.93534	3.78236	0.000155348	0.00218363	0	0	0	4.03016	42.3178	37.2134
TU51279	6.30982	6.17587	1.63284	3.78228	0.000155396	0.00218363	0	0	0	16.1206	14.4771	7.26115
TU49448	9.35694	6.7446	1.78523	3.778	0.000158092	0.0022165	0	0	0	26.196	24.4998	5.44586
TU48589	488.726	4.48958	1.19215	3.76594	0.000165925	0.00232108	1.06714	51.9022	71.8574	799.986	902.036	1105.51
TU50787	43.6032	3.05722	0.812889	3.76094	0.000169279	0.00236268	2.13429	16.4357	9.21249	56.4222	110.249	67.1656
TU37416	272.883	-2.39269	0.63654	-3.7589	0.000170663	0.00237666	466.342	522.482	386.925	85.6408	33.4088	142.5
TU55826	173.868	-5.10847	1.35925	-3.75832	0.000171061	0.00237687	91.7743	397.917	524.191	21.1583	0	8.16879
TU36024	1860.32	-1.78502	0.475213	-3.75625	0.00017248	0.00239124	2329.57	3164.3	3157.12	717.368	1266.19	527.341
TU44959	160.53	1.44472	0.384765	3.75482	0.000173467	0.00239956	88.5729	105.534	64.4874	243.824	282.861	177.898
TU834	277.238	1.18587	0.316661	3.74491	0.000180458	0.00249072	136.594	205.014	165.825	431.227	409.814	314.952
TU44253	25.1031	-2.9082	0.777395	-3.74095	0.000183324	0.00252467	40.5514	22.491	70.0149	4.03016	4.4545	9.07643
TU14065	45.8044	6.25062	1.67112	3.74039	0.000183737	0.00252476	0	3.46015	0	190.425	15.5908	65.3503
TU38219	248.649	-2.07302	0.555035	-3.73494	0.000187757	0.0025743	554.915	276.812	374.027	62.4674	75.7265	147.946
TU47876	9.19408	6.72145	1.8039	3.72607	0.000194491	0.00266076	0	0	0	36.2714	8.909	9.98408
TU21654	72.8768	-3.14338	0.845123	-3.71944	0.000199665	0.00272554	86.4386	89.9638	216.493	27.2036	4.4545	12.707
TU44089	162.81	1.18056	0.318204	3.71008	0.000207191	0.00282206	96.0429	77.8533	125.29	227.704	204.907	245.064
TU47527	13.4457	-7.18327	1.94065	-3.70148	0.000214343	0.0029131	13.8729	6.92029	59.8812	0	0	0
TU55108	450.737	-12.2499	3.31567	-3.69454	0.000220282	0.00298727	1166.39	1538.04	0	0	0	0
TU6922	50.8989	-1.61072	0.436688	-3.68849	0.000225587	0.00305256	93.9086	76.9883	58.9599	24.1809	32.2951	19.0605
TU5875	261.068	-1.29908	0.352352	-3.68687	0.000227027	0.00306536	369.232	277.677	467.073	172.289	125.84	154.299
TU52816	101.308	1.15163	0.312719	3.68265	0.000230822	0.00310984	52.29	59.6875	76.4637	157.176	136.976	125.255
TU52770	65.5842	2.27184	0.618032	3.67593	0.000236988	0.003186	20.2757	9.5154	37.7712	107.807	104.681	113.455
TU50270	6.21262	6.15224	1.67427	3.67458	0.000238245	0.00319599	0	0	0	11.0829	18.9316	7.26115
TU25195	19.1719	4.89925	1.33453	3.67114	0.000241468	0.00322917	0	0	3.685	24.1809	34.5224	52.6433
TU52484	2621.4	1.45679	0.396856	3.67084	0.000241759	0.00322917	1512.14	1766.41	921.249	4497.65	3917.73	3113.22
TU9865	64.4348	-1.08505	0.296148	-3.66387	0.000248436	0.00330415	83.2372	85.6386	93.9674	36.2714	41.2041	46.2898
TU25944	7.6871	5.4721	1.49515	3.6599	0.000252317	0.00334859	0	0	0.921249	23.1734	11.1363	10.8917
TU31024	150.776	-1.94724	0.532419	-3.65735	0.000254835	0.00336918	179.28	383.211	155.691	65.49	70.1584	50.828
TU33101	337.686	-6.2581	1.71116	-3.65723	0.000254953	0.00336918	1512.14	461.065	26.7162	0	18.9316	7.26115
TU27117	15.5174	2.3486	0.643188	3.6515	0.000260711	0.00343795	6.40286	4.32518	4.60624	22.1659	35.636	19.9682
TU2059	346.047	11.9553	3.27491	3.65056	0.000261665	0.00344322	0	0	0	0	1204.94	871.338
TU48746	239.72	1.40991	0.386674	3.64624	0.000266105	0.00349246	122.721	177.333	93.0461	406.038	315.156	324.029
TU56451	5.31417	5.93147	1.62692	3.64583	0.000266531	0.00349246	0	0	0	14.1055	7.79538	9.98408
TU19944	5.19202	-5.81028	1.59529	-3.64215	0.000270372	0.00353533	9.60429	8.65037	12.8975	0	0	0
TU22475	535.975	-12.4998	3.43797	-3.6358	0.000277119	0.00360836	0	2881.44	334.413	0	0	0
TU37769	147.948	1.79086	0.492982	3.63271	0.000280464	0.00364427	53.3572	55.3624	90.2824	151.131	217.157	320.398
TU24329	15.3238	7.45953	2.05869	3.62343	0.000290724	0.0037697	0	0	0	4.03016	18.9316	68.9809
TU37186	1024.29	-2.48945	0.687838	-3.61923	0.000295476	0.0038171	1228.28	3040.6	947.965	178.334	293.997	456.545
TU38408	205.98	1.66063	0.45885	3.61912	0.000295609	0.0038171	121.654	62.2826	113.314	220.651	348.565	369.411
TU10048	161.39	-1.73839	0.480952	-3.61448	0.000300949	0.003878	180.347	203.284	361.13	71.5353	95.7718	56.2739
TU33772	26.9615	3.11353	0.861813	3.61277	0.00030294	0.00389557	3.20143	6.05526	7.36999	30.2262	91.3173	23.5987
TU21610	55.2309	2.09918	0.58155	3.60964	0.000306628	0.00393484	19.2086	25.0861	18.425	84.6333	47.8859	136.146
TU45532	870.289	-1.60595	0.445739	-3.6029	0.000314686	0.00402993	1146.11	857.251	1927.25	469.513	364.155	457.452
TU10861	287.114	-1.34053	0.372246	-3.60121	0.000316745	0.00404795	412.984	444.629	377.712	116.875	148.112	222.373
TU45137	8.27408	6.57214	1.827	3.59723	0.000321622	0.00410183	0	0	0	8.06031	8.909	32.6752
TU17542	11437.7	-1.15229	0.320485	-3.59546	0.000323821	0.00412142	12117.4	16903.7	18309.8	8367.61	7124.97	5802.56
TU2752	652.434	-2.53058	0.704179	-3.59367	0.000326058	0.00414141	1877.11	998.252	461.546	166.244	286.202	125.255
TU2029	482.451	6.84826	1.91046	3.58462	0.000337567	0.00427884	0	0	24.8737	1272.52	985.558	611.752
TU38247	524.458	-2.49981	0.69835	-3.5796	0.000344126	0.00435309	1003.11	849.466	821.754	160.199	48.9995	263.217
TU20455	112.151	-2.14137	0.599809	-3.57008	0.000356867	0.00450508	219.832	243.075	85.6761	56.4222	33.4088	34.4904
TU20621	17.2889	3.84505	1.0789	3.56386	0.000365446	0.00460403	4.26857	2.59511	0	24.1809	20.0453	52.6433
TU25255	47.2108	4.84604	1.36014	3.56289	0.000366796	0.00461168	3.20143	1.73007	4.60624	207.553	4.4545	61.7197
TU21223	120.639	2.51582	0.706873	3.55909	0.000372146	0.0046695	17.0743	25.0861	65.4087	137.025	289.543	189.697
TU20044	36.6677	-2.11622	0.59489	-3.55734	0.000374634	0.00469123	82.17	44.1169	52.5112	7.05277	17.818	16.3376
TU38221	113.289	-1.36662	0.384666	-3.55275	0.000381229	0.00476421	140.863	218.854	129.896	54.4071	71.272	64.4427
TU2790	172.373	2.07785	0.585108	3.55123	0.000383438	0.0047822	105.647	32.8714	59.8812	319.39	314.042	202.404
TU1156	27.7539	2.70176	0.76137	3.54855	0.000387358	0.00480777	4.26857	10.3804	7.36999	78.5881	42.3178	23.5987
TU4564	114.502	3.1722	0.894019	3.54824	0.000387808	0.00480777	20.2757	22.491	25.795	332.488	250.566	35.3981
TU44332	12.8054	2.26736	0.639009	3.54824	0.000387811	0.00480777	4.26857	3.46015	5.52749	24.1809	16.7044	22.6911
TU34478	590.634	1.39855	0.395038	3.54031	0.000399664	0.00494484	332.949	346.88	294.8	559.184	856.378	1153.61
TU49289	28.6279	2.33422	0.660169	3.53579	0.000406553	0.00502008	3.20143	12.9756	11.9762	60.4524	42.3178	40.8439
TU35068	7.73602	-5.39196	1.52521	-3.53523	0.000407422	0.00502083	12.8057	8.65037	23.9525	1.00754	0	0
TU49752	623.061	-2.69875	0.763972	-3.53253	0.000411611	0.00506136	1957.14	950.675	331.65	223.674	133.635	141.592
TU52958	6.52293	6.22625	1.76278	3.53206	0.000412341	0.00506136	0	0	0	23.1734	7.79538	8.16879
TU3570	111.492	2.18561	0.619154	3.52999	0.000415575	0.005091	46.9543	57.9575	15.6612	160.199	160.362	227.818
TU29446	7.18559	6.36723	1.80423	3.52906	0.000417042	0.00509891	0	0	0	5.0377	14.4771	23.5987
TU35319	157.006	-2.28065	0.64642	-3.52812	0.000418516	0.00510689	153.669	291.517	336.256	28.2111	43.4314	88.949
TU45761	143.307	-2.35027	0.666596	-3.52578	0.000422238	0.0051422	229.436	320.929	168.589	81.6107	21.1589	38.121
TU16993	16.2797	3.27877	0.931435	3.52012	0.000431346	0.00524284	1.06714	6.05526	1.8425	20.1508	22.2725	46.2898
TU20325	242.598	11.4429	3.25389	3.51668	0.000436987	0.00529069	0	0	0	0	1004.49	451.099
TU6137	6.4224	6.20725	1.76697	3.51293	0.000443194	0.00535541	0	0	0	12.0905	5.56813	20.8758
TU18151	124.56	-1.06751	0.304069	-3.51076	0.000446835	0.00537364	186.75	173.872	145.557	65.49	81.2946	94.3949
TU54096	35.5474	-1.65895	0.472559	-3.51056	0.00044716	0.00537364	36.2829	67.4729	58.0387	17.1282	18.9316	15.4299
TU3455	424.556	1.2947	0.36881	3.51048	0.000447299	0.00537364	318.009	256.916	163.061	597.471	570.176	641.704
TU23293	101.257	-1.72294	0.491073	-3.50851	0.000450616	0.00540305	217.697	158.302	90.2824	41.3091	54.5676	45.3822
TU36541	16.0315	-7.4379	2.12225	-3.50473	0.00045707	0.00546986	2.13429	55.3624	38.6925	0	0	0
TU18623	20.2658	-4.34078	1.23934	-3.50249	0.000460929	0.00550544	34.1486	15.5707	66.3299	1.00754	0	4.53822
TU44926	4.67898	-5.66143	1.61848	-3.498	0.000468769	0.0055811	8.53715	11.2455	8.29124	0	0	0
TU43077	25.4337	2.41002	0.689004	3.49783	0.000469061	0.0055811	11.7386	5.19022	7.36999	34.2563	66.8175	27.2293
TU47847	134.778	-1.05397	0.301382	-3.49711	0.000470326	0.00558546	215.563	144.461	186.092	84.6333	83.5219	94.3949
TU46591	203.419	1.64921	0.471751	3.49594	0.00047239	0.00559927	131.259	98.6142	65.4087	423.166	246.111	255.955
TU48015	7.64142	3.92723	1.12605	3.48762	0.000487344	0.00576551	1.06714	0.865037	0.921249	10.0754	11.1363	21.7834
TU2065	99.8887	-3.21081	0.920864	-3.48673	0.000488964	0.00577368	75.7672	211.069	254.265	6.04524	12.2499	39.9363
TU55104	232.227	-1.3889	0.398584	-3.48459	0.0004929	0.00580911	355.359	426.463	226.627	108.814	123.612	152.484
TU48077	50.9062	-1.0617	0.304831	-3.48291	0.000495998	0.00582585	67.23	66.6078	72.7787	32.2413	31.1815	35.3981
TU44096	183.142	-1.40034	0.402073	-3.4828	0.000496196	0.00582585	237.973	329.579	229.391	137.025	76.8401	88.0414
TU3858	99.6772	-3.30069	0.949616	-3.47582	0.000509295	0.00595137	86.4386	175.602	280.981	3.02262	21.1589	30.8599
TU9284	821.517	5.14721	1.4809	3.47574	0.000509445	0.00595137	70.4315	64.8778	0	1264.46	1970	1559.33
TU26114	17.8581	2.26673	0.65219	3.47557	0.000509762	0.00595137	3.20143	9.5154	5.52749	31.2337	22.2725	35.3981
TU44644	127.667	-2.19283	0.632115	-3.46903	0.000522335	0.00608457	124.856	205.879	297.563	62.4674	53.454	21.7834
TU55083	89.3396	-1.0529	0.30355	-3.46862	0.00052313	0.00608457	130.191	103.804	128.054	63.475	47.8859	62.6274
TU46090	85.5865	2.78904	0.804746	3.46575	0.000528763	0.00613859	16.0072	28.5462	20.2675	280.096	47.8859	120.717
TU34105	111.191	3.49123	1.00774	3.4644	0.000531413	0.00615785	30.9472	19.0308	4.60624	170.274	384.201	58.0892
TU55347	6.10177	6.13122	1.77248	3.45911	0.000541954	0.0062683	0	0	0	20.1508	5.56813	10.8917
TU53994	3432.04	1.29771	0.375211	3.4586	0.000542984	0.00626854	1483.33	2371.93	2098.6	3820.59	6288.64	4529.14
TU5874	179.548	-1.40615	0.406721	-3.45728	0.000545661	0.00628775	332.949	187.713	261.635	125.942	84.6355	84.4108
TU52534	100.948	-1.52118	0.440288	-3.45496	0.000550366	0.00633022	129.124	118.51	201.753	61.4599	36.7496	58.0892
TU16110	160.063	4.92526	1.42639	3.45295	0.000554491	0.00636588	10.6714	19.8958	0	84.6333	619.176	226.003
TU50162	178.845	11.0031	3.18809	3.4513	0.000557888	0.00639306	0	0	0	606.539	0	466.529
TU18846	82.3914	1.88965	0.548791	3.4433	0.000574659	0.00654221	23.4772	36.3315	45.1412	167.252	72.3856	149.761
TU51799	199.32	1.08364	0.314713	3.44327	0.00057472	0.00654221	144.064	141.866	97.6524	302.262	230.52	279.554
TU18260	16.4364	2.22939	0.647496	3.44309	0.000575116	0.00654221	9.60429	5.19022	2.76375	26.196	26.727	28.1369
TU4108	263.171	-2.24689	0.652807	-3.44189	0.000577673	0.00655929	710.718	196.363	397.058	94.7087	120.272	59.9045
TU38228	223.583	-1.3403	0.390028	-3.43642	0.00058945	0.00668079	296.666	324.389	340.862	84.6333	122.499	172.452
TU51249	322.239	-1.01685	0.296058	-3.43462	0.000593385	0.00671314	451.402	516.427	326.122	216.621	210.475	212.389
TU28935	41.5435	2.61673	0.762785	3.43049	0.000602491	0.00679142	18.1414	7.78533	9.21249	124.935	35.636	53.551
TU22455	196.653	-11.0533	3.22688	-3.42538	0.000613938	0.00690791	488.752	691.164	0	0	0	0
TU41352	5.9505	6.0948	1.7852	3.41408	0.000639978	0.00718789	0	0	0	20.1508	5.56813	9.98408
TU15615	25.8902	-2.21089	0.647843	-3.4127	0.000643229	0.00721137	40.5514	36.3315	50.6687	4.03016	15.5908	8.16879
TU7234	108.758	-1.05082	0.308173	-3.40982	0.000650055	0.00727476	138.729	134.946	166.746	76.573	55.6813	79.8726
TU5439	27.8393	2.92575	0.858347	3.40859	0.000652989	0.00729445	3.20143	7.78533	8.29124	19.1432	86.8628	41.7516
TU21090	34.5071	-1.91311	0.562034	-3.40391	0.000664297	0.00738095	68.2972	46.712	48.8262	8.06031	13.3635	21.7834
TU28670	5.51785	5.98759	1.76082	3.40046	0.000672731	0.007448	0	0	0	6.04524	8.909	18.1529
TU13226	36.2349	2.48774	0.732332	3.39701	0.000681252	0.00751714	12.8057	17.3007	2.76375	65.49	64.5903	54.4586
TU3995	296.222	2.03637	0.600036	3.39375	0.000689432	0.00759231	65.0957	153.112	129.896	244.832	583.54	600.86
TU50836	76.3839	-1.02749	0.303082	-3.39012	0.000698608	0.00767975	87.5058	117.645	102.259	54.4071	45.6586	50.828
TU1157	109.659	3.08519	0.910478	3.38854	0.000702658	0.00771062	25.6114	20.7609	23.0312	353.646	33.4088	201.497
TU52583	160.796	1.20924	0.35693	3.3879	0.000704301	0.00771501	97.11	84.7736	109.629	236.772	161.476	275.016
TU6487	70.3227	2.14077	0.632344	3.38546	0.000710601	0.00776635	34.1486	32.0064	11.9762	97.7313	79.0674	167.006
TU38461	59.8581	3.44886	1.01883	3.38511	0.000711488	0.00776635	7.47	21.6259	0.921249	98.7388	92.4309	137.962
TU39567	5.37197	5.94214	1.75783	3.38039	0.000723824	0.00788714	0	0	0	8.06031	17.818	6.3535
TU34991	14.9514	7.42174	2.19745	3.37743	0.000731663	0.0079586	0	0	0	2.01508	66.8175	20.8758
TU37055	35.7239	-4.66327	1.38139	-3.37578	0.000736075	0.00799259	2.13429	92.5589	111.471	3.02262	3.34088	1.81529
TU16113	7.35748	6.39702	1.89651	3.37304	0.000743437	0.00805844	0	0	0	17.1282	23.3861	3.63057
TU2058	121.921	5.82808	1.72836	3.37202	0.000746193	0.00807423	12.8057	0	0	164.229	293.997	260.494
TU50195	21.4734	2.50326	0.742782	3.37012	0.000751353	0.00811592	4.26857	12.1105	2.76375	43.3242	30.0679	36.3057
TU21189	199.526	7.13861	2.12642	3.35711	0.000787624	0.00846057	8.53715	0	0	10.0754	870.855	307.691
TU37417	186.028	2.72996	0.813279	3.35673	0.000788709	0.00846057	20.2757	49.3071	76.4637	597.471	213.816	158.838
TU36705	32.4988	5.08772	1.51805	3.35148	0.0008038	0.00859277	0	0	5.52749	106.799	44.545	38.121
TU43079	1638.26	-2.72139	0.813278	-3.34619	0.000819288	0.0087433	3152.34	4788.84	594.206	441.302	390.882	461.99
TU50066	52.8803	-5.68474	1.6993	-3.34535	0.000821802	0.00875508	153.669	155.707	1.8425	0	3.34088	2.72293
TU54666	848.191	1.36566	0.408716	3.34135	0.000833723	0.00885715	618.943	457.604	346.39	1391.41	1399.83	874.968
TU55194	155.484	-2.17731	0.651659	-3.34118	0.000834235	0.00885715	276.39	391.862	95.8099	59.4448	46.7723	62.6274
TU2244	71.2511	1.04977	0.314367	3.33933	0.000839811	0.00889069	50.1557	42.3868	46.9837	85.6408	87.9764	114.363
TU20706	229.006	-1.13561	0.340087	-3.33918	0.000840256	0.00889069	410.85	263.836	269.926	127.957	138.09	163.376
TU39882	7.2433	6.37959	1.91288	3.33507	0.000852773	0.00900778	0	0	0	20.1508	3.34088	19.9682
TU38478	37.6241	-2.24458	0.67451	-3.32771	0.000875614	0.00923335	78.9686	58.8225	48.8262	20.1508	4.4545	14.5223
TU6133	37.8237	5.97571	1.8033	3.31376	0.000920508	0.0096903	0	3.46015	0	128.965	5.56813	88.949
TU13166	133.398	-10.4934	3.16754	-3.31281	0.000923647	0.00970689	0	470.58	329.807	0	0	0
TU24969	6.08409	6.1271	1.85115	3.30988	0.000933359	0.0097772	0	0	0	21.1583	4.4545	10.8917
TU5982	87.9963	1.47565	0.446291	3.30646	0.000944816	0.00987921	45.8872	29.4112	64.4874	121.912	114.703	151.576
TU31460	61.4894	-2.96609	0.898101	-3.30263	0.000957827	0.00999843	229.436	43.2518	54.3537	18.1357	15.5908	8.16879
TU52623	43.194	1.56326	0.473468	3.30173	0.000960898	0.0100129	20.2757	28.5462	16.5825	85.6408	54.5676	53.551
TU32229	52.0899	-1.36093	0.412467	-3.29949	0.000968593	0.0100601	67.23	80.4484	77.3849	39.294	20.0453	28.1369
TU51582	122.438	1.52511	0.462802	3.29539	0.000982854	0.0101912	58.6929	43.2518	87.5186	129.973	208.248	206.943
TU48400	53.7247	-2.57867	0.782805	-3.29413	0.000987252	0.0102197	126.99	90.8289	58.0387	12.0905	28.9543	5.44586
TU26609	38.8007	1.95082	0.592486	3.29259	0.00099268	0.0102321	17.0743	6.92029	23.9525	62.4674	67.9311	54.4586
TU8362	82.1062	1.48678	0.451585	3.29236	0.000993496	0.0102321	50.1557	53.6323	25.795	145.086	113.59	104.379
TU13869	125.273	10.4894	3.18624	3.29208	0.000994503	0.0102321	0	0	0	307.299	444.336	0
TU51772	91.6922	1.58085	0.480257	3.29168	0.000995908	0.0102321	28.8129	41.5218	67.2512	160.199	142.544	109.825
TU9137	658.497	-2.69305	0.818236	-3.29129	0.000997278	0.0102321	1860.03	1269.01	292.957	118.89	141.43	268.662
TU20962	123.926	10.4738	3.18256	3.291	0.000998331	0.0102321	0	0	0	0	496.677	246.879
TU48870	433.761	-2.00294	0.608729	-3.29037	0.00100058	0.0102382	859.05	884.068	339.941	105.792	165.93	247.787
TU32606	340.575	-2.42155	0.73724	-3.28461	0.00102123	0.0104152	323.344	929.049	469.837	58.4373	71.272	191.513
TU17491	36.342	2.18024	0.663979	3.2836	0.00102491	0.0104356	8.53715	8.65037	22.11	60.4524	80.181	38.121
TU3682	26.2361	1.56032	0.476419	3.27509	0.00105627	0.0107022	14.94	12.1105	12.8975	51.3845	33.4088	32.6752
TU1367	197.183	-1.54703	0.472905	-3.27134	0.00107041	0.0108279	277.457	370.236	233.997	67.5051	86.8628	147.038
TU8401	487.756	-1.03188	0.315722	-3.26831	0.00108191	0.0109264	583.727	712.79	668.827	234.757	345.224	381.21
TU39122	57.0168	1.43111	0.438165	3.26614	0.00109025	0.0109927	34.1486	38.0616	20.2675	74.5579	102.454	72.6115
TU53008	113.285	-1.26267	0.386872	-3.2638	0.00109928	0.0110568	137.661	140.136	201.753	50.377	83.5219	66.258
TU50070	51.2808	-2.36019	0.723192	-3.26357	0.00110016	0.0110568	69.3643	38.9267	149.242	23.1734	13.3635	13.6146
TU39744	20.9376	6.93479	2.12811	3.25866	0.0011194	0.011232	1.06714	0	0	100.754	1.11363	22.6911
TU43259	27.6474	1.88286	0.578311	3.25578	0.0011308	0.0113258	14.94	7.78533	12.8975	44.3317	27.8406	58.0892
TU54709	16.6696	2.4951	0.766507	3.25516	0.0011333	0.0113258	5.33572	6.92029	2.76375	39.294	31.1815	14.5223
TU30907	8.2285	4.66201	1.43229	3.25493	0.00113422	0.0113258	0	0	1.8425	24.1809	13.3635	9.98408
TU12609	195.172	1.05326	0.323666	3.25414	0.00113735	0.0113388	165.407	108.995	106.865	235.764	271.725	282.277
TU50327	52.6224	-1.67645	0.515431	-3.25251	0.0011439	0.0113858	92.8415	71.7981	75.5424	25.1885	36.7496	13.6146
TU19441	719.654	2.14183	0.658634	3.25192	0.00114628	0.0113912	443.932	94.289	259.792	1241.29	1135.9	1142.72
TU9618	409.89	1.79599	0.552812	3.24883	0.00115881	0.0114791	278.524	186.848	84.7549	707.293	629.198	572.723
TU35007	81.3516	-1.44285	0.444268	-3.2477	0.0011634	0.0115062	87.5058	113.32	155.691	38.2865	57.9085	35.3981
TU45134	8.31704	6.57703	2.02634	3.24577	0.00117133	0.0115662	0	0	0	37.2789	4.4545	8.16879
TU19709	12.2512	4.19128	1.29194	3.24419	0.00117785	0.0116121	1.06714	0	2.76375	31.2337	31.1815	7.26115
TU32114	1633.66	-1.26134	0.388892	-3.24341	0.00118108	0.0116255	1756.52	2360.69	2799.68	827.19	771.742	1286.13
TU52438	186.059	-1.2401	0.382797	-3.23958	0.00119704	0.011764	244.376	354.665	185.171	103.777	115.817	112.548
TU46223	49.7859	-2.58321	0.797568	-3.23886	0.00120007	0.0117751	132.326	35.4665	88.4399	9.06785	8.909	24.5064
TU52331	419.583	-2.46605	0.761531	-3.23828	0.00120251	0.0117805	265.719	591.685	1274.09	135.01	179.294	71.7038
TU34422	48.5986	1.61469	0.499047	3.23555	0.00121408	0.011875	36.2829	14.7056	21.1887	80.6031	63.4766	75.3344
TU41334	56.5303	-1.32653	0.410449	-3.2319	0.00122971	0.012009	60.8272	100.344	81.0699	26.196	38.9769	31.7675
TU17861	264.843	1.61047	0.498377	3.23143	0.00123174	0.01201	136.594	182.523	72.7787	427.197	467.723	302.245
TU50042	75.7252	-2.27402	0.704143	-3.22949	0.00124012	0.0120538	160.072	146.191	70.0149	30.2262	37.8633	9.98408
TU53852	94.3977	1.88139	0.58393	3.22193	0.00127329	0.0123568	32.0143	21.6259	67.2512	117.882	171.498	156.115
TU29938	680.486	-1.344	0.417515	-3.21904	0.0012862	0.0124627	1100.22	1042.37	786.747	510.822	246.111	396.64
TU47170	8.02984	3.20728	0.997257	3.2161	0.00129946	0.0125521	1.06714	1.73007	1.8425	13.098	22.2725	8.16879
TU21662	24.4883	-2.21542	0.689366	-3.2137	0.00131036	0.0126376	29.88	31.1413	59.8812	14.1055	5.56813	6.3535
TU32363	216.737	1.71547	0.535211	3.20522	0.00134958	0.0129756	139.796	71.7981	92.1249	350.624	455.473	190.605
TU4083	69.9291	-4.1874	1.30886	-3.19927	0.00137777	0.0132262	316.942	74.3932	6.44874	10.0754	4.4545	7.26115
TU50244	4.0197	5.52751	1.72839	3.19807	0.00138351	0.0132608	0	0	0	11.0829	6.68175	6.3535
TU45979	122.032	-1.14485	0.358126	-3.19677	0.00138976	0.0133002	149.4	173.872	180.565	56.4222	100.226	71.7038
TU15934	34.9329	1.25339	0.39276	3.19123	0.00141666	0.0135368	17.0743	22.491	22.11	47.3543	57.9085	42.6592
TU52014	1497.95	1.30656	0.409565	3.19011	0.0014222	0.0135688	1042.6	1019.01	526.033	1850.85	2144.84	2404.35
TU19951	28.5974	-6.30974	1.97829	-3.18949	0.00142522	0.0135767	3.20143	136.676	29.48	0	2.22725	0
TU37995	84.8268	1.22608	0.384516	3.18863	0.0014295	0.0135967	59.76	44.9819	47.9049	84.6333	129.181	142.5
TU48695	4.97666	5.83978	1.83267	3.18649	0.0014401	0.0136765	0	0	0	9.06785	4.4545	16.3376
TU43706	222.308	1.26001	0.395545	3.18551	0.00144502	0.0137023	128.057	166.087	98.5736	393.948	308.474	238.71
TU11577	121.992	-1.10383	0.347265	-3.17864	0.00147969	0.0139883	130.191	173.007	196.226	94.7087	67.9311	69.8885
TU32098	248.752	3.86754	1.2176	3.17636	0.00149138	0.0140775	84.3043	5.19022	6.44874	774.798	324.065	297.707
TU11	82.265	-1.11122	0.349903	-3.17579	0.00149429	0.0140835	117.386	90.8289	128.975	53.3996	61.2494	41.7516
TU14709	9.5876	-3.42979	1.08256	-3.16821	0.00153383	0.0144342	24.5443	19.0308	9.21249	2.01508	0	2.72293
TU45133	17.2621	7.62902	2.40834	3.16775	0.00153622	0.0144349	0	0	0	19.1432	83.5219	0.907643
TU7285	189.855	-1.10532	0.349085	-3.16634	0.00154372	0.0144703	189.952	290.652	296.642	115.867	142.544	103.471
TU45512	4.8153	-4.69653	1.48335	-3.16616	0.00154465	0.0144703	7.47	10.3804	10.1337	0	0	0.907643
TU4577	8.20099	6.55618	2.0734	3.16204	0.00156669	0.0146547	0	0	0	2.01508	24.4998	22.6911
TU4042	71.8278	1.49918	0.474434	3.15994	0.00157799	0.0147284	27.7457	27.6812	57.1174	118.89	92.4309	107.102
TU10057	265.972	1.74194	0.5514	3.15913	0.00158244	0.0147284	64.0286	129.756	173.195	449.362	504.472	275.016
TU47357	32.1154	-4.15437	1.31516	-3.15883	0.00158406	0.0147284	21.3429	31.1413	129.896	0	6.68175	3.63057
TU48045	3.98846	5.51705	1.74754	3.15704	0.00159382	0.014797	0	0	0	5.0377	8.909	9.98408
TU42895	207.389	1.00417	0.318132	3.15646	0.00159698	0.0148042	154.736	105.534	153.849	285.134	311.815	233.264
TU33303	81.9032	9.87634	3.13064	3.15473	0.00160645	0.0148477	0	0	0	0	257.247	234.172
TU45833	49.2706	2.05397	0.652348	3.14859	0.00164062	0.0151239	8.53715	17.3007	31.3225	94.7087	90.2036	53.551
TU28605	194.689	-1.08487	0.344568	-3.14848	0.00164121	0.0151239	300.934	205.879	287.43	103.777	115.817	154.299
TU53000	34.4512	2.43494	0.773604	3.14753	0.00164658	0.015151	8.53715	3.46015	20.2675	68.5127	62.363	43.5669
TU8906	719.879	-2.6234	0.833678	-3.14678	0.0016508	0.0151673	1751.18	803.619	1161.69	81.6107	99.1126	422.054
TU9635	46.5684	-2.1147	0.672174	-3.14606	0.00165487	0.0151822	87.5058	91.6939	47.9049	7.05277	18.9316	26.3217
TU9617	17.0257	-3.54692	1.12846	-3.14314	0.00167143	0.0152983	12.8057	25.0861	56.1962	6.04524	1.11363	0.907643
TU19415	210.92	1.18006	0.37546	3.14297	0.00167244	0.0152983	98.1772	174.737	114.235	342.563	261.702	274.108
TU52604	2592.91	1.47318	0.468935	3.14155	0.00168057	0.0153501	931.616	1157.42	2030.43	3485.08	4858.75	3094.16
TU49769	56.6297	1.88393	0.600422	3.13767	0.00170296	0.0155135	27.7457	19.8958	24.8737	40.3016	118.044	108.917
TU42031	31.6524	-2.11723	0.674797	-3.13759	0.00170346	0.0155135	34.1486	66.6078	53.4324	19.1432	11.1363	5.44586
TU48425	846.339	1.03523	0.330342	3.13381	0.00172554	0.0156854	526.102	448.089	690.937	1244.31	1267.31	901.29
TU30655	66.7501	2.26001	0.721243	3.13349	0.00172739	0.0156854	43.7529	15.5707	10.1337	102.769	144.771	83.5032
TU43081	575.034	-2.5353	0.809499	-3.13194	0.00173655	0.0157456	949.758	1711.91	280.981	94.7087	175.953	236.895
TU11885	340.394	-1.23722	0.395325	-3.12964	0.0017502	0.0158247	549.579	467.12	417.326	283.119	178.18	147.038
TU43896	280.169	-1.15267	0.36831	-3.12961	0.00175037	0.0158247	320.143	506.912	332.571	164.229	144.771	212.389
TU987	32.1146	2.13262	0.682007	3.12698	0.00176613	0.0159439	19.2086	11.2455	5.52749	75.5654	41.2041	39.9363
TU24913	51.0427	3.60072	1.15241	3.12451	0.00178102	0.016055	0	12.1105	11.055	53.3996	93.5445	136.146
TU5794	48.0887	3.91006	1.25173	3.12373	0.00178572	0.016074	0	8.65037	9.21249	25.1885	134.749	110.732
TU28948	220.026	-1.81825	0.582154	-3.12331	0.00178831	0.016074	331.882	469.715	226.627	116.875	126.953	48.1051
TU27691	64.9813	1.48808	0.476616	3.12218	0.00179515	0.0161123	36.2829	44.1169	22.11	107.807	67.9311	111.64
TU49112	13.438	7.26882	2.33094	3.1184	0.00181835	0.016297	0	0	0	72.5428	4.4545	3.63057
TU32494	44.4433	1.95397	0.627661	3.11309	0.00185138	0.0165452	28.8129	8.65037	17.5037	54.4071	94.6581	62.6274
TU30476	4.50618	5.69663	1.8317	3.11003	0.0018707	0.0166699	0	0	0	8.06031	4.4545	14.5223
TU7278	90.9804	-1.31938	0.42539	-3.10159	0.00192487	0.017128	126.99	106.4	156.612	63.475	33.4088	58.9968
TU38053	748.174	1.83659	0.592289	3.10083	0.0019298	0.0171472	302.002	326.119	353.76	2031.2	874.196	601.767
TU6203	6.21674	6.15457	1.98529	3.10008	0.00193469	0.0171472	0	0	0	3.02262	23.3861	10.8917
TU9083	859.181	-1.41532	0.456556	-3.09998	0.00193531	0.0171472	1224.01	1493.92	1031.8	432.234	295.111	678.01
TU49999	4.35594	5.64754	1.8243	3.09573	0.00196328	0.0173703	0	0	0	6.04524	5.56813	14.5223
TU11791	69.8554	1.3097	0.423363	3.09357	0.00197765	0.0174725	25.6114	49.3071	45.1412	97.7313	116.931	84.4108
TU54139	142.955	5.66148	1.83318	3.08833	0.00201284	0.017739	0	0	16.5825	303.269	405.36	132.516
TU951	32.8866	-3.72418	1.20593	-3.08823	0.00201352	0.017739	101.379	44.1169	37.7712	4.03016	10.0226	0
TU51880	45.026	-1.4743	0.478254	-3.08267	0.00205154	0.0180483	43.7529	68.3379	86.5974	20.1508	22.2725	29.0446
TU50667	217.243	-1.66285	0.539492	-3.08224	0.00205446	0.0180484	532.505	205.879	252.422	83.6258	104.681	124.347
TU49750	12.6782	2.13605	0.693416	3.08048	0.00206669	0.0181302	4.26857	5.19022	4.60624	12.0905	24.4998	25.414
TU14970	49.0147	2.18868	0.710765	3.07934	0.00207463	0.0181486	8.53715	14.7056	29.48	88.6634	109.135	43.5669
TU20043	198.385	-1.21537	0.394938	-3.07736	0.00208844	0.0182181	311.606	330.444	189.777	100.754	146.999	110.732
TU41966	44.3663	1.41368	0.460152	3.07221	0.00212478	0.0185091	24.5443	27.6812	20.2675	61.4599	86.8628	45.3822
TU10040	49.167	5.15817	1.67955	3.07116	0.00213228	0.0185484	6.40286	1.73007	0	3.02262	145.885	137.962
TU51282	59.3722	-1.70645	0.555987	-3.06923	0.00214609	0.0186425	132.326	52.7672	87.5186	24.1809	36.7496	22.6911
TU29106	92.1774	-1.79669	0.585809	-3.06702	0.00216207	0.018755	100.311	98.6142	230.312	35.2639	56.7949	31.7675
TU11578	54.5048	1.57475	0.514024	3.06357	0.00218715	0.0189462	36.2829	28.5462	17.5037	54.4071	101.34	88.949
TU24858	47.1686	-6.23134	2.03524	-3.06172	0.00220069	0.0190369	35.2157	240.48	3.685	0	0	3.63057
TU55882	78.2715	-1.56132	0.510088	-3.06089	0.00220678	0.019063	131.259	117.645	102.259	30.2262	25.6134	62.6274
TU33274	21.1246	3.40311	1.11244	3.05914	0.00221972	0.0191482	8.53715	2.59511	0	30.2262	44.545	40.8439
TU22654	88.5588	-1.11675	0.365172	-3.05813	0.00222721	0.0191862	99.2443	141.866	122.526	70.5277	44.545	52.6433
TU50395	229.288	-1.29635	0.423967	-3.05767	0.00223066	0.0191892	360.694	248.266	368.5	94.7087	183.748	119.809
TU48538	27.0357	1.38371	0.452929	3.05504	0.00225031	0.0193315	18.1414	10.3804	16.5825	40.3016	42.3178	34.4904
TU4272	38.358	-2.26981	0.744073	-3.05051	0.0022845	0.0195981	45.8872	73.5281	70.9362	16.1206	20.0453	3.63057
TU16697	67.409	9.59526	3.14676	3.04925	0.0022941	0.0196533	0	0	0	146.093	258.361	0
TU40948	9.81805	-4.88917	1.60369	-3.04869	0.0022984	0.019663	10.6714	8.65037	37.7712	0	0	1.81529
TU49125	37.1108	-1.79657	0.591099	-3.03937	0.00237073	0.0202539	68.2972	44.1169	60.8024	11.0829	11.1363	27.2293
TU20964	596.601	6.35064	2.09017	3.03833	0.00237889	0.0202958	0	43.2518	0	479.589	1579.12	1477.64
TU52661	37.9574	1.35547	0.446184	3.03791	0.00238222	0.0202963	17.0743	16.4357	30.4012	58.4373	54.5676	50.828
TU49081	27.4191	-1.67548	0.552098	-3.03475	0.00240732	0.020482	44.82	47.577	33.165	10.0754	8.909	19.9682
TU39337	70.4114	-9.57146	3.15467	-3.03406	0.00241286	0.020501	284.927	137.541	0	0	0	0
TU27578	47.6622	-1.2084	0.398383	-3.03327	0.00241916	0.0205265	72.5658	53.6323	73.6999	32.2413	21.1589	32.6752
TU50891	4.18659	5.58636	1.84283	3.03141	0.00243418	0.0206258	0	0	0	14.1055	5.56813	5.44586
TU13057	13.1491	3.0614	1.01037	3.02997	0.00244578	0.0206958	3.20143	4.32518	0.921249	11.0829	16.7044	42.6592
TU50811	66.7775	-9.49511	3.14082	-3.02313	0.00250176	0.0211309	151.534	249.131	0	0	0	0
TU35235	65.3478	-9.46383	3.13076	-3.02286	0.002504	0.0211309	211.294	180.793	0	0	0	0
TU52406	9.1201	4.21331	1.39424	3.02195	0.00251153	0.0211456	0	0	2.76375	20.1508	10.0226	21.7834
TU34021	50.6538	2.02298	0.669455	3.02183	0.00251255	0.0211456	25.6114	22.491	11.9762	36.2714	111.363	96.2102
TU39859	26.1574	-2.81907	0.933215	-3.02082	0.0025209	0.0211872	39.4843	38.9267	58.9599	13.098	5.56813	0.907643
TU17192	60.5694	9.44108	3.12831	3.01795	0.00254491	0.02136	0	0	0	259.945	0	103.471
TU32608	123.297	-2.69193	0.89293	-3.01471	0.00257222	0.0215584	340.419	254.321	46.0624	29.2186	18.9316	50.828
TU923	64.3198	-9.44094	3.13202	-3.01433	0.00257549	0.0215584	219.832	166.087	0	0	0	0
TU9771	121.158	4.43218	1.47085	3.01334	0.00258386	0.0215994	27.7457	0	4.60624	91.6861	349.678	253.232
TU48465	4.68469	4.74733	1.57593	3.0124	0.00259188	0.0216373	0	0.865037	0	8.06031	5.56813	13.6146
TU49712	21.0314	1.72444	0.573133	3.00879	0.00262287	0.0218666	9.60429	8.65037	11.055	46.3468	27.8406	22.6911
TU1274	18.202	-2.17358	0.724061	-3.00193	0.00268275	0.0223359	14.94	30.2763	44.2199	8.06031	4.4545	7.26115
TU35496	913.337	-2.03294	0.677459	-3.00083	0.00269241	0.0223863	1433.17	1185.1	1785.38	475.558	485.541	115.271
TU24068	310.282	1.10404	0.36805	2.99969	0.00270254	0.0224405	148.333	249.996	192.541	459.438	328.519	482.866
TU38772	127.146	1.66734	0.55706	2.9931	0.00276161	0.0229003	43.7529	90.8289	47.9049	266.998	119.158	194.236
TU45218	5.44468	-5.87939	1.96932	-2.98548	0.0028313	0.0234157	11.7386	18.1658	2.76375	0	0	0
TU39538	4.15226	5.57541	1.8681	2.98453	0.00284017	0.0234578	0	0	0	14.1055	4.4545	6.3535
TU55709	94.1768	-3.25386	1.09043	-2.98402	0.00284491	0.0234658	209.16	279.407	23.0312	14.1055	6.68175	32.6752
TU29457	88.6868	-2.00315	0.671471	-2.98323	0.00285227	0.0234953	146.199	79.5834	199.911	45.3393	45.6586	15.4299
TU48969	4.10913	5.55651	1.86313	2.98235	0.00286045	0.0235315	0	0	0	4.03016	13.3635	7.26115
TU17	7.00357	-3.27868	1.10119	-2.97739	0.00290714	0.0238524	9.60429	13.8406	14.74	0	1.11363	2.72293
TU8926	92.6472	10.0543	3.38315	2.97186	0.00295997	0.0242538	0	0	0	0	26.727	529.156
TU17495	52.1485	9.22508	3.10469	2.97133	0.0029651	0.0242638	0	0	0	0	145.885	167.006
TU22574	71.1007	-1.63876	0.551771	-2.96999	0.00297807	0.0242859	61.8943	137.541	123.447	48.3619	24.4998	30.8599
TU5391	402.733	1.25309	0.421951	2.96974	0.00298047	0.0242859	229.436	326.984	157.534	621.652	626.971	453.822
TU30010	52.6238	9.2382	3.11085	2.96967	0.00298125	0.0242859	0	0	0	0	126.953	188.79
TU12675	82.536	-1.26125	0.4249	-2.96834	0.00299411	0.0243408	146.199	85.6386	117.92	38.2865	44.545	62.6274
TU27189	38.0263	2.18412	0.736153	2.96694	0.00300783	0.0244204	20.2757	17.3007	3.685	77.5805	51.2268	58.0892
TU39074	517.786	-1.4601	0.492207	-2.96644	0.00301267	0.0244278	517.565	546.703	1214.21	258.938	290.656	278.646
TU51281	122.773	-1.82845	0.618322	-2.95711	0.00310536	0.0251465	230.503	98.6142	245.973	45.3393	34.5224	81.6879
TU14234	30.2227	-5.35059	1.81077	-2.95486	0.00312808	0.02528	20.2757	141.866	14.74	0	4.4545	0
TU20319	543.981	-3.64493	1.23365	-2.95459	0.00313085	0.02528	1284.84	1702.39	35.0075	45.3393	119.158	77.1497
TU30572	29.8752	1.80657	0.611509	2.95427	0.00313406	0.02528	12.8057	7.78533	19.3462	31.2337	44.545	63.535
TU11999	5.49161	5.97399	2.02244	2.95385	0.0031384	0.0252822	0	0	0	9.06785	21.1589	2.72293
TU48403	136.709	-1.05144	0.356211	-2.95174	0.0031599	0.0254225	130.191	196.363	226.627	95.7162	82.4083	88.949
TU55118	45.4837	-3.73247	1.26658	-2.9469	0.00320978	0.0257904	123.789	123.7	6.44874	4.03016	2.22725	12.707
TU52731	98.1712	1.0719	0.363816	2.94626	0.00321644	0.0258104	64.0286	61.4176	64.4874	177.327	104.681	117.086
TU53448	70.2057	3.47304	1.18094	2.94091	0.0032725	0.0262265	0	19.8958	14.74	120.905	145.885	119.809
TU48965	82.4312	1.35891	0.462549	2.93788	0.00330466	0.02645	45.8872	29.4112	63.5662	143.071	94.6581	117.994
TU10523	171.842	1.68852	0.574832	2.93741	0.0033097	0.0264563	129.124	67.4729	47.9049	229.719	193.771	363.057
TU38802	28.3001	2.09125	0.712164	2.93647	0.00331973	0.0265024	9.60429	6.05526	16.5825	49.3694	64.5903	23.5987
TU50164	270.398	-1.19816	0.409365	-2.92689	0.00342373	0.0272277	359.627	522.482	247.816	171.282	151.453	169.729
TU40442	48.1381	9.10955	3.11287	2.92641	0.00342899	0.0272346	0	0	0	0	182.635	106.194
TU40188	307.728	1.50794	0.515893	2.92297	0.00346712	0.0274672	179.28	170.412	130.817	387.903	267.27	710.685
TU6606	197.647	3.22128	1.10257	2.92162	0.00348212	0.0275509	30.9472	56.2274	27.6375	71.5353	109.135	890.398
TU51152	180.984	1.15944	0.397172	2.91923	0.00350892	0.0277276	124.856	112.455	98.5736	161.206	302.906	285.908
TU13599	17.7178	-2.07235	0.710061	-2.91856	0.00351655	0.0277526	19.2086	25.9511	40.5349	4.03016	11.1363	5.44586
TU22099	96.6289	2.18261	0.748318	2.91669	0.0035377	0.0278841	65.0957	24.221	15.6612	126.95	109.135	238.71
TU51738	79.553	-1.5478	0.531097	-2.91436	0.00356423	0.0280576	114.184	96.0191	145.557	63.475	24.4998	33.5828
TU39635	35.7892	-1.37023	0.471069	-2.90877	0.00362856	0.0285278	40.5514	60.5526	53.4324	15.1131	27.8406	17.2452
TU21958	52.4687	-9.14705	3.14616	-2.90736	0.00364488	0.0286199	207.026	0	107.786	0	0	0
TU19848	31.594	-3.43476	1.18172	-2.90658	0.00365402	0.0286554	16.0072	14.7056	142.794	3.02262	6.68175	6.3535
TU21666	47.9569	9.10428	3.13294	2.90598	0.00366103	0.0286742	0	0	0	0	83.5219	204.22
TU34314	17.6603	4.7824	1.64603	2.90541	0.0036677	0.0286903	0	0	3.685	24.1809	10.0226	68.0732
TU9090	268.864	-1.75434	0.604958	-2.89994	0.00373237	0.0291594	721.389	314.873	208.202	134.003	115.817	118.901
TU44774	274.282	-1.17287	0.404616	-2.89872	0.00374685	0.0292358	518.632	304.493	316.91	197.478	179.294	128.885
TU49944	16.6232	4.35386	1.5045	2.89389	0.00380499	0.0296522	0	0	4.60624	36.2714	43.4314	15.4299
TU49911	47.7211	-9.01038	3.12227	-2.88585	0.00390361	0.0303067	114.184	172.142	0	0	0	0
TU22014	57.1172	-2.52649	0.876065	-2.8839	0.00392781	0.0304564	97.11	47.577	147.4	33.2488	5.56813	11.7994
TU4675	570.442	1.03466	0.359002	2.88205	0.00395095	0.0305977	409.783	455.874	257.028	888.65	716.061	695.255
TU51597	370.539	-1.49883	0.520198	-2.88127	0.00396075	0.0306354	547.445	788.914	305.855	142.063	199.339	239.618
TU39340	48.3787	-9.03016	3.1378	-2.87787	0.00400374	0.0309294	93.9086	196.363	0	0	0	0
TU20842	39.7338	1.76875	0.615249	2.87485	0.00404222	0.0311386	7.47	24.221	22.11	78.5881	57.9085	48.1051
TU1775	66.2707	1.28884	0.448362	2.87456	0.00404587	0.0311386	24.5443	35.4665	55.2749	88.6634	90.2036	103.471
TU17708	316.361	1.35799	0.472994	2.87104	0.00409123	0.0314488	227.302	186.848	118.841	402.008	329.633	633.535
TU51048	157.067	1.59838	0.556875	2.87026	0.00410137	0.0314877	39.4843	73.5281	120.684	198.485	295.111	215.111
TU26328	41.0606	1.44004	0.502168	2.86765	0.00413537	0.0317096	21.3429	31.1413	13.8187	54.4071	51.2268	74.4267
TU22039	1187.7	1.33328	0.465158	2.8663	0.00415306	0.031806	430.059	600.336	994.028	1332.97	1880.91	1887.9
TU22365	66.6301	-1.43899	0.502351	-2.86451	0.00417653	0.0319463	71.4986	76.9883	143.715	35.2639	27.8406	44.4745
TU50010	171.98	-4.02565	1.40667	-2.86183	0.00421199	0.0321779	432.193	536.323	3.685	11.0829	22.2725	26.3217
TU36246	22.2389	3.4695	1.21265	2.8611	0.00422178	0.0322131	3.20143	7.78533	0	69.5202	21.1589	31.7675
TU12322	6880.47	1.35025	0.472437	2.85806	0.00426243	0.0324513	2614.5	5866.68	3148.83	7839.66	11785.5	10027.6
TU34927	5.08917	5.86456	2.05199	2.85798	0.00426345	0.0324513	0	0	0	3.02262	21.1589	6.3535
TU51605	77.9968	-1.05033	0.367814	-2.85558	0.00429578	0.0326175	113.117	86.5037	116.077	65.49	42.3178	44.4745
TU49262	20.0101	2.81602	0.98668	2.85403	0.00431681	0.0327372	10.6714	1.73007	2.76375	16.1206	33.4088	55.3662
TU46200	76.0265	3.17726	1.11381	2.85261	0.00433616	0.0328438	23.4772	0.865037	21.1887	198.485	145.885	66.258
TU20544	5.91586	6.08148	2.13414	2.84962	0.00437719	0.0330454	0	0	0	6.04524	26.727	2.72293
TU1400	37.9845	8.76801	3.07713	2.84941	0.00438004	0.0330454	0	0	0	119.897	0	108.01
TU45978	24.5985	7.17068	2.51673	2.8492	0.00438291	0.0330454	0	0	0.921249	69.5202	0	77.1497
TU48089	44.541	1.15704	0.406106	2.84912	0.00438406	0.0330454	19.2086	32.0064	31.3225	58.4373	54.5676	71.7038
TU36960	40.9906	-3.03154	1.06558	-2.84498	0.00444147	0.0334375	161.139	27.6812	30.4012	16.1206	3.34088	7.26115
TU30792	41.5246	7.92928	2.78825	2.84382	0.00445757	0.0335181	0	0	0.921249	233.749	14.4771	0
TU28701	6.0966	-6.04367	2.13131	-2.83566	0.0045731	0.0343452	2.13429	8.65037	25.795	0	0	0
TU37208	365.121	1.10643	0.390393	2.83413	0.00459503	0.0344683	164.34	320.064	210.045	451.378	472.177	572.723
TU7319	14.0351	3.21443	1.13521	2.83157	0.00463204	0.0346833	0	3.46015	4.60624	42.3166	11.1363	22.6911
TU9882	193.956	1.19265	0.421226	2.83137	0.00463486	0.0346833	82.17	98.6142	173.195	258.938	283.974	266.847
TU972	517.796	1.02502	0.362103	2.83074	0.00464406	0.0347103	239.04	405.702	378.633	609.561	636.994	836.847
TU50050	7.65104	-3.90647	1.38046	-2.82983	0.00465732	0.0347676	14.94	19.0308	9.21249	0	0	2.72293
TU2034	40.5847	8.86328	3.13326	2.82877	0.00467268	0.0348403	0	0	0	162.214	81.2946	0
TU10126	74.6343	-1.00694	0.356062	-2.82798	0.00468431	0.0348852	110.983	112.455	75.5424	42.3166	55.6813	50.828
TU29386	34.3059	-1.5667	0.555429	-2.82071	0.00479182	0.0356005	43.7529	77.8533	32.2437	17.1282	16.7044	18.1529
TU27466	25.6989	2.05256	0.728263	2.81843	0.00482591	0.0357255	8.53715	10.3804	11.055	24.1809	25.6134	74.4267
TU44787	49.7463	2.10097	0.746374	2.81491	0.00487914	0.0360766	32.0143	18.1658	6.44874	115.867	57.9085	68.0732
TU53967	18.9896	1.83685	0.653482	2.81087	0.00494076	0.0364888	9.60429	4.32518	11.055	34.2563	35.636	19.0605
TU45524	199.687	-2.12355	0.756109	-2.80853	0.00497687	0.0367027	296.666	205.879	471.679	73.5504	125.84	24.5064
TU23437	22.6816	2.8402	1.01139	2.80822	0.00498155	0.0367027	5.33572	10.3804	0.921249	32.2413	20.0453	67.1656
TU52549	702.523	2.32994	0.829896	2.80751	0.00499263	0.0367408	322.277	236.155	140.951	2351.6	380.86	783.296
TU38052	35.947	8.68844	3.09567	2.80664	0.00500616	0.0367533	0	0	0	143.071	0	72.6115
TU6078	83.6834	1.41932	0.506701	2.8011	0.00509281	0.03731	45.8872	64.0127	26.7162	142.063	89.09	134.331
TU24278	104.272	-1.95266	0.69774	-2.79855	0.0051332	0.0375509	207.026	212.799	77.3849	71.5353	27.8406	29.0446
TU9119	142.69	-1.24355	0.444471	-2.79781	0.00514504	0.0375509	165.407	285.462	151.085	68.5127	81.2946	104.379
TU33557	80.5928	-2.34062	0.836949	-2.79661	0.00516419	0.0376464	240.107	43.2518	120.684	20.1508	16.7044	42.6592
TU55652	38.3371	1.02949	0.368248	2.79565	0.00517962	0.0377146	27.7457	27.6812	20.2675	57.4297	47.8859	49.0127
TU28025	48.2517	3.41399	1.22221	2.7933	0.00521737	0.0379007	7.47	17.3007	0	63.475	96.8854	104.379
TU28133	112.594	-1.27118	0.455453	-2.79102	0.00525421	0.0381237	150.467	134.081	193.462	68.5127	40.0905	88.949
TU32607	96.8603	-6.44266	2.31059	-2.78832	0.00529821	0.0383981	160.072	413.488	0.921249	0	6.68175	0
TU4043	15.8089	-1.39738	0.502314	-2.78188	0.00540452	0.0391229	21.3429	22.491	24.8737	9.06785	8.909	8.16879
TU56102	4.84139	-4.70249	1.69071	-2.78137	0.00541302	0.0391389	3.20143	14.7056	10.1337	1.00754	0	0
TU1365	32.0121	2.03575	0.732251	2.78012	0.00543386	0.0392118	17.0743	6.05526	14.74	33.2488	35.636	85.3185
TU9400	24.29	4.08436	1.46946	2.77949	0.00544435	0.0392284	6.40286	0	1.8425	55.4147	75.7265	6.3535
TU9337	23.9903	2.43027	0.875266	2.77661	0.00549291	0.0395324	1.06714	13.8406	7.36999	41.3091	46.7723	33.5828
TU20978	35.0777	-8.56652	3.08698	-2.77505	0.00551937	0.0396768	0	121.105	89.3611	0	0	0
TU44650	98.3322	1.29759	0.46773	2.77423	0.00553327	0.0397308	40.5514	58.8225	70.9362	104.784	195.998	118.901
TU49972	44.5687	-2.09596	0.755661	-2.77367	0.00554273	0.0397527	120.587	33.7364	62.6449	16.1206	8.909	25.414
TU5388	33.4196	8.58309	3.09547	2.77279	0.0055578	0.0397882	0	0	0	0	112.476	88.0414
TU54164	61.0976	-1.36676	0.492946	-2.77263	0.00556048	0.0397882	67.23	133.216	63.5662	32.2413	36.7496	33.5828
TU38868	42.5719	1.89334	0.683962	2.7682	0.00563667	0.0402406	23.4772	7.78533	23.0312	45.3393	101.34	54.4586
TU21476	77.7272	1.06773	0.3858	2.76758	0.00564748	0.0402716	62.9615	34.6015	53.4324	92.6936	104.681	117.994
TU49713	63.0606	-1.29135	0.466707	-2.76694	0.00565848	0.0402875	118.453	65.7428	84.7549	29.2186	31.1815	49.0127
TU46380	62.0324	1.19729	0.432837	2.76615	0.00567229	0.0403096	45.8872	25.0861	42.3774	96.7238	66.8175	95.3025
TU40345	35.1136	-8.56795	3.09788	-2.76575	0.00567925	0.040313	0	75.2582	135.424	0	0	0
TU23193	46.7263	4.84	1.75141	2.76348	0.00571882	0.0405475	9.60429	0	0	50.377	57.9085	162.468
TU50788	58.7904	1.50759	0.545633	2.76301	0.00572705	0.0405595	16.0072	27.6812	47.9049	77.5805	84.6355	98.9331
TU39601	99.5542	2.08906	0.756189	2.76262	0.00573389	0.0405617	62.9615	9.5154	41.4562	155.161	174.839	153.392
TU25256	848.381	-1.1287	0.409049	-2.75932	0.00579227	0.0409087	913.475	1076.11	1503.48	401.001	485.541	710.685
TU12972	117.066	-1.36396	0.49435	-2.7591	0.00579611	0.0409087	171.81	131.486	202.675	98.7388	42.3178	55.3662
TU23549	24.6563	-2.42567	0.879987	-2.75648	0.00584266	0.0411904	53.3572	36.3315	35.0075	1.00754	12.2499	9.98408
TU30324	64.6724	-2.15422	0.782367	-2.75347	0.00589673	0.0414774	129.124	159.167	28.5587	18.1357	26.727	26.3217
TU35451	37.2072	1.02445	0.372202	2.7524	0.00591602	0.0415305	22.41	21.6259	29.48	44.3317	54.5676	50.828
TU55114	196.476	-2.54916	0.926337	-2.75187	0.00592564	0.0415315	386.306	572.654	47.9049	55.4147	51.2268	65.3503
TU51563	66.9721	1.14625	0.416581	2.75156	0.00593116	0.0415315	57.6257	34.6015	33.165	74.5579	100.226	101.656
TU39745	32.8734	2.36016	0.857866	2.75119	0.00593785	0.0415316	7.47	19.0308	5.52749	99.7464	30.0679	35.3981
TU13742	3.7859	-5.35841	1.94955	-2.74853	0.00598628	0.0418062	4.26857	13.8406	4.60624	0	0	0
TU21291	67.3357	2.29827	0.836251	2.7483	0.00599058	0.0418062	49.0886	12.1105	7.36999	115.867	112.476	107.102
TU31191	362.535	1.09818	0.399859	2.74642	0.00602497	0.0419989	269.987	186.848	235.84	336.518	645.903	500.111
TU49894	58.6817	1.6268	0.592715	2.74466	0.00605734	0.0421773	32.0143	32.0064	22.11	41.3091	120.272	104.379
TU14357	115.569	1.67215	0.609735	2.74241	0.00609896	0.0424126	27.7457	94.289	43.2987	200.5	136.976	190.605
TU46219	6.1903	4.14563	1.51289	2.74021	0.00614005	0.0426099	2.13429	0	0	18.1357	7.79538	9.07643
TU51792	135.757	-1.15901	0.423079	-2.73946	0.00615411	0.0426598	135.527	162.627	264.398	70.5277	87.9764	93.4873
TU24871	69.2624	-1.32293	0.483167	-2.73804	0.00618069	0.0427963	115.251	107.265	74.6212	52.392	23.3861	42.6592
TU52630	48.523	-1.26094	0.460695	-2.73704	0.00619951	0.0428788	81.1029	66.6078	58.0387	21.1583	23.3861	40.8439
TU5162	30.357	-2.11909	0.774384	-2.73648	0.00620994	0.0429032	80.0358	44.1169	23.9525	5.0377	14.4771	14.5223
TU21962	30.8136	8.46592	3.1005	2.7305	0.00632375	0.0436409	0	0	0	0	111.363	73.5191
TU10262	43.2324	-1.59902	0.586011	-2.72865	0.00635944	0.0438385	46.9543	44.9819	103.18	24.1809	15.5908	24.5064
TU40724	19.7409	1.33293	0.488719	2.72739	0.00638372	0.0439571	8.53715	13.8406	11.055	28.2111	32.2951	24.5064
TU56342	14.3293	2.18582	0.801989	2.72549	0.00642052	0.0441615	8.53715	4.32518	2.76375	34.2563	23.3861	12.707
TU2340	189.029	1.01018	0.370812	2.72423	0.00644512	0.0442104	102.446	142.731	130.817	329.465	237.202	191.513
TU32326	16.0099	2.72226	0.999793	2.72283	0.00647254	0.0442742	0	6.92029	5.52749	21.1583	33.4088	29.0446
TU4158	52.4693	1.529	0.562674	2.71737	0.0065802	0.0447653	32.0143	25.0861	23.9525	113.852	79.0674	40.8439
TU55097	28.7306	8.36529	3.07986	2.71613	0.00660508	0.0448842	0	0	0	72.5428	0	99.8408
TU16576	9.70442	4.31068	1.58738	2.7156	0.00661564	0.0449068	0	0	2.76375	27.2036	5.56813	22.6911
TU29894	61.8697	1.15612	0.426374	2.71152	0.00669748	0.0454127	48.0215	27.6812	39.6137	67.5051	81.2946	107.102
TU55148	157.269	-1.13487	0.418598	-2.71112	0.00670567	0.0454187	211.294	273.352	163.982	89.671	74.6129	130.701
TU19452	135.856	2.17651	0.803268	2.70957	0.00673715	0.0455822	64.0286	73.5281	10.1337	194.455	211.589	261.401
TU36996	97.2944	-3.46847	1.28051	-2.70865	0.00675569	0.0456579	119.52	233.56	182.407	29.2186	0	19.0605
TU31845	50.4681	1.06817	0.394708	2.70623	0.00680527	0.0458795	33.0814	38.0616	26.7162	76.573	51.2268	77.1497
TU39338	30.3416	8.44389	3.1202	2.7062	0.00680584	0.0458795	0	0	0	0	56.7949	125.255
TU25344	432.597	-1.85045	0.68384	-2.70596	0.00681064	0.0458795	1215.48	390.132	426.538	108.814	234.975	219.65
TU47921	13.5272	-2.51378	0.929721	-2.7038	0.00685509	0.0461289	28.8129	32.8714	7.36999	6.04524	3.34088	2.72293
TU7758	2.87857	5.04372	1.86955	2.69782	0.00697942	0.0469147	0	0	0	4.03016	7.79538	5.44586
TU11069	32.23	-8.44423	3.13259	-2.69561	0.00702601	0.0471768	61.8943	131.486	0	0	0	0
TU34556	6.28913	6.17044	2.29102	2.69331	0.0070746	0.0474222	0	0	0	2.01508	31.1815	4.53822
TU43251	134.548	-2.55944	0.950348	-2.69316	0.00707783	0.0474222	123.789	473.175	93.0461	43.3242	61.2494	12.707
TU51755	39.1462	3.54034	1.31531	2.69164	0.00711008	0.0475358	0	13.8406	4.60624	27.2036	61.2494	127.978
TU21125	28.698	8.36351	3.10784	2.6911	0.0071216	0.0475616	0	0	0	0	62.363	109.825
TU33200	52.503	1.87149	0.695854	2.68948	0.00715635	0.0477423	23.4772	13.8406	30.4012	122.92	34.5224	89.8567
TU591	37.4851	4.78192	1.77875	2.68836	0.00718033	0.0478509	0	7.78533	0	54.4071	143.658	19.0605
TU2903	77.0818	-1.66916	0.621277	-2.68666	0.00721693	0.0480433	62.9615	160.032	128.975	24.1809	30.0679	56.2739
TU7368	413.056	1.06002	0.394645	2.68602	0.00723097	0.0480852	288.129	336.499	178.722	445.332	602.471	627.181
TU54245	4.6156	5.72308	2.1315	2.685	0.00725308	0.0481806	0	0	0	8.06031	17.818	1.81529
TU24877	440.261	-1.17499	0.437716	-2.68437	0.00726667	0.0482193	604.003	485.286	741.605	381.857	183.748	245.064
TU49185	87.4043	2.23758	0.834157	2.68244	0.0073087	0.0484046	7.47	53.6323	30.4012	82.6182	171.498	178.806
TU20545	5.34826	5.94277	2.21549	2.68237	0.00731018	0.0484046	0	0	0	2.01508	5.56813	24.5064
TU8267	67.9123	-3.21118	1.19779	-2.68093	0.00734188	0.0485628	181.414	179.928	6.44874	7.05277	14.4771	18.1529
TU42445	107.339	1.5302	0.570957	2.68005	0.00736101	0.0486375	56.5586	36.3315	72.7787	238.787	146.999	92.5796
TU49921	26.2077	-2.42613	0.90638	-2.67672	0.00743462	0.049058	25.6114	83.0435	23.9525	3.02262	8.909	12.707
TU7960	23.6705	-1.28654	0.481308	-2.67302	0.00751725	0.0494594	32.0143	35.4665	33.165	19.1432	12.2499	9.98408

## Sheet: miRNA
Table S2.Differentially expressed miRNAs
genes	logFC	logCPM	LR	PValue	FDR
gga-miR-7b-5p	-6.76757	12.3508	59.5037	1.22064e-14	1.43425e-11
gga-miR-451-5p	-6.57154	12.211	51.8763	5.91098e-13	3.4727e-10
gga-miR-7-5p	-4.75776	12.3183	45.9308	1.22505e-11	4.79812e-09
gga-miR-142-5p	6.54041	12.6994	41.0655	1.47216e-10	4.32446e-08
gga-miR-32-5p	-6.12941	11.9165	38.0413	6.92623e-10	1.62766e-07
gga-miR-107-3p	6.30726	12.5187	34.8732	3.51891e-09	6.89121e-07
gga-miR-34a-5p	-5.94871	11.8051	33.499	7.13014e-09	1.19685e-06
gga-miR-140-5p	-3.6854	12.15	30.3099	3.68243e-08	4.91798e-06
gga-miR-107-5p	-4.00489	12.0506	30.2659	3.76696e-08	4.91798e-06
gga-miR-219b-3p	6.04204	12.3215	28.9439	7.45056e-08	8.7544e-06
conserve-gga-miR-93-5p	-5.04741	11.7475	27.747	1.38264e-07	1.47691e-05
gga-miR-365-3p	-4.58516	11.7984	26.893	2.15039e-07	2.10559e-05
gga-miR-142-3p	5.90889	12.2261	26.3534	2.84312e-07	2.56974e-05
conserve-gga-miR-3180-5p	-3.32262	12.114	25.7246	3.93778e-07	3.30492e-05
conserve-gga-miR-3180-3p	-5.15699	11.6259	24.8424	6.22125e-07	4.87332e-05
gga-miR-190a-5p	5.80941	12.1565	24.5683	7.1722e-07	5.26708e-05
gga-miR-1454-3p	5.58072	12.002	20.9021	4.83352e-06	0.000322457
gga-miR-301b-3p	3.86597	12.2972	20.8605	4.93977e-06	0.000322457
gga-miR-19b-5p	-5.21733	11.4104	19.9599	7.90816e-06	0.000489057
gga-miR-34a-3p	3.8488	12.231	19.5611	9.74315e-06	0.00057241
gga-miR-190a-3p	5.44337	11.9132	18.9639	1.33214e-05	0.000745366
conserve-gga-miR-129-5p	-5.08111	11.3471	18.1121	2.08273e-05	0.00111237
conserve-gga-miR-6314-3p	-5.04002	11.3286	17.5881	2.74301e-05	0.00140132
gga-miR-193a-3p	2.95421	12.4047	17.4663	2.92454e-05	0.0014318
conserve-gga-miR-9365-3p	5.29429	11.8201	17.0586	3.6243e-05	0.00170342
novel-gga-miR-8-5p	-4.8061	11.229	14.8733	0.000114977	0.0048209
conserve-gga-miR-145-5p	-1.87277	12.5076	14.8612	0.000115721	0.0048209
gga-miR-301a-3p	2.37337	12.5312	14.8545	0.000116129	0.0048209
conserve-gga-miR-342-5p	5.08986	11.6985	14.7463	0.000122989	0.0048209
gga-miR-122-5p	-1.14777	13.637	14.7448	0.000123087	0.0048209
gga-miR-125b-3p	3.74213	11.9052	13.9594	0.0001868	0.0068786
novel-gga-miR-44-5p	5.01258	11.6544	13.9541	0.000187332	0.0068786
gga-miR-32-3p	-4.6863	11.1815	13.6444	0.000220904	0.00786552
gga-miR-451-3p	-4.66795	11.1744	13.465	0.00024306	0.00839985
gga-miR-18b-5p	4.91816	11.6019	13.0419	0.000304601	0.0102259
gga-miR-133c-3p	2.59687	12.2196	12.6135	0.000382976	0.0124999
gga-miR-215-3p	4.8473	11.5634	12.3955	0.000430372	0.0136672
gga-miR-138-5p	3.29827	11.8057	11.1118	0.000857813	0.0265245
gga-miR-1306-3p	-2.62546	11.6152	10.8512	0.000987326	0.0297463
gga-miR-133b-3p	4.65442	11.4632	10.7886	0.00102127	0.0299998
conserve-gga-miR-126-5p	4.62094	11.4465	10.5309	0.00117392	0.0336429
gga-miR-3538-5p	-4.31776	11.05	10.4444	0.00123024	0.0344173
gga-miR-126-5p	-1.51633	12.5057	10.0277	0.00154201	0.0421364
gga-miR-99a-3p	3.14312	11.7377	9.81241	0.00173338	0.0462892
gga-miR-100-3p	3.21562	11.7086	9.75467	0.00178868	0.0467045
